# Supplementary material for: Comprehensive multi-omics analysis uncovers potential risks of aged sperm on offspring development after short-term storage
Source: BMC Biol. 2025 Aug 22;23:264. doi: 10.1186/s12915-025-02379-5 (PMC12374335; doi:10.1186/s12915-025-02379-5)
Supplement: Supplementary file 2 — Additional file 2: WGBS quality and differentially methylated genes in sperm and offspring. [file 12915_2025_2379_MOESM2_ESM.xlsx]

## Sheet: Table S1-WGBS library qualitie
Table S1 Information of the WGBS library qualities
	Sperm						Embryos
	0 DPS			14 DPS			0 DPS			14 DPS
	Male 1	Male 2	Male 3	Male 1	Male 2	Male 3	Male 1	Male 2	Male 3	Male 1	Male 2	Male 3
Clean Reads Q20 Rate (%)	92.81;95.94(Pass)	93.97;96.68(Pass)	93.81;96.98(Pass)	93.71;96.89(Pass)	93.91;97.20(Pass)	93.65;96.51(Pass)	94.20;97.13(Pass)	93.90;97.15(Pass)	92.57;96.59(Pass)	94.46;96.04(Pass)	96.16;97.35(Pass)	93.57;98.21(Pass)
Clean Data Size (bp)	51000000000	51000000900	51000000900	51000000900	51000000900	50173059600	51000000900	51000000900	51000000900	51000000900	51000000600	51000000600
Mapping Rate (%)	76.37(Pass)	77.66(Pass)	77.63(Pass)	79.72(Pass)	77.68(Pass)	78.01(Pass)	79.28(Pass)	77.78(Pass)	78.04(Pass)	80.25(Pass)	79.04(Pass)	78.80(Pass)
Bisulfite Conversion Rate (%)	99.49(Pass)	99.56(Pass)	99.58(Pass)	99.56(Pass)	99.56(Pass)	99.54(Pass)	99.52(Pass)	99.52(Pass)	99.48(Pass)	99.48(Pass)	99.56(Pass)	99.56(Pass)
Duplication Rate (%)	2.24(Pass)	3.11(Pass)	2.86(Pass)	2.84(Pass)	2.78(Pass)	3.40(Pass)	3.21(Pass)	3.05(Pass)	2.06(Pass)	2.56(Pass)	3.66(Pass)	2.44(Pass)
Average Depth (X)	21.16	21.3	21.33	21.98	21.3	21.08	21.68	21.24	21.62	22.13	21.34	21.66
Coverage (%)	81.421	81.615	81.537	81.373	81.485	81.462	81.506	81.681	81.773	81.675	81.747	81.666
mC number_mCG	874942	867893	861755	992220	1006909	692996	551877	633758	675042	652353	559663	802772
proportion (%)_mCG	94.537	93.824	93.99	94.526	94.086	93.555	93.501	93.335	93.467	93.619	93.101	93.971
mC number_mCHG	12675	13847	13363	14555	16171	10699	8798	10712	11070	10542	8838	12126
proportion (%)_mCHG	1.37	1.497	1.457	1.387	1.511	1.444	1.491	1.578	1.533	1.513	1.47	1.419
mC number_mCHH	37888	43286	41744	42901	47125	37039	29559	34544	36111	33923	32632	39381
proportion (%)_mCHH	4.094	4.679	4.553	4.087	4.403	5	5.008	5.087	5	4.868	5.428	4.61

## Sheet: Table-SPZ_0D_vs_SPZ_14D_DMR
SPZ_0D_vs_SPZ_14D.CG_gDMR
#chr	gDMR_start	gDMR_end	p_value	Mean_Methy_Diff	C_num	Group1_Methy(SPZ_0D)	Group2_Methy(SPZ_14D)
NC_056578.1	5989443	5989528	0.0034534	0.58172	5	0.40307	0.98479		NC_056578.1-5989443-5989528
NC_056604.1	25852570	25852629	2.963e-05	0.5689	6	0.13782	0.70672		NC_056604.1-25852570-25852629
NC_056607.1	1229693	1229727	0.036785	0.53201	6	3.3333e-07	0.53201		NC_056607.1-1229693-1229727
NC_056602.1	12350702	12350743	4.3965e-05	0.52863	5	0.19511	0.72374		NC_056602.1-12350702-12350743
NC_056582.1	2235331	2235426	0.00010523	0.48417	5	0.29726	0.78143		NC_056582.1-2235331-2235426
NC_056616.1	24533448	24533500	2.9682e-07	0.48287	6	0.202	0.68487		NC_056616.1-24533448-24533500
NC_056600.1	1236224	1236329	0.0001742	0.4634	5	0.42421	0.88761		NC_056600.1-1236224-1236329
NC_056572.1	32270347	32270389	6.7835e-06	0.45718	5	0.15779	0.61497		NC_056572.1-32270347-32270389
NC_056602.1	6226762	6226863	0.0095885	0.457174	12	0.0049464	0.46212		NC_056602.1-6226762-6226863
NC_056606.1	23934300	23934354	3.067e-06	0.45551	5	0.34962	0.80513		NC_056606.1-23934300-23934354
NC_056618.1	35397944	35397987	0.040057	0.45489	5	0.42417	0.87906		NC_056618.1-35397944-35397987
NC_056611.1	6281578	6281654	1.4289e-05	0.436584	7	0.023766	0.46035		NC_056611.1-6281578-6281654
NC_056618.1	12636271	12636348	2.0346e-07	0.42733	8	0.28475	0.71208		NC_056618.1-12636271-12636348
NC_056584.1	19128003	19128104	0.002637	0.427	5	0.31521	0.74221		NC_056584.1-19128003-19128104
NC_056586.1	22024068	22024103	3.0655e-05	0.4223	5	0.44757	0.86987		NC_056586.1-22024068-22024103
NC_056578.1	1403799	1403923	1.4677e-06	0.41891	11	0.30731	0.72622		NC_056578.1-1403799-1403923
NC_056600.1	28640491	28640519	0.01708	0.41801	5	0.0334	0.45141		NC_056600.1-28640491-28640519
NC_056578.1	17368051	17368058	0.00039057	0.414964	5	0.059966	0.47493		NC_056578.1-17368051-17368058
NC_056592.1	11736328	11736417	7.6889e-07	0.40687	7	0.45164	0.85851		NC_056592.1-11736328-11736417
NC_056573.1	14024330	14024469	4.1387e-08	0.40419	8	0.20814	0.61233		NC_056573.1-14024330-14024469
NC_056587.1	22684421	22684468	0.03267	0.40416	5	0.431	0.83516		NC_056587.1-22684421-22684468
NC_056614.1	25697813	25697874	0.021333	0.40281	5	0.47715	0.87996		NC_056614.1-25697813-25697874
NC_056574.1	7575397	7575681	7.1008e-10	0.40134	14	0.47999	0.88133		NC_056574.1-7575397-7575681
NC_056613.1	5583647	5583662	0.0073823	0.39921	7	0.41727	0.81648		NC_056613.1-5583647-5583662
NC_056589.1	26645079	26645233	3.5822e-10	0.39861	9	0.34597	0.74458		NC_056589.1-26645079-26645233
NC_056584.1	2250336	2250451	0.011883	0.39804	8	0.55355	0.95159		NC_056584.1-2250336-2250451
NC_056614.1	21774371	21774575	6.5057e-06	0.39749	10	0.3877	0.78519		NC_056614.1-21774371-21774575
NC_056572.1	29371662	29371714	0.0015569	0.39701	6	0.30254	0.69955		NC_056572.1-29371662-29371714
fakechr1	5319132	5319209	0.012093	0.396711	5	0.012279	0.40899		fakechr1-5319132-5319209
NC_056599.1	41123775	41123806	0.0013065	0.39472	5	0.3352	0.72992		NC_056599.1-41123775-41123806
fakechr1	18769448	18769474	0.010744	0.39249	5	0.51039	0.90288		fakechr1-18769448-18769474
NC_056611.1	5852305	5852391	0.00054236	0.38948	7	0.28719	0.67667		NC_056611.1-5852305-5852391
NC_056575.1	21893723	21893826	0.0095315	0.38884	5	0.3376	0.72644		NC_056575.1-21893723-21893826
NC_056612.1	23324620	23324658	0.0047296	0.38826	8	0.12151	0.50977		NC_056612.1-23324620-23324658
NC_056621.1	3637157	3637192	0.0022988	0.38774	5	0.48122	0.86896		NC_056621.1-3637157-3637192
NC_056575.1	27340483	27340605	6.2767e-08	0.38716	15	0.26917	0.65633		NC_056575.1-27340483-27340605
fakechr1	41691397	41691469	3.7495e-06	0.38524	5	0.20272	0.58796		fakechr1-41691397-41691469
NC_056578.1	33918258	33918428	4.4034e-10	0.38025	10	0.19865	0.5789		NC_056578.1-33918258-33918428
NC_056576.1	9479093	9479262	2.6669e-06	0.37974	17	0.36639	0.74613		NC_056576.1-9479093-9479262
NC_056575.1	3700790	3700871	2.8764e-11	0.37531	10	3.3333e-07	0.37531		NC_056575.1-3700790-3700871
NC_056603.1	6361659	6361909	0.0011298	0.37493	5	0.56667	0.9416		NC_056603.1-6361659-6361909
NC_056605.1	14859484	14859670	0.00028416	0.37488	5	0.51761	0.89249		NC_056605.1-14859484-14859670
NC_056613.1	5583749	5583826	0.010744	0.37158	5	0.43669	0.80827		NC_056613.1-5583749-5583826
NC_056578.1	40092194	40092235	0.015247	0.37131	5	0.37846	0.74977		NC_056578.1-40092194-40092235
NC_056604.1	22641541	22641589	0.0044937	0.37104	5	0.36626	0.7373		NC_056604.1-22641541-22641589
NC_056614.1	27813527	27813677	0.023787	0.3708	5	0.34732	0.71812		NC_056614.1-27813527-27813677
NC_056593.1	12789826	12789873	0.00037777	0.36995	9	0.46321	0.83316		NC_056593.1-12789826-12789873
fakechr2	22422101	22422148	0.0020008	0.36881	5	0.10747	0.47628		fakechr2-22422101-22422148
NC_056580.1	3938809	3938828	0.0017386	0.36624	5	0.363	0.72924		NC_056580.1-3938809-3938828
NC_056599.1	8883330	8883406	2.9682e-07	0.36591	6	0.31469	0.6806		NC_056599.1-8883330-8883406
NC_056617.1	19372128	19372193	0.029436	0.36591	5	0.61087	0.97678		NC_056617.1-19372128-19372193
NC_056621.1	23338474	23338488	0.023787	0.3655	5	0.57163	0.93713		NC_056621.1-23338474-23338488
NC_056618.1	27966079	27966118	0.016573	0.362728	9	0.0095321	0.37226		NC_056618.1-27966079-27966118
NC_056576.1	10757539	10757639	0.00012469	0.36024	5	0.37176	0.732		NC_056576.1-10757539-10757639
NC_056618.1	13008359	13008378	0.002637	0.36009	5	0.62319	0.98328		NC_056618.1-13008359-13008378
NC_056621.1	2608420	2608482	9.1642e-05	0.35988	7	0.36091	0.72079		NC_056621.1-2608420-2608482
NC_056581.1	19071933	19072048	8.7735e-09	0.35902	8	0.29903	0.65805		NC_056581.1-19071933-19072048
NC_056597.1	18684940	18685029	0.0095315	0.35885	5	0.59169	0.95054		NC_056597.1-18684940-18685029
fakechr1	42985723	42985778	3.067e-06	0.35621	5	0.21435	0.57056		fakechr1-42985723-42985778
NC_056607.1	21286247	21286325	0.010744	0.35594	5	0.21206	0.568		NC_056607.1-21286247-21286325
NC_056587.1	7239938	7240073	0.00084085	0.35586	5	0.45586	0.81172		NC_056587.1-7239938-7240073
NC_056578.1	45404862	45404941	8.8668e-05	0.35507	5	0.47249	0.82756		NC_056578.1-45404862-45404941
NC_056582.1	26718351	26718402	0.002637	0.35375	5	0.23263	0.58638		NC_056582.1-26718351-26718402
NC_056618.1	8433649	8433688	3.1112e-05	0.34906	8	0.50818	0.85724		NC_056618.1-8433649-8433688
NC_056606.1	11537347	11537362	0.0022988	0.34888	5	0.3623	0.71118		NC_056606.1-11537347-11537362
NC_056599.1	4514308	4514345	0.00039057	0.34845	5	0.20861	0.55706		NC_056599.1-4514308-4514345
NC_056578.1	17619032	17619144	0.012093	0.34829	5	0.55963	0.90792		NC_056578.1-17619032-17619144
NC_056579.1	534410	534429	5.2522e-05	0.34827	5	0.32627	0.67454		NC_056579.1-534410-534429
NC_056582.1	865748	865806	5.2522e-05	0.34805	5	0.53722	0.88527		NC_056582.1-865748-865806
NC_056617.1	13861490	13861546	1.4612e-05	0.34788	5	0.18533	0.53321		NC_056617.1-13861490-13861546
NC_056574.1	34762015	34762115	0.00039057	0.34723	5	0.13301	0.48024		NC_056574.1-34762015-34762115
NC_056594.1	1709401	1709623	0.0095315	0.34583	5	0.34044	0.68627		NC_056594.1-1709401-1709623
NC_056603.1	23740671	23740713	7.4315e-05	0.34566	7	0.17029	0.51595		NC_056603.1-23740671-23740713
NC_056572.1	12926277	12926402	0.00020539	0.34563	5	0.36591	0.71154		NC_056572.1-12926277-12926402
NC_056617.1	1758994	1759071	0.0022988	0.34514	5	0.2491	0.59424		NC_056617.1-1758994-1759071
NC_056621.1	17577483	17577521	1.2091e-05	0.34363	5	0.45404	0.79767		NC_056621.1-17577483-17577521
NC_056618.1	13464145	13464280	0.0013065	0.34288	5	0.10253	0.44541		NC_056618.1-13464145-13464280
NC_056604.1	22654903	22654979	7.4588e-05	0.34285	5	0.18702	0.52987		NC_056604.1-22654903-22654979
NC_056576.1	16979035	16979140	0.029436	0.34224	5	3.3333e-07	0.34224		NC_056576.1-16979035-16979140
NC_056610.1	11940191	11940249	0.012093	0.34042	5	0.55018	0.8906		NC_056610.1-11940191-11940249
NC_056576.1	1861572	1861607	0.031274	0.33926	13	0.54013	0.87939		NC_056576.1-1861572-1861607
NC_056576.1	14239516	14239719	0.0084421	0.3392	5	0.14043	0.47963		NC_056576.1-14239516-14239719
NC_056602.1	13638417	13638461	0.00062176	0.33893	5	0.316	0.65493		NC_056602.1-13638417-13638461
NC_056618.1	9799560	9799653	8.255e-05	0.3388	7	0.60968	0.94848		NC_056618.1-9799560-9799653
NC_056588.1	11324361	11324423	3.6742e-05	0.33862	5	0.384	0.72262		NC_056588.1-11324361-11324423
NC_056577.1	26382758	26382817	0.0083074	0.33815	8	0.10511	0.44326		NC_056577.1-26382758-26382817
NC_056618.1	8505399	8505512	3.4048e-05	0.33785	8	0.38798	0.72583		NC_056618.1-8505399-8505512
NC_056594.1	20708978	20709017	0.0023962	0.33711	9	0.59825	0.93536		NC_056594.1-20708978-20709017
NC_056616.1	25203088	25203128	0.0084421	0.33587	5	0.34014	0.67601		NC_056616.1-25203088-25203128
NC_056578.1	7916418	7916453	0.0022988	0.33465	5	0.17953	0.51418		NC_056578.1-7916418-7916453
NC_056587.1	17213734	17213827	3.9052e-05	0.33393	6	0.25916	0.59309		NC_056587.1-17213734-17213827
NC_056617.1	8504429	8504698	0.009953	0.33289	8	0.41194	0.74483		NC_056617.1-8504429-8504698
NC_056618.1	2500178	2500232	1.0352e-07	0.33239	7	0.16761	0.5		NC_056618.1-2500178-2500232
NC_056586.1	3254338	3254428	9.9889e-06	0.33183	5	0.45274	0.78457		NC_056586.1-3254338-3254428
NC_056604.1	807064	807096	0.015247	0.33154	5	0.31321	0.64475		NC_056604.1-807064-807096
NC_056605.1	33304344	33304418	2.9088e-08	0.33132	7	0.24278	0.5741		NC_056605.1-33304344-33304418
NC_056583.1	13242292	13242524	6.7182e-07	0.33113	8	0.41739	0.74852		NC_056583.1-13242292-13242524
NC_056613.1	2407457	2407604	1.2091e-05	0.331	5	0.35516	0.68616		NC_056613.1-2407457-2407604
NC_056572.1	12517854	12517880	8.2384e-06	0.32988	5	0.12167	0.45155		NC_056572.1-12517854-12517880
fakechr1	40595660	40595710	3.6742e-05	0.32978	5	0.26408	0.59386		fakechr1-40595660-40595710
NC_056599.1	39340546	39340697	0.002637	0.32969	5	0.14032	0.47001		NC_056599.1-39340546-39340697
NC_056612.1	14463046	14463131	0.00045678	0.32878	5	0.55364	0.88242		NC_056612.1-14463046-14463131
NC_056579.1	5337241	5337296	0.00084085	0.32805	5	0.49701	0.82506		NC_056579.1-5337241-5337296
NC_056589.1	7835207	7835219	0.0094766	0.32713	6	0.25215	0.57928		NC_056589.1-7835207-7835219
NC_056613.1	21865310	21865342	0.0001475	0.32703	5	0.3968	0.72383		NC_056613.1-21865310-21865342
NC_056584.1	28703419	28703483	0.00057427	0.32593	8	0.47185	0.79778		NC_056584.1-28703419-28703483
NC_056577.1	30394111	30394421	0.00012469	0.32564	5	0.59426	0.9199		NC_056577.1-30394111-30394421
NC_056578.1	20362332	20362411	9.5739e-05	0.32405	9	0.60928	0.93333		NC_056578.1-20362332-20362411
NC_056600.1	9101220	9101281	0.0024367	0.32369	8	0.61823	0.94192		NC_056600.1-9101220-9101281
NC_056588.1	20494191	20494225	0.0058104	0.32251	5	0.61713	0.93964		NC_056588.1-20494191-20494225
fakechr1	25445313	25445413	3.6742e-05	0.32205	5	0.34122	0.66327		fakechr1-25445313-25445413
NC_056613.1	26833787	26833820	0.00072364	0.32137	5	0.61691	0.93828		NC_056613.1-26833787-26833820
NC_056591.1	2413807	2413936	0.0039425	0.32108	5	0.34405	0.66513		NC_056591.1-2413807-2413936
fakechr1	38863765	38863778	0.0015084	0.32071	5	0.3726	0.69331		fakechr1-38863765-38863778
NC_056579.1	23353235	23353301	0.00019289	0.32056	9	0.52088	0.84144		NC_056579.1-23353235-23353301
NC_056576.1	39718213	39718305	0.013589	0.32013	5	0.60312	0.92325		NC_056576.1-39718213-39718305
NC_056609.1	24454583	24454669	0.00024248	0.32007	6	0.58444	0.90451		NC_056609.1-24454583-24454669
NC_056597.1	39651998	39652015	0.00045678	0.31953	5	0.2834	0.60293		NC_056597.1-39651998-39652015
NC_056578.1	39658887	39658993	5.2522e-05	0.3193	5	0.64544	0.96474		NC_056578.1-39658887-39658993
NC_056598.1	384672	384759	0.0022988	0.31896	5	0.59213	0.91109		NC_056598.1-384672-384759
NC_056578.1	23991400	23991537	1.1352e-05	0.31886	7	0.25236	0.57122		NC_056578.1-23991400-23991537
NC_056601.1	12961870	12961902	2.9682e-07	0.31872	6	3.3333e-07	0.31872		NC_056601.1-12961870-12961902
fakechr1	368253	368319	0.00062176	0.31813	5	0.46472	0.78285		fakechr1-368253-368319
NC_056597.1	18694504	18694531	0.0030201	0.31743	5	0.58706	0.90449		NC_056597.1-18694504-18694531
NC_056594.1	3811246	3811384	0.048815	0.31707	5	0.42265	0.73972		NC_056594.1-3811246-3811384
fakechr2	30172199	30172310	0.00016938	0.31691	7	0.32592	0.64283		fakechr2-30172199-30172310
NC_056604.1	29112807	29112838	0.00045678	0.31665	5	0.56043	0.87708		NC_056604.1-29112807-29112838
NC_056589.1	19652115	19652221	0.0011189	0.31569	6	0.13416	0.44985		NC_056589.1-19652115-19652221
NC_056608.1	4376194	4376257	0.0060989	0.31568	8	0.19349	0.50917		NC_056608.1-4376194-4376257
NC_056605.1	12954787	12954962	9.1642e-05	0.31565	7	0.67326	0.98891		NC_056605.1-12954787-12954962
NC_056620.1	12568241	12568266	0.015247	0.31407	5	0.50727	0.82134		NC_056620.1-12568241-12568266
NC_056588.1	17435693	17435722	0.0044937	0.31397	5	0.45903	0.773		NC_056588.1-17435693-17435722
NC_056599.1	45060416	45060600	0.0032569	0.31387	6	0.52161	0.83548		NC_056599.1-45060416-45060600
NC_056574.1	9498087	9498108	0.012093	0.31354	5	0.32246	0.636		NC_056574.1-9498087-9498108
NC_056573.1	27896757	27896988	0.010263	0.31327	22	0.6523	0.96557		NC_056573.1-27896757-27896988
NC_056601.1	13075895	13075982	0.010671	0.31326	7	0.47109	0.78435		NC_056601.1-13075895-13075982
NC_056575.1	21328607	21328740	8.8668e-05	0.31228	5	0.25067	0.56295		NC_056575.1-21328607-21328740
NC_056596.1	16167304	16167340	0.004687	0.31223	11	0.31077	0.623		NC_056596.1-16167304-16167340
NC_056592.1	14920291	14920388	0.00012469	0.31214	5	0.23808	0.55022		NC_056592.1-14920291-14920388
NC_056582.1	15858796	15858805	0.00045678	0.31213	5	0.4288	0.74093		NC_056582.1-15858796-15858805
NC_056606.1	9689898	9689948	0.043858	0.31208	9	0.13819	0.45027		NC_056606.1-9689898-9689948
NC_056599.1	45548827	45548941	0.00097547	0.31129	5	0.51814	0.82943		NC_056599.1-45548827-45548941
NC_056604.1	18186971	18187069	0.0010435	0.31119	8	0.23404	0.54523		NC_056604.1-18186971-18187069
NC_056583.1	7389156	7389202	0.01708	0.31116	5	0.625	0.93616		NC_056583.1-7389156-7389202
NC_056574.1	4891970	4892085	3.6742e-05	0.3111	5	0.235	0.5461		NC_056574.1-4891970-4892085
NC_056612.1	8190412	8190460	0.0015084	0.310948	5	0.016892	0.32784		NC_056612.1-8190412-8190460
NC_056586.1	3265300	3265580	3.9574e-08	0.31088	9	0.28845	0.59933		NC_056586.1-3265300-3265580
NC_056574.1	4387853	4387944	0.00062176	0.31068	5	0.66829	0.97897		NC_056574.1-4387853-4387944
NC_056577.1	22731103	22731203	0.0044937	0.30955	5	0.38543	0.69498		NC_056577.1-22731103-22731203
NC_056616.1	23181953	23182147	0.0058104	0.30834	5	0.52395	0.83229		NC_056616.1-23181953-23182147
NC_056599.1	11688173	11688444	3.6906e-05	0.30831	9	0.28396	0.59227		NC_056599.1-11688173-11688444
NC_056619.1	22987926	22987943	0.013589	0.30793	5	0.23269	0.54062		NC_056619.1-22987926-22987943
NC_056594.1	15722256	15722300	0.00062176	0.3072	5	0.33115	0.63835		NC_056594.1-15722256-15722300
NC_056579.1	25177107	25177132	0.010744	0.307	5	0.67633	0.98333		NC_056579.1-25177107-25177132
fakechr2	18767321	18767481	0.00023669	0.30669	9	0.40671	0.7134		fakechr2-18767321-18767481
NC_056599.1	6116406	6116450	2.0073e-06	0.30592	12	0.11005	0.41597		NC_056599.1-6116406-6116450
NC_056610.1	5083757	5083913	6.2641e-05	0.30587	5	0.25943	0.5653		NC_056610.1-5083757-5083913
NC_056600.1	13979969	13979988	0.021333	0.30571	5	0.5472	0.85291		NC_056600.1-13979969-13979988
NC_056615.1	267892	268078	2.0509e-07	0.30529	7	0.3848	0.69009		NC_056615.1-267892-268078
NC_056572.1	31312628	31312679	0.0014616	0.30486	7	0.58916	0.89402		NC_056572.1-31312628-31312679
NC_056588.1	731131	731217	0.00053336	0.30442	5	0.39587	0.70029		NC_056588.1-731131-731217
NC_056618.1	10854062	10854154	2.8178e-11	0.30385	12	0.6132	0.91705		NC_056618.1-10854062-10854154
NC_056616.1	7216754	7216805	9.1642e-05	0.30373	7	0.37706	0.68079		NC_056616.1-7216754-7216805
NC_056611.1	13179356	13179390	0.031491	0.303541	7	0.028979	0.33252		NC_056611.1-13179356-13179390
NC_056589.1	6270123	6270165	0.00022115	0.30352	9	0.32785	0.63137		NC_056589.1-6270123-6270165
NC_056593.1	4058943	4058999	4.8911e-07	0.30341	6	0.61933	0.92274		NC_056593.1-4058943-4058999
fakechr3	23632286	23632437	4.2009e-05	0.30339	16	0.38575	0.68914		fakechr3-23632286-23632437
NC_056592.1	24882912	24883046	1.7629e-05	0.30311	5	0.24416	0.54727		NC_056592.1-24882912-24883046
NC_056607.1	12616118	12616142	5.5763e-06	0.30206	5	0.63253	0.93459		NC_056607.1-12616118-12616142
NC_056590.1	6265999	6266216	0.011466	0.30146	7	0.53283	0.83429		NC_056590.1-6265999-6266216
NC_056574.1	497915	498047	0.0058104	0.30066	5	0.17587	0.47653		NC_056574.1-497915-498047
NC_056597.1	5915288	5915444	0.003988	0.30038	6	0.40518	0.70556		NC_056597.1-5915288-5915444
NC_056597.1	27404870	27405005	7.1123e-06	0.30028	7	0.22116	0.52144		NC_056597.1-27404870-27405005
fakechr3	40039221	40039275	1.2091e-05	0.29997	5	0.63762	0.93759		fakechr3-40039221-40039275
NC_056583.1	3177595	3177793	0.00033341	0.29967	5	0.5202	0.81987		NC_056583.1-3177595-3177793
NC_056578.1	43433110	43433228	0.00024178	0.29901	5	0.21737	0.51638		NC_056578.1-43433110-43433228
NC_056582.1	15674850	15675132	0.021333	0.29892	5	0.53227	0.83119		NC_056582.1-15674850-15675132
fakechr3	45040533	45040563	0.0039425	0.29874	5	0.25013	0.54887		fakechr3-45040533-45040563
NC_056578.1	25908589	25908603	0.00045678	0.29853	5	0.47594	0.77447		NC_056578.1-25908589-25908603
NC_056574.1	37093768	37093904	0.019103	0.29836	5	0.57464	0.873		NC_056574.1-37093768-37093904
NC_056603.1	27360602	27360656	0.0011298	0.29827	5	0.51163	0.8099		NC_056603.1-27360602-27360656
NC_056574.1	33523121	33523285	0.00084085	0.29812	5	0.60913	0.90725		NC_056574.1-33523121-33523285
NC_056588.1	15159277	15159394	0.00010167	0.29809	7	0.67024	0.96833		NC_056588.1-15159277-15159394
NC_056597.1	30519278	30519323	0.00039057	0.2978	5	0.52195	0.81975		NC_056597.1-30519278-30519323
NC_056574.1	34315671	34315708	3.0655e-05	0.29767	5	0.14866	0.44633		NC_056574.1-34315671-34315708
NC_056599.1	40808030	40808071	2.1234e-05	0.29725	5	0.68681	0.98406		NC_056599.1-40808030-40808071
NC_056572.1	37051243	37051290	0.010744	0.29713	5	0.32293	0.62006		NC_056572.1-37051243-37051290
fakechr2	29826531	29826579	0.00735	0.29693	8	0.36299	0.65992		fakechr2-29826531-29826579
NC_056582.1	25625604	25625685	0.007918	0.29681	9	0.39312	0.68993		NC_056582.1-25625604-25625685
NC_056604.1	22304390	22304408	0.01708	0.29658	5	0.18678	0.48336		NC_056604.1-22304390-22304408
NC_056576.1	35832843	35832993	0.0012774	0.29641	12	0.1251	0.42151		NC_056576.1-35832843-35832993
NC_056616.1	3001634	3001733	0.017728	0.29614	8	0.57225	0.86839		NC_056616.1-3001634-3001733
NC_056617.1	13429598	13429639	5.6854e-08	0.29604	12	0.62704	0.92308		NC_056617.1-13429598-13429639
fakechr2	3680922	3681047	4.3965e-05	0.2958	5	0.58687	0.88267		fakechr2-3680922-3681047
fakechr2	34222430	34222589	0.00072364	0.29574	5	0.57656	0.8723		fakechr2-34222430-34222589
NC_056578.1	7313177	7313262	0.012093	0.295197	5	0.036133	0.33133		NC_056578.1-7313177-7313262
NC_056600.1	33929495	33929624	0.0095315	0.29511	5	0.56505	0.86016		NC_056600.1-33929495-33929624
NC_056596.1	8427679	8427719	0.0022988	0.29496	5	0.41522	0.71018		NC_056596.1-8427679-8427719
NC_056591.1	16216634	16216706	1.4497e-06	0.29493	9	0.491	0.78593		NC_056591.1-16216634-16216706
NC_056595.1	8069735	8069805	3.0655e-05	0.29456	5	0.6485	0.94306		NC_056595.1-8069735-8069805
NC_056585.1	27588952	27588990	0.0048651	0.29441	6	0.62915	0.92356		NC_056585.1-27588952-27588990
NC_056585.1	13620622	13620732	0.0058104	0.29424	5	0.42534	0.71958		NC_056585.1-13620622-13620732
NC_056574.1	25393377	25393528	0.013589	0.29406	5	0.5234	0.81746		NC_056574.1-25393377-25393528
NC_056584.1	3486084	3486200	1.3555e-05	0.29399	9	0.47243	0.76642		NC_056584.1-3486084-3486200
NC_056575.1	25771567	25771584	7.7641e-09	0.29393	8	0.6625	0.95643		NC_056575.1-25771567-25771584
fakechr2	9167462	9167572	0.015247	0.29382	5	0.57377	0.86759		fakechr2-9167462-9167572
NC_056577.1	23782107	23782153	0.00072364	0.29353	5	0.35307	0.6466		NC_056577.1-23782107-23782153
NC_056591.1	20654087	20654110	0.0095315	0.29327	5	0.54999	0.84326		NC_056591.1-20654087-20654110
NC_056599.1	40426239	40426294	0.0095315	0.29316	5	0.45657	0.74973		NC_056599.1-40426239-40426294
NC_056572.1	4981334	4981367	0.0013065	0.29267	5	0.46169	0.75436		NC_056572.1-4981334-4981367
fakechr1	40578999	40579088	7.2077e-06	0.29262	17	0.26236	0.55498		fakechr1-40578999-40579088
NC_056574.1	34319699	34319872	2.1234e-05	0.29248	5	0.33649	0.62897		NC_056574.1-34319699-34319872
NC_056615.1	28162412	28162632	0.0015084	0.29223	5	0.36696	0.65919		NC_056615.1-28162412-28162632
NC_056608.1	6982270	6982602	0.0095315	0.2908	5	0.67184	0.96264		NC_056608.1-6982270-6982602
NC_056612.1	2257829	2257914	5.5763e-06	0.29074	5	0.58507	0.87581		NC_056612.1-2257829-2257914
NC_056616.1	427733	427865	1.6862e-05	0.29044	6	0.58922	0.87966		NC_056616.1-427733-427865
NC_056618.1	17130585	17130699	1.2647e-05	0.29037	6	0.56346	0.85383		NC_056618.1-17130585-17130699
NC_056593.1	3910232	3910402	0.0015084	0.29029	5	0.43744	0.72773		NC_056593.1-3910232-3910402
NC_056576.1	23901688	23901786	8.8668e-05	0.29017	5	0.56893	0.8591		NC_056576.1-23901688-23901786
NC_056572.1	15542003	15542042	0.004935	0.28941	9	0.25892	0.54833		NC_056572.1-15542003-15542042
fakechr2	16411908	16411987	0.0044937	0.28908	5	0.51459	0.80367		fakechr2-16411908-16411987
NC_056612.1	16165656	16165824	1.8929e-06	0.28906	21	0.30881	0.59787		NC_056612.1-16165656-16165824
NC_056589.1	17886172	17886309	0.021333	0.28906	5	0.50307	0.79213		NC_056589.1-17886172-17886309
NC_056618.1	3382826	3382958	0.037954	0.28901	7	0.41007	0.69908		NC_056618.1-3382826-3382958
NC_056572.1	24895745	24895963	0.0013615	0.28847	14	0.18992	0.47839		NC_056572.1-24895745-24895963
NC_056610.1	407661	407680	0.010744	0.28815	5	0.58724	0.87539		NC_056610.1-407661-407680
NC_056599.1	36457444	36457510	5.3121e-05	0.28776	8	0.18572	0.47348		NC_056599.1-36457444-36457510
NC_056609.1	62020	62033	1.7629e-05	0.28749	5	0.70778	0.99527		NC_056609.1-62020-62033
NC_056575.1	591580	591611	3.7495e-06	0.28718	5	0.57287	0.86005		NC_056575.1-591580-591611
fakechr3	44881365	44881414	0.012093	0.28677	5	0.4937	0.78047		fakechr3-44881365-44881414
NC_056603.1	17694406	17694432	0.0030201	0.28673	5	0.3004	0.58713		NC_056603.1-17694406-17694432
NC_056599.1	1911587	1911761	0.026482	0.28661	5	0.36306	0.64967		NC_056599.1-1911587-1911761
NC_056615.1	12399620	12399658	0.00028416	0.28628	5	0.38887	0.67515		NC_056615.1-12399620-12399658
fakechr3	46935497	46935505	0.00084085	0.28584	5	0.4323	0.71814		fakechr3-46935497-46935505
NC_056618.1	14892363	14892405	0.013589	0.28575	5	0.69127	0.97702		NC_056618.1-14892363-14892405
NC_056589.1	25421313	25421421	0.0010368	0.28572	15	0.47647	0.76219		NC_056589.1-25421313-25421421
NC_056608.1	3093273	3093314	0.0011233	0.28551	7	0.68471	0.97022		NC_056608.1-3093273-3093314
NC_056585.1	27649740	27649853	0.011206	0.28517	8	0.43194	0.71711		NC_056585.1-27649740-27649853
NC_056603.1	33796169	33796236	0.00025326	0.28498	9	0.11216	0.39714		NC_056603.1-33796169-33796236
fakechr1	43837062	43837148	3.9106e-06	0.2848	7	0.50631	0.79111		fakechr1-43837062-43837148
NC_056574.1	18941525	18941644	0.029436	0.28461	5	0.16416	0.44877		NC_056574.1-18941525-18941644
NC_056581.1	4868402	4868502	7.4588e-05	0.28444	5	0.65684	0.94128		NC_056581.1-4868402-4868502
fakechr1	20272794	20272955	0.0084031	0.2841	11	0.4418	0.7259		fakechr1-20272794-20272955
NC_056613.1	1533131	1533283	6.0698e-06	0.28407	9	0.6097	0.89377		NC_056613.1-1533131-1533283
NC_056574.1	38461419	38461514	0.00024178	0.28401	5	0.64672	0.93073		NC_056574.1-38461419-38461514
NC_056614.1	14875260	14875581	0.0010435	0.283703	8	0.059227	0.34293		NC_056614.1-14875260-14875581
NC_056591.1	9104521	9104652	0.040057	0.28362	5	0.60591	0.88953		NC_056591.1-9104521-9104652
NC_056608.1	24464797	24464834	0.00011274	0.28316	7	0.7011	0.98426		NC_056608.1-24464797-24464834
NC_056592.1	20748649	20748821	0.00030804	0.28307	8	0.69785	0.98092		NC_056592.1-20748649-20748821
NC_056594.1	8775125	8775271	3.7097e-05	0.28304	10	0.52077	0.80381		NC_056594.1-8775125-8775271
NC_056572.1	5930014	5930074	0.00012469	0.28293	5	0.1643	0.44723		NC_056572.1-5930014-5930074
NC_056573.1	27647683	27647698	0.0022988	0.28289	5	0.38287	0.66576		NC_056573.1-27647683-27647698
NC_056605.1	1710951	1711134	0.002637	0.28282	5	0.65613	0.93895		NC_056605.1-1710951-1711134
NC_056603.1	5456125	5456249	0.0045611	0.28265	15	0.40167	0.68432		NC_056603.1-5456125-5456249
NC_056578.1	43659092	43659241	3.4457e-12	0.28235	14	0.21058	0.49293		NC_056578.1-43659092-43659241
NC_056607.1	8794022	8794108	0.0010992	0.2822	11	0.13795	0.42015		NC_056607.1-8794022-8794108
NC_056580.1	29301432	29301536	0.010671	0.28197	7	0.40952	0.69149		NC_056580.1-29301432-29301536
NC_056618.1	22909444	22909486	0.0051139	0.2819	5	0.52286	0.80476		NC_056618.1-22909444-22909486
fakechr3	13253521	13253655	0.048815	0.28176	5	0.62467	0.90643		fakechr3-13253521-13253655
NC_056616.1	20033379	20033499	0.0020008	0.28149	5	0.22567	0.50716		NC_056616.1-20033379-20033499
NC_056598.1	342086	342238	0.0039425	0.28108	5	0.27372	0.5548		NC_056598.1-342086-342238
NC_056588.1	2728675	2728751	0.011371	0.28101	6	0.61269	0.8937		NC_056588.1-2728675-2728751
NC_056576.1	32623269	32623373	1.4153e-07	0.28083	10	0.65257	0.9334		NC_056576.1-32623269-32623373
NC_056573.1	13145196	13145242	0.006846	0.28079	7	0.60236	0.88315		NC_056573.1-13145196-13145242
NC_056593.1	11044198	11044279	0.0083074	0.28061	8	0.22285	0.50346		NC_056593.1-11044198-11044279
fakechr3	22001605	22001656	0.0021482	0.28018	6	0.50567	0.78585		fakechr3-22001605-22001656
fakechr2	3958104	3958191	5.9788e-07	0.28014	14	0.6748	0.95494		fakechr2-3958104-3958191
NC_056611.1	11380290	11380387	0.0074655	0.27922	5	0.25389	0.53311		NC_056611.1-11380290-11380387
NC_056583.1	19705511	19705536	0.00024227	0.27913	8	0.43633	0.71546		NC_056583.1-19705511-19705536
NC_056588.1	27248186	27248366	0.0001742	0.2791	5	0.39259	0.67169		NC_056588.1-27248186-27248366
NC_056609.1	7616052	7616103	0.048815	0.27898	5	0.63704	0.91602		NC_056609.1-7616052-7616103
NC_056606.1	21271329	21271525	0.00012543	0.27897	8	0.6827	0.96167		NC_056606.1-21271329-21271525
fakechr1	46451751	46451803	1.4612e-05	0.27885	5	0.61895	0.8978		fakechr1-46451751-46451803
NC_056608.1	19217796	19217926	1.0306e-08	0.278779	17	0.093471	0.37225		NC_056608.1-19217796-19217926
NC_056597.1	35483403	35483432	0.0058104	0.27857	5	0.47428	0.75285		NC_056597.1-35483403-35483432
NC_056594.1	22979288	22979336	0.00033341	0.27855	5	0.24189	0.52044		NC_056594.1-22979288-22979336
NC_056589.1	2967585	2967708	1.468e-09	0.27848	12	0.63169	0.91017		NC_056589.1-2967585-2967708
NC_056609.1	14439807	14439823	0.0065914	0.2783	5	0.66344	0.94174		NC_056609.1-14439807-14439823
fakechr1	44856778	44856819	0.00011398	0.27811	10	0.39907	0.67718		fakechr1-44856778-44856819
NC_056593.1	3789868	3789975	3.1112e-05	0.27789	8	0.2059	0.48379		NC_056593.1-3789868-3789975
NC_056612.1	11878374	11878472	0.01997	0.27752	7	0.54269	0.82021		NC_056612.1-11878374-11878472
NC_056595.1	1126383	1126475	0.0013065	0.27731	5	0.41909	0.6964		NC_056595.1-1126383-1126475
NC_056604.1	12103265	12103427	0.029436	0.27664	5	0.27876	0.5554		NC_056604.1-12103265-12103427
NC_056579.1	443744	443867	0.015844	0.27609	8	0.13708	0.41317		NC_056579.1-443744-443867
NC_056580.1	30475683	30475717	0.00033341	0.27603	5	0.25363	0.52966		NC_056580.1-30475683-30475717
NC_056573.1	7974493	7974506	7.4588e-05	0.27579	5	0.67	0.94579		NC_056573.1-7974493-7974506
NC_056599.1	5342212	5342251	0.0017386	0.2757	5	0.55855	0.83425		NC_056599.1-5342212-5342251
NC_056594.1	8843346	8843394	0.00022842	0.27526	7	0.4399	0.71516		NC_056594.1-8843346-8843394
NC_056610.1	1021905	1022012	3.0825e-07	0.27518	18	0.20718	0.48236		NC_056610.1-1021905-1022012
NC_056593.1	7155821	7155943	0.00072833	0.27493	12	0.58676	0.86169		NC_056593.1-7155821-7155943
NC_056581.1	20533409	20533457	0.048815	0.2749	5	0.16733	0.44223		NC_056581.1-20533409-20533457
NC_056604.1	19092910	19093135	4.3679e-08	0.27483	15	0.41885	0.69368		NC_056604.1-19092910-19093135
NC_056585.1	3044843	3044869	1.4902e-05	0.27459	8	0.54366	0.81825		NC_056585.1-3044843-3044869
fakechr2	21700358	21700482	0.017444	0.27433	7	0.41626	0.69059		fakechr2-21700358-21700482
NC_056601.1	32970649	32970730	0.00019289	0.27395	9	0.19534	0.46929		NC_056601.1-32970649-32970730
NC_056579.1	11935092	11935237	3.3451e-09	0.27375	19	0.56541	0.83916		NC_056579.1-11935092-11935237
fakechr1	38863066	38863244	0.0030201	0.27343	5	0.41417	0.6876		fakechr1-38863066-38863244
NC_056578.1	35259552	35259591	0.0058104	0.27339	5	0.15336	0.42675		NC_056578.1-35259552-35259591
fakechr2	8339012	8339070	0.0058104	0.27329	5	0.56158	0.83487		fakechr2-8339012-8339070
NC_056615.1	5940505	5940681	0.019071	0.27326	9	0.32155	0.59481		NC_056615.1-5940505-5940681
NC_056590.1	11104954	11105107	2.6505e-07	0.273174	9	0.098626	0.3718		NC_056590.1-11104954-11105107
NC_056593.1	4272271	4272344	0.01708	0.27304	5	0.50527	0.77831		NC_056593.1-4272271-4272344
NC_056607.1	5782918	5782941	0.015247	0.2728	5	0.6457	0.9185		NC_056607.1-5782918-5782941
NC_056592.1	5721601	5721665	0.00039057	0.27279	5	0.15444	0.42723		NC_056592.1-5721601-5721665
NC_056582.1	25314594	25314664	0.0039425	0.27248	5	0.32462	0.5971		NC_056582.1-25314594-25314664
NC_056574.1	18483269	18483453	0.0039425	0.27241	5	0.38239	0.6548		NC_056574.1-18483269-18483453
NC_056579.1	2676173	2676395	2.4449e-07	0.2723	14	0.51398	0.78628		NC_056579.1-2676173-2676395
NC_056587.1	5944860	5944909	0.010671	0.27215	7	0.20575	0.4779		NC_056587.1-5944860-5944909
fakechr3	23360481	23360488	0.0020008	0.27207	5	0.635	0.90707		fakechr3-23360481-23360488
NC_056580.1	27659463	27659477	8.8668e-05	0.27196	5	0.63237	0.90433		NC_056580.1-27659463-27659477
NC_056603.1	43809813	43809902	0.0034534	0.27196	5	0.67505	0.94701		NC_056603.1-43809813-43809902
NC_056575.1	19788328	19788376	0.003988	0.27184	6	0.67099	0.94283		NC_056575.1-19788328-19788376
NC_056583.1	20897589	20897744	0.0092245	0.27183	7	0.5371	0.80893		NC_056583.1-20897589-20897744
NC_056588.1	1864431	1864471	0.0017386	0.27085	5	0.46768	0.73853		NC_056588.1-1864431-1864471
NC_056608.1	24459292	24459390	0.021333	0.27077	5	0.36486	0.63563		NC_056608.1-24459292-24459390
NC_056608.1	23674050	23674095	0.00010523	0.27065	5	0.51453	0.78518		NC_056608.1-23674050-23674095
NC_056607.1	2098272	2098475	0.0078156	0.27057	8	0.30235	0.57292		NC_056607.1-2098272-2098475
NC_056598.1	31724789	31725007	0.0014796	0.2704	10	0.33042	0.60082		NC_056598.1-31724789-31725007
NC_056578.1	11991390	11991430	0.0015084	0.27013	5	0.47904	0.74917		NC_056578.1-11991390-11991430
NC_056596.1	1209661	1209681	0.026482	0.27008	5	0.48274	0.75282		NC_056596.1-1209661-1209681
NC_056616.1	25204081	25204156	0.03267	0.27001	5	0.29436	0.56437		NC_056616.1-25204081-25204156
NC_056610.1	18864108	18864150	0.00045678	0.26988	5	0.71109	0.98097		NC_056610.1-18864108-18864150
NC_056580.1	20830606	20830700	1.7232e-06	0.26972	9	0.57312	0.84284		NC_056580.1-20830606-20830700
NC_056580.1	18698481	18698519	0.002637	0.26951	5	0.52277	0.79228		NC_056580.1-18698481-18698519
NC_056604.1	3165621	3165727	0.012093	0.26902	5	0.56711	0.83613		NC_056604.1-3165621-3165727
NC_056577.1	27949112	27949146	0.019103	0.2688	5	0.28295	0.55175		NC_056577.1-27949112-27949146
NC_056602.1	28893917	28894069	0.00025462	0.26877	17	0.36213	0.6309		NC_056602.1-28893917-28894069
fakechr3	40966800	40966870	2.1234e-05	0.2686	5	0.1854	0.454		fakechr3-40966800-40966870
NC_056604.1	3854482	3854496	0.00033341	0.26848	5	0.60106	0.86954		NC_056604.1-3854482-3854496
NC_056583.1	26210024	26210148	2.1406e-08	0.26842	14	0.48945	0.75787		NC_056583.1-26210024-26210148
NC_056616.1	6881332	6881400	0.012093	0.26842	5	0.25013	0.51855		NC_056616.1-6881332-6881400
NC_056585.1	7021996	7022017	0.00097547	0.26839	5	0.52133	0.78972		NC_056585.1-7021996-7022017
NC_056576.1	33816610	33816660	6.3286e-05	0.26832	8	0.66505	0.93337		NC_056576.1-33816610-33816660
NC_056618.1	34166938	34167249	0.0086394	0.26822	6	0.53636	0.80458		NC_056618.1-34166938-34167249
NC_056575.1	25429331	25429345	0.0011298	0.26821	5	0.61087	0.87908		NC_056575.1-25429331-25429345
NC_056577.1	5410992	5411019	0.021333	0.26816	5	0.42482	0.69298		NC_056577.1-5410992-5411019
NC_056618.1	26666412	26666436	0.0039425	0.26815	5	0.34478	0.61293		NC_056618.1-26666412-26666436
NC_056577.1	22619629	22619737	1.6332e-09	0.26785	16	0.29523	0.56308		NC_056577.1-22619629-22619737
NC_056604.1	1021334	1021374	0.033532	0.2678	7	0.44024	0.70804		NC_056604.1-1021334-1021374
fakechr1	9175468	9175556	0.0030201	0.26753	5	0.3238	0.59133		fakechr1-9175468-9175556
NC_056572.1	11306956	11307027	0.0001475	0.26725	5	0.70547	0.97272		NC_056572.1-11306956-11307027
NC_056597.1	6325623	6325701	7.3774e-08	0.26724	8	0.68387	0.95111		NC_056597.1-6325623-6325701
NC_056611.1	16881373	16881395	5.2522e-05	0.2672	5	0.1268	0.394		NC_056611.1-16881373-16881395
NC_056609.1	31406842	31406882	8.8668e-05	0.26705	5	0.47855	0.7456		NC_056609.1-31406842-31406882
NC_056588.1	8724849	8724953	0.0011298	0.26698	5	0.48359	0.75057		NC_056588.1-8724849-8724953
NC_056583.1	12305071	12305140	0.0034534	0.26674	5	0.57051	0.83725		NC_056583.1-12305071-12305140
NC_056619.1	14339422	14339527	0.00056349	0.26659	6	0.57364	0.84023		NC_056619.1-14339422-14339527
NC_056576.1	36744600	36744752	0.0030462	0.26639	13	0.59142	0.85781		NC_056576.1-36744600-36744752
fakechr2	182473	182590	0.0013396	0.26629	7	0.6405	0.90679		fakechr2-182473-182590
NC_056603.1	22384784	22384802	0.0058104	0.26616	5	0.59532	0.86148		NC_056603.1-22384784-22384802
fakechr3	23966820	23966912	1.0653e-05	0.26606	21	0.40098	0.66704		fakechr3-23966820-23966912
NC_056574.1	9453919	9453952	0.0074655	0.26566	5	0.55835	0.82401		NC_056574.1-9453919-9453952
NC_056604.1	22717055	22717104	0.007956	0.26506	7	0.39408	0.65914		NC_056604.1-22717055-22717104
NC_056618.1	8080556	8080631	0.00011343	0.26496	6	0.52495	0.78991		NC_056618.1-8080556-8080631
NC_056613.1	13907363	13907414	0.00062176	0.26451	5	0.71329	0.9778		NC_056613.1-13907363-13907414
NC_056575.1	27339895	27339905	0.00097547	0.26446	5	0.65808	0.92254		NC_056575.1-27339895-27339905
NC_056604.1	10357885	10357988	0.0039425	0.26389	5	0.65624	0.92013		NC_056604.1-10357885-10357988
NC_056591.1	5539669	5539691	0.00062176	0.26386	5	0.32047	0.58433		NC_056591.1-5539669-5539691
NC_056594.1	20882463	20882540	0.012093	0.26386	5	0.41718	0.68104		NC_056594.1-20882463-20882540
NC_056585.1	16747614	16747653	0.0074655	0.26385	5	0.28722	0.55107		NC_056585.1-16747614-16747653
NC_056601.1	119250	119320	0.00097547	0.26379	5	0.20862	0.47241		NC_056601.1-119250-119320
NC_056575.1	9245078	9245266	0.004676	0.26377	9	0.33989	0.60366		NC_056575.1-9245078-9245266
NC_056612.1	6393923	6394054	0.0009698	0.26374	8	0.51884	0.78258		NC_056612.1-6393923-6394054
NC_056606.1	12418174	12418242	5.2522e-05	0.26363	5	0.10108	0.36471		NC_056606.1-12418174-12418242
NC_056608.1	5602177	5602376	0.0084421	0.2634	5	0.43622	0.69962		NC_056608.1-5602177-5602376
NC_056606.1	17073759	17073891	0.00033341	0.26318	5	0.15413	0.41731		NC_056606.1-17073759-17073891
NC_056616.1	15933185	15933320	0.00084085	0.26318	5	0.47265	0.73583		NC_056616.1-15933185-15933320
NC_056606.1	16300760	16300965	1.7629e-05	0.26294	5	0.71806	0.981		NC_056606.1-16300760-16300965
NC_056581.1	1131817	1131827	0.0022988	0.26285	5	0.63715	0.9		NC_056581.1-1131817-1131827
NC_056597.1	10631531	10631670	3.8103e-11	0.26259	18	0.301	0.56359		NC_056597.1-10631531-10631670
NC_056592.1	2314893	2314977	3.6742e-05	0.26249	5	0.70016	0.96265		NC_056592.1-2314893-2314977
NC_056577.1	3930270	3930401	0.013218	0.26238	7	0.45855	0.72093		NC_056577.1-3930270-3930401
NC_056574.1	19056485	19056556	3.4e-06	0.26215	9	0.3644	0.62655		NC_056574.1-19056485-19056556
NC_056617.1	15116804	15116853	0.023787	0.26196	5	0.55737	0.81933		NC_056617.1-15116804-15116853
NC_056578.1	39036685	39036779	0.0051139	0.2619	5	0.6187	0.8806		NC_056578.1-39036685-39036779
NC_056620.1	1127909	1127974	6.0033e-07	0.2618	15	0.31931	0.58111		NC_056620.1-1127909-1127974
NC_056580.1	7011463	7011487	0.023787	0.26169	5	0.38854	0.65023		NC_056580.1-7011463-7011487
NC_056576.1	7409451	7409498	0.0017386	0.26159	5	0.60868	0.87027		NC_056576.1-7409451-7409498
NC_056618.1	8449085	8449132	0.047761	0.261515	8	0.020875	0.28239		NC_056618.1-8449085-8449132
NC_056572.1	20256384	20256419	0.044253	0.26136	5	0.38084	0.6422		NC_056572.1-20256384-20256419
NC_056621.1	21675564	21675625	0.0028735	0.26134	7	0.57324	0.83458		NC_056621.1-21675564-21675625
NC_056585.1	17851231	17851411	2.2438e-13	0.26115	14	0.48114	0.74229		NC_056585.1-17851231-17851411
NC_056598.1	29525523	29525545	0.00062176	0.26096	5	0.44561	0.70657		NC_056598.1-29525523-29525545
NC_056594.1	8081153	8081182	0.01708	0.26074	5	0.30323	0.56397		NC_056594.1-8081153-8081182
NC_056598.1	15382861	15382919	4.3965e-05	0.26065	5	0.51188	0.77253		NC_056598.1-15382861-15382919
NC_056604.1	15679716	15679784	0.029436	0.26057	5	0.54993	0.8105		NC_056604.1-15679716-15679784
NC_056579.1	22068759	22068828	0.0065914	0.26056	5	0.55317	0.81373		NC_056579.1-22068759-22068828
NC_056596.1	1958051	1958090	0.0095315	0.26019	5	0.32387	0.58406		NC_056596.1-1958051-1958090
NC_056616.1	5124385	5124569	8.8668e-05	0.26002	5	0.33211	0.59213		NC_056616.1-5124385-5124569
NC_056613.1	14771860	14771879	0.0065914	0.25999	5	0.692	0.95199		NC_056613.1-14771860-14771879
NC_056590.1	22845195	22845275	1.7205e-06	0.25999	8	0.45713	0.71712		NC_056590.1-22845195-22845275
NC_056611.1	13176462	13176530	0.0058104	0.25978	5	0.71	0.96978		NC_056611.1-13176462-13176530
fakechr2	44048481	44048553	1.1294e-06	0.25972	7	0.68519	0.94491		fakechr2-44048481-44048553
NC_056619.1	1982642	1982719	0.0015084	0.25967	5	0.29568	0.55535		NC_056619.1-1982642-1982719
NC_056613.1	27129262	27129288	0.0084421	0.2596	5	0.40692	0.66652		NC_056613.1-27129262-27129288
NC_056576.1	1861303	1861489	0.021143	0.2592	24	0.60634	0.86554		NC_056576.1-1861303-1861489
NC_056578.1	21461547	21461650	0.00039057	0.259	5	0.192	0.451		NC_056578.1-21461547-21461650
NC_056615.1	21621817	21621865	0.0044937	0.25869	5	0.46024	0.71893		NC_056615.1-21621817-21621865
NC_056578.1	17519495	17519636	0.0011298	0.2586	5	0.52697	0.78557		NC_056578.1-17519495-17519636
NC_056578.1	2777488	2777520	0.017444	0.25845	7	0.49978	0.75823		NC_056578.1-2777488-2777520
NC_056595.1	22395582	22395653	0.045513	0.25844	7	0.41727	0.67571		NC_056595.1-22395582-22395653
NC_056616.1	27534271	27534424	1.1227e-05	0.25842	13	0.24854	0.50696		NC_056616.1-27534271-27534424
fakechr3	31474014	31474069	0.040057	0.25841	5	0.33159	0.59		fakechr3-31474014-31474069
NC_056591.1	17282257	17282432	0.0046545	0.25824	7	0.68071	0.93895		NC_056591.1-17282257-17282432
NC_056585.1	4298501	4298590	0.0020008	0.25818	5	0.73133	0.98951		NC_056585.1-4298501-4298590
NC_056608.1	12108753	12108796	6.7835e-06	0.25818	5	0.42757	0.68575		NC_056608.1-12108753-12108796
NC_056594.1	8038252	8038526	0.00025326	0.25811	9	0.31548	0.57359		NC_056594.1-8038252-8038526
NC_056601.1	21103516	21103609	0.0026461	0.25802	7	0.22451	0.48253		NC_056601.1-21103516-21103609
NC_056613.1	24763004	24763050	0.0039425	0.25797	5	0.4986	0.75657		NC_056613.1-24763004-24763050
NC_056609.1	26257384	26257432	0.0022988	0.25793	5	0.68807	0.946		NC_056609.1-26257384-26257432
NC_056614.1	3298208	3298288	0.00013638	0.2579	9	0.4791	0.737		NC_056614.1-3298208-3298288
NC_056586.1	13777819	13777855	1.1107e-07	0.25784	10	0.39201	0.64985		NC_056586.1-13777819-13777855
NC_056593.1	11134582	11134801	0.00020657	0.2576	9	0.61896	0.87656		NC_056593.1-11134582-11134801
NC_056615.1	18166851	18167071	2.2619e-08	0.25756	19	0.25416	0.51172		NC_056615.1-18166851-18167071
NC_056588.1	2943335	2943383	7.5273e-05	0.2575	8	0.43001	0.68751		NC_056588.1-2943335-2943383
fakechr2	32400662	32400681	0.029436	0.25727	5	3.3333e-07	0.25727		fakechr2-32400662-32400681
NC_056587.1	709056	709100	0.002637	0.25718	5	0.68875	0.94593		NC_056587.1-709056-709100
NC_056598.1	30978879	30978891	0.015247	0.25701	5	0.67923	0.93624		NC_056598.1-30978879-30978891
NC_056604.1	2469600	2469670	0.00224	0.25698	7	0.11331	0.37029		NC_056604.1-2469600-2469670
NC_056574.1	22452486	22452505	0.021333	0.25669	5	0.73267	0.98936		NC_056574.1-22452486-22452505
NC_056585.1	24098855	24099001	0.019103	0.25665	5	0.45095	0.7076		NC_056585.1-24098855-24099001
NC_056572.1	6953069	6953170	0.021333	0.25656	5	0.24725	0.50381		NC_056572.1-6953069-6953170
NC_056601.1	2815471	2815714	0.00011655	0.25653	15	0.50966	0.76619		NC_056601.1-2815471-2815714
NC_056616.1	2028261	2028327	0.010718	0.25637	9	0.41824	0.67461		NC_056616.1-2028261-2028327
NC_056588.1	21629990	21630016	8.255e-05	0.25637	7	0.59577	0.85214		NC_056588.1-21629990-21630016
NC_056585.1	25715933	25715955	0.01708	0.25627	5	0.3824	0.63867		NC_056585.1-25715933-25715955
NC_056577.1	13560314	13560409	0.0011298	0.25621	5	0.67839	0.9346		NC_056577.1-13560314-13560409
NC_056618.1	30732541	30732709	0.00071582	0.25608	7	0.52208	0.77816		NC_056618.1-30732541-30732709
NC_056589.1	26876733	26876762	3.4633e-06	0.25597	7	0.64774	0.90371		NC_056589.1-26876733-26876762
NC_056579.1	19529820	19529837	0.048815	0.25595	5	0.51505	0.771		NC_056579.1-19529820-19529837
NC_056621.1	24355131	24355194	0.0084421	0.25582	5	0.55576	0.81158		NC_056621.1-24355131-24355194
NC_056606.1	7491463	7491489	0.00045678	0.25568	5	0.72339	0.97907		NC_056606.1-7491463-7491489
NC_056615.1	27677512	27677530	1.6862e-05	0.25561	6	0.63511	0.89072		NC_056615.1-27677512-27677530
NC_056578.1	15545070	15545167	8.2384e-06	0.25512	5	0.68933	0.94445		NC_056578.1-15545070-15545167
NC_056607.1	14093503	14093549	0.002637	0.25511	5	0.66267	0.91778		NC_056607.1-14093503-14093549
NC_056586.1	9568296	9568553	5.5213e-07	0.255	15	0.39478	0.64978		NC_056586.1-9568296-9568553
NC_056618.1	1792879	1792899	0.029436	0.25494	5	0.40435	0.65929		NC_056618.1-1792879-1792899
NC_056592.1	23738514	23738694	0.00092319	0.25447	9	0.36849	0.62296		NC_056592.1-23738514-23738694
NC_056594.1	4632344	4632461	9.9889e-06	0.2544	5	0.7206	0.975		NC_056594.1-4632344-4632461
NC_056580.1	13900404	13900425	0.01708	0.25376	5	0.16577	0.41953		NC_056580.1-13900404-13900425
NC_056613.1	2109620	2109640	2.5534e-05	0.25373	5	0.71387	0.9676		NC_056613.1-2109620-2109640
fakechr1	2885803	2885891	5.3121e-05	0.25326	8	0.64575	0.89901		fakechr1-2885803-2885891
NC_056615.1	4723463	4723513	0.00097547	0.25294	5	0.71127	0.96421		NC_056615.1-4723463-4723513
NC_056588.1	21928774	21928952	1.8158e-07	0.25286	16	0.57804	0.8309		NC_056588.1-21928774-21928952
NC_056589.1	13780143	13780181	0.016762	0.25276	8	0.23041	0.48317		NC_056589.1-13780143-13780181
NC_056599.1	3427754	3427993	0.026482	0.25256	5	0.45125	0.70381		NC_056599.1-3427754-3427993
NC_056620.1	7621568	7621627	0.0051139	0.25213	5	0.321	0.57313		NC_056620.1-7621568-7621627
NC_056613.1	247443	247505	0.0047296	0.25212	8	0.58234	0.83446		NC_056613.1-247443-247505
NC_056573.1	28426157	28426292	0.0022988	0.2521	5	0.1728	0.4249		NC_056573.1-28426157-28426292
NC_056610.1	10916933	10917014	3.6906e-05	0.25209	9	0.41142	0.66351		NC_056610.1-10916933-10917014
NC_056576.1	9156328	9156458	0.00097547	0.25209	5	0.38758	0.63967		NC_056576.1-9156328-9156458
NC_056584.1	18340862	18340965	0.00028446	0.25206	8	0.15873	0.41079		NC_056584.1-18340862-18340965
NC_056575.1	29826006	29826040	0.00039057	0.25196	5	0.70451	0.95647		NC_056575.1-29826006-29826040
fakechr2	25952925	25953126	0.0011189	0.25186	6	0.60251	0.85437		fakechr2-25952925-25953126
NC_056577.1	32391560	32391661	0.0030201	0.25182	5	0.64765	0.89947		NC_056577.1-32391560-32391661
NC_056577.1	30541461	30541839	0.00029213	0.25176	10	0.47267	0.72443		NC_056577.1-30541461-30541839
NC_056595.1	23520176	23520208	0.0056977	0.25175	10	0.26335	0.5151		NC_056595.1-23520176-23520208
NC_056621.1	13104470	13104535	0.026482	0.25146	5	0.31638	0.56784		NC_056621.1-13104470-13104535
NC_056583.1	6477234	6477431	0.015247	0.25121	5	0.66094	0.91215		NC_056583.1-6477234-6477431
NC_056616.1	16246483	16246565	0.026482	0.251	5	0.18444	0.43544		NC_056616.1-16246483-16246565
NC_056605.1	1785480	1785546	0.03267	0.25067	5	0.40873	0.6594		NC_056605.1-1785480-1785546
NC_056599.1	6557078	6557101	0.00084085	0.25055	5	0.66058	0.91113		NC_056599.1-6557078-6557101
NC_056595.1	17910883	17910893	0.00012493	0.25052	7	0.46048	0.711		NC_056595.1-17910883-17910893
fakechr2	19701297	19701458	0.00026257	0.2505	8	0.30755	0.55805		fakechr2-19701297-19701458
NC_056575.1	4016007	4016120	0.00017766	0.25042	19	0.33602	0.58644		NC_056575.1-4016007-4016120
fakechr3	47313088	47313209	0.0010277	0.25032	7	0.69285	0.94317		fakechr3-47313088-47313209
NC_056601.1	3315789	3315930	0.0065914	0.2503	5	0.34263	0.59293		NC_056601.1-3315789-3315930
NC_056582.1	14903700	14903709	0.0017386	0.25018	5	0.43798	0.68816		NC_056582.1-14903700-14903709
NC_056572.1	34523073	34523276	5.657e-06	0.25015	10	0.31453	0.56468		NC_056572.1-34523073-34523276
NC_056588.1	18321409	18321500	1.8698e-06	0.24986	7	0.63052	0.88038		NC_056588.1-18321409-18321500
NC_056600.1	821032	821099	0.038701	0.24976	9	0.57266	0.82242		NC_056600.1-821032-821099
NC_056597.1	34104393	34104615	0.031789	0.24974	14	0.52093	0.77067		NC_056597.1-34104393-34104615
NC_056616.1	698528	698558	0.0017386	0.24967	5	0.71686	0.96653		NC_056616.1-698528-698558
NC_056607.1	24637340	24637361	0.03267	0.24958	5	0.48327	0.73285		NC_056607.1-24637340-24637361
fakechr2	15815100	15815123	0.00072364	0.24955	5	0.65485	0.9044		fakechr2-15815100-15815123
NC_056619.1	26022596	26022679	0.00047465	0.24955	11	0.64912	0.89867		NC_056619.1-26022596-26022679
NC_056614.1	27507127	27507149	0.0092245	0.24949	7	0.61043	0.85992		NC_056614.1-27507127-27507149
NC_056572.1	23274178	23274375	0.0015084	0.2494	5	0.73537	0.98477		NC_056572.1-23274178-23274375
NC_056599.1	12261178	12261247	0.0039425	0.24935	5	0.70612	0.95547		NC_056599.1-12261178-12261247
NC_056618.1	17174889	17174975	0.0094872	0.24933	16	0.68868	0.93801		NC_056618.1-17174889-17174975
NC_056618.1	14812048	14812106	0.0045931	0.24932	20	0.44458	0.6939		NC_056618.1-14812048-14812106
NC_056582.1	25333997	25334011	0.00062176	0.2493	5	0.70892	0.95822		NC_056582.1-25333997-25334011
NC_056586.1	14723094	14723150	0.026482	0.24903	5	0.7348	0.98383		NC_056586.1-14723094-14723150
fakechr2	6292189	6292251	0.00018725	0.24865	7	0.21826	0.46691		fakechr2-6292189-6292251
NC_056598.1	15938539	15938591	0.013589	0.24864	5	0.49709	0.74573		NC_056598.1-15938539-15938591
NC_056583.1	23960125	23960183	1.555e-06	0.24859	14	0.27341	0.522		NC_056583.1-23960125-23960183
NC_056589.1	29267777	29267921	0.00037151	0.24843	7	0.74476	0.99319		NC_056589.1-29267777-29267921
NC_056592.1	1392231	1392269	0.0051139	0.24818	5	0.5598	0.80798		NC_056592.1-1392231-1392269
NC_056608.1	19205061	19205086	0.00024178	0.24811	5	0.56044	0.80855		NC_056608.1-19205061-19205086
NC_056575.1	18402968	18403074	0.0044937	0.24785	5	0.65936	0.90721		NC_056575.1-18402968-18403074
NC_056574.1	36403952	36404116	8.5733e-07	0.24755	9	0.6466	0.89415		NC_056574.1-36403952-36404116
NC_056615.1	2075175	2075253	0.018741	0.24755	8	0.14254	0.39009		NC_056615.1-2075175-2075253
NC_056584.1	23999975	24000089	0.0044937	0.24737	5	0.51949	0.76686		NC_056584.1-23999975-24000089
NC_056605.1	16380863	16380914	0.029436	0.24733	5	0.557	0.80433		NC_056605.1-16380863-16380914
fakechr2	21507115	21507250	0.010744	0.2472	5	0.40347	0.65067		fakechr2-21507115-21507250
NC_056592.1	11735472	11735521	0.0030201	0.24716	5	0.5855	0.83266		NC_056592.1-11735472-11735521
NC_056580.1	30209753	30210077	0.013594	0.24701	6	0.47582	0.72283		NC_056580.1-30209753-30210077
NC_056611.1	19401546	19401672	0.0074655	0.24695	5	0.442	0.68895		NC_056611.1-19401546-19401672
NC_056594.1	24290836	24290915	0.00011123	0.24681	14	0.25222	0.49903		NC_056594.1-24290836-24290915
NC_056618.1	35641968	35642102	0.01997	0.24651	7	0.51218	0.75869		NC_056618.1-35641968-35642102
NC_056613.1	8057955	8058155	0.024358	0.24634	7	0.42724	0.67358		NC_056613.1-8057955-8058155
NC_056613.1	629650	629715	2.5534e-05	0.24603	5	0.11853	0.36456		NC_056613.1-629650-629715
fakechr3	30480224	30480302	0.014179	0.24601	7	0.35942	0.60543		fakechr3-30480224-30480302
NC_056586.1	15825781	15825846	0.00053336	0.24555	5	0.65787	0.90342		NC_056586.1-15825781-15825846
NC_056618.1	27619048	27619088	0.012093	0.24555	5	0.61758	0.86313		NC_056618.1-27619048-27619088
fakechr2	45028153	45028326	0.00012469	0.24552	5	0.72115	0.96667		fakechr2-45028153-45028326
NC_056579.1	20255626	20255837	0.0065914	0.24548	5	0.51832	0.7638		NC_056579.1-20255626-20255837
NC_056572.1	37595746	37595757	0.021333	0.24541	5	0.66759	0.913		NC_056572.1-37595746-37595757
NC_056603.1	20490725	20490773	9.9329e-05	0.24527	11	0.68679	0.93206		NC_056603.1-20490725-20490773
NC_056576.1	37240860	37240962	2.0346e-07	0.24518	8	0.12846	0.37364		NC_056576.1-37240860-37240962
NC_056615.1	27327120	27327175	0.017299	0.24515	10	0.41113	0.65628		NC_056615.1-27327120-27327175
NC_056583.1	3646048	3646392	0.0084421	0.24514	5	0.61493	0.86007		NC_056583.1-3646048-3646392
NC_056603.1	37987230	37987310	0.0021302	0.24495	11	0.24978	0.49473		NC_056603.1-37987230-37987310
NC_056615.1	20378976	20379044	0.00053336	0.24492	5	0.73883	0.98375		NC_056615.1-20378976-20379044
NC_056580.1	2291356	2291401	0.010744	0.24485	5	0.6944	0.93925		NC_056580.1-2291356-2291401
NC_056601.1	36790813	36790903	0.00053336	0.24479	5	0.74265	0.98744		NC_056601.1-36790813-36790903
NC_056601.1	5948504	5948584	0.00039057	0.24463	5	0.49493	0.73956		NC_056601.1-5948504-5948584
NC_056615.1	20976165	20976213	0.0017386	0.24451	5	0.3416	0.58611		NC_056615.1-20976165-20976213
NC_056600.1	34013192	34013328	0.00045678	0.24442	5	0.58413	0.82855		NC_056600.1-34013192-34013328
NC_056591.1	1919860	1919881	0.00033341	0.24441	5	0.37456	0.61897		NC_056591.1-1919860-1919881
NC_056582.1	25584795	25584869	3.6742e-05	0.2444	5	0.0442	0.2886		NC_056582.1-25584795-25584869
NC_056583.1	4088877	4088976	0.013589	0.24424	5	0.5552	0.79944		NC_056583.1-4088877-4088976
fakechr3	42648259	42648320	5.7993e-05	0.24424	8	0.40109	0.64533		fakechr3-42648259-42648320
NC_056573.1	24491731	24491819	1.7437e-12	0.24409	15	0.15229	0.39638		NC_056573.1-24491731-24491819
fakechr3	34974357	34974464	0.021333	0.24406	5	0.58652	0.83058		fakechr3-34974357-34974464
NC_056572.1	18765448	18765535	1.2091e-05	0.24402	5	0.7167	0.96072		NC_056572.1-18765448-18765535
NC_056590.1	14225463	14225624	2.4261e-06	0.24397	9	0.16909	0.41306		NC_056590.1-14225463-14225624
NC_056572.1	34811376	34811432	0.029436	0.24393	5	0.68054	0.92447		NC_056572.1-34811376-34811432
NC_056599.1	2762104	2762317	6.2641e-05	0.24389	5	0.73261	0.9765		NC_056599.1-2762104-2762317
NC_056580.1	30474251	30474307	0.00024178	0.24381	5	0.62026	0.86407		NC_056580.1-30474251-30474307
NC_056617.1	1046655	1046712	0.01708	0.24376	5	0.45244	0.6962		NC_056617.1-1046655-1046712
NC_056619.1	15026205	15026304	0.027557	0.2437	13	0.31015	0.55385		NC_056619.1-15026205-15026304
NC_056607.1	10463029	10463048	0.0030201	0.24361	5	0.69581	0.93942		NC_056607.1-10463029-10463048
NC_056621.1	23589713	23589764	0.00062176	0.24332	5	0.73942	0.98274		NC_056621.1-23589713-23589764
NC_056585.1	19873733	19873817	5.6854e-08	0.24331	12	0.69971	0.94302		NC_056585.1-19873733-19873817
fakechr2	41711328	41711335	0.00020539	0.24311	5	0.72072	0.96383		fakechr2-41711328-41711335
NC_056574.1	17681517	17681549	7.4588e-05	0.24308	5	0.31482	0.5579		NC_056574.1-17681517-17681549
fakechr3	44975574	44975652	0.036203	0.24306	5	0.50881	0.75187		fakechr3-44975574-44975652
fakechr3	22779538	22779599	8.8668e-05	0.24293	5	0.74888	0.99181		fakechr3-22779538-22779599
fakechr2	29213142	29213163	0.0022988	0.24277	5	0.35086	0.59363		fakechr2-29213142-29213163
NC_056591.1	23857883	23857982	0.010563	0.24272	8	0.56776	0.81048		NC_056591.1-23857883-23857982
NC_056586.1	4124265	4124355	0.00033341	0.2426	5	0.6962	0.9388		NC_056586.1-4124265-4124355
NC_056594.1	392627	392675	0.00053336	0.24254	5	0.39446	0.637		NC_056594.1-392627-392675
NC_056613.1	4881365	4881441	0.0046545	0.24243	7	0.34286	0.58529		NC_056613.1-4881365-4881441
NC_056575.1	31363965	31364005	0.00085873	0.24236	7	0.59921	0.84157		NC_056575.1-31363965-31364005
NC_056574.1	10989461	10989871	0.014844	0.24234	6	0.62909	0.87143		NC_056574.1-10989461-10989871
NC_056618.1	9669292	9669463	0.010744	0.24233	5	0.30393	0.54626		NC_056618.1-9669292-9669463
NC_056621.1	23453226	23453384	0.002637	0.24232	5	0.58284	0.82516		NC_056621.1-23453226-23453384
NC_056585.1	13602201	13602224	0.012093	0.24207	5	0.679	0.92107		NC_056585.1-13602201-13602224
NC_056618.1	24049614	24049745	0.0030462	0.24192	13	0.51926	0.76118		NC_056618.1-24049614-24049745
NC_056575.1	2096671	2096793	2.5249e-09	0.2419	9	0.61494	0.85684		NC_056575.1-2096671-2096793
NC_056582.1	5092814	5092859	0.040057	0.24173	5	0.27427	0.516		NC_056582.1-5092814-5092859
NC_056599.1	239702	239744	0.00084085	0.24169	5	0.48164	0.72333		NC_056599.1-239702-239744
NC_056615.1	18096260	18096294	7.6591e-05	0.24143	6	0.19378	0.43521		NC_056615.1-18096260-18096294
NC_056572.1	2471512	2471581	0.00062176	0.24141	5	0.61292	0.85433		NC_056572.1-2471512-2471581
NC_056599.1	23136474	23136777	0.0011298	0.24135	5	0.41841	0.65976		NC_056599.1-23136474-23136777
NC_056585.1	6316781	6316812	7.4315e-05	0.24135	7	0.67134	0.91269		NC_056585.1-6316781-6316812
NC_056616.1	672235	672272	0.0061058	0.24124	9	0.47425	0.71549		NC_056616.1-672235-672272
NC_056596.1	10423167	10423218	0.0050338	0.24119	7	0.42148	0.66267		NC_056596.1-10423167-10423218
NC_056578.1	45840966	45841001	0.019103	0.24094	5	0.29773	0.53867		NC_056578.1-45840966-45841001
NC_056594.1	4509149	4509262	1.649e-08	0.24088	17	0.57349	0.81437		NC_056594.1-4509149-4509262
NC_056618.1	4684332	4684401	0.0051139	0.24087	5	0.69373	0.9346		NC_056618.1-4684332-4684401
NC_056594.1	12344571	12344639	0.012425	0.24082	9	0.31493	0.55575		NC_056594.1-12344571-12344639
NC_056603.1	40031001	40031106	3.8399e-08	0.24076	17	0.49261	0.73337		NC_056603.1-40031001-40031106
fakechr3	38038491	38038509	0.012093	0.24062	5	0.47778	0.7184		fakechr3-38038491-38038509
NC_056614.1	13161149	13161340	1.6665e-06	0.24059	10	0.59444	0.83503		NC_056614.1-13161149-13161340
NC_056574.1	22332787	22332846	0.012093	0.24046	5	0.62912	0.86958		NC_056574.1-22332787-22332846
NC_056618.1	35250330	35250424	0.0051139	0.2404	5	0.50247	0.74287		NC_056618.1-35250330-35250424
NC_056612.1	5851414	5851439	0.0065914	0.2404	5	0.34433	0.58473		NC_056612.1-5851414-5851439
NC_056574.1	38723842	38723876	0.00097547	0.24039	5	0.74145	0.98184		NC_056574.1-38723842-38723876
NC_056604.1	15195841	15196194	0.0029467	0.24033	12	0.35534	0.59567		NC_056604.1-15195841-15196194
NC_056601.1	5110427	5110616	0.0041284	0.24029	10	0.39919	0.63948		NC_056601.1-5110427-5110616
NC_056573.1	11429138	11429194	1.7463e-07	0.24027	14	0.52491	0.76518		NC_056573.1-11429138-11429194
NC_056600.1	33587702	33587862	1.274e-05	0.2401	7	0.713	0.9531		NC_056600.1-33587702-33587862
fakechr3	13159361	13159431	1.3567e-05	0.24005	8	0.53292	0.77297		fakechr3-13159361-13159431
fakechr1	16400843	16400865	0.03267	0.2397	5	0.3983	0.638		fakechr1-16400843-16400865
NC_056599.1	30157634	30157710	0.00085873	0.23966	7	0.4001	0.63976		NC_056599.1-30157634-30157710
NC_056612.1	4449897	4450081	9.3861e-06	0.23958	11	0.52781	0.76739		NC_056612.1-4449897-4450081
NC_056580.1	30485925	30485958	7.4588e-05	0.2393	5	0.61298	0.85228		NC_056580.1-30485925-30485958
NC_056618.1	6724451	6724548	0.0095315	0.23924	5	0.38472	0.62396		NC_056618.1-6724451-6724548
NC_056600.1	13880189	13880312	0.013589	0.23887	5	0.53478	0.77365		NC_056600.1-13880189-13880312
NC_056572.1	38077157	38077328	0.0051139	0.23886	5	0.53376	0.77262		NC_056572.1-38077157-38077328
NC_056592.1	15158703	15158814	0.00017602	0.23884	11	0.6829	0.92174		NC_056592.1-15158703-15158814
NC_056606.1	10899600	10899621	0.0015938	0.23878	7	0.59106	0.82984		NC_056606.1-10899600-10899621
NC_056619.1	25566781	25566814	0.0034534	0.23836	5	0.51943	0.75779		NC_056619.1-25566781-25566814
NC_056619.1	13664866	13665102	0.017728	0.2383	8	0.17472	0.41302		NC_056619.1-13664866-13665102
fakechr2	35595507	35595671	2.8944e-07	0.23822	10	0.73678	0.975		fakechr2-35595507-35595671
NC_056576.1	34404240	34404267	0.0044937	0.23813	5	0.66594	0.90407		NC_056576.1-34404240-34404267
fakechr3	48754533	48754574	0.010563	0.23788	8	0.4182	0.65608		fakechr3-48754533-48754574
NC_056583.1	6159461	6159482	0.0039425	0.237793	5	0.060937	0.29873		NC_056583.1-6159461-6159482
NC_056621.1	3204166	3204218	0.021333	0.23757	5	0.61326	0.85083		NC_056621.1-3204166-3204218
NC_056611.1	26986854	26986878	0.002637	0.23738	5	0.74927	0.98665		NC_056611.1-26986854-26986878
NC_056597.1	17079276	17079398	0.00020653	0.2372	10	0.60657	0.84377		NC_056597.1-17079276-17079398
NC_056575.1	4235010	4235172	0.0030201	0.23719	5	0.63043	0.86762		NC_056575.1-4235010-4235172
NC_056607.1	23426978	23427178	0.028839	0.23703	8	0.46355	0.70058		NC_056607.1-23426978-23427178
NC_056598.1	5929573	5929757	2.8944e-07	0.23673	10	0.11177	0.3485		NC_056598.1-5929573-5929757
NC_056618.1	12017716	12017843	0.029436	0.23661	5	0.30119	0.5378		NC_056618.1-12017716-12017843
NC_056575.1	14653632	14653655	0.0084421	0.236609	5	0.076021	0.31263		NC_056575.1-14653632-14653655
NC_056576.1	2025116	2025183	2.5534e-05	0.23657	5	0.74787	0.98444		NC_056576.1-2025116-2025183
fakechr3	35622422	35622484	0.010744	0.23651	5	0.61887	0.85538		fakechr3-35622422-35622484
NC_056604.1	2320959	2321199	0.00020196	0.23651	12	0.6085	0.84501		NC_056604.1-2320959-2321199
NC_056582.1	9198280	9198403	7.3588e-07	0.23638	22	0.32775	0.56413		NC_056582.1-9198280-9198403
NC_056613.1	23561717	23561984	0.03267	0.23617	5	0.56297	0.79914		NC_056613.1-23561717-23561984
NC_056607.1	22779278	22779363	0.0013356	0.23609	10	0.48592	0.72201		NC_056607.1-22779278-22779363
NC_056591.1	3927372	3927391	5.3555e-05	0.23605	9	0.10671	0.34276		NC_056591.1-3927372-3927391
NC_056611.1	17636321	17636360	0.0022988	0.236	5	0.1956	0.4316		NC_056611.1-17636321-17636360
NC_056597.1	39874279	39874297	0.00097547	0.23581	5	0.54812	0.78393		NC_056597.1-39874279-39874297
NC_056597.1	35082763	35082934	4.8518e-05	0.23576	7	0.57867	0.81443		NC_056597.1-35082763-35082934
NC_056574.1	31711323	31711438	8.7456e-07	0.235577	7	0.017973	0.25355		NC_056574.1-31711323-31711438
NC_056603.1	37123761	37123802	0.0015084	0.23547	5	0.63143	0.8669		NC_056603.1-37123761-37123802
NC_056620.1	21536792	21536830	0.00054236	0.23546	7	0.59824	0.8337		NC_056620.1-21536792-21536830
NC_056575.1	31987601	31987619	0.013589	0.23539	5	0.49113	0.72652		NC_056575.1-31987601-31987619
NC_056620.1	7288383	7288550	0.0044294	0.23532	9	0.23716	0.47248		NC_056620.1-7288383-7288550
NC_056609.1	13413249	13413307	0.0044937	0.23506	5	0.68421	0.91927		NC_056609.1-13413249-13413307
NC_056608.1	6805269	6805471	0.00028416	0.2342	5	0.64714	0.88134		NC_056608.1-6805269-6805471
NC_056574.1	8799533	8799560	0.0074655	0.23414	5	0.33867	0.57281		NC_056574.1-8799533-8799560
NC_056608.1	2833848	2834005	5.4025e-05	0.234064	7	0.085366	0.31943		NC_056608.1-2833848-2834005
fakechr1	36243038	36243051	0.026482	0.23391	5	0.32347	0.55738		fakechr1-36243038-36243051
NC_056578.1	5995667	5995801	0.036203	0.23391	5	0.27204	0.50595		NC_056578.1-5995667-5995801
NC_056605.1	13678245	13678391	1.5169e-06	0.23387	12	0.60166	0.83553		NC_056605.1-13678245-13678391
NC_056614.1	7645983	7646201	0.017649	0.23373	6	0.64387	0.8776		NC_056614.1-7645983-7646201
NC_056595.1	3962311	3962344	0.00097547	0.23372	5	0.7308	0.96452		NC_056595.1-3962311-3962344
NC_056617.1	8472810	8472873	0.0044937	0.2336	5	0.31627	0.54987		NC_056617.1-8472810-8472873
fakechr2	29360925	29360995	0.0013959	0.23324	6	0.51937	0.75261		fakechr2-29360925-29360995
NC_056599.1	5096017	5096089	5.9163e-08	0.23315	14	0.14366	0.37681		NC_056599.1-5096017-5096089
NC_056594.1	11632765	11632960	0.015247	0.23312	5	0.69748	0.9306		NC_056594.1-11632765-11632960
fakechr2	32368198	32368209	0.0084421	0.2329	5	0.56483	0.79773		fakechr2-32368198-32368209
NC_056575.1	26438071	26438185	5.3121e-05	0.23287	8	0.6523	0.88517		NC_056575.1-26438071-26438185
NC_056608.1	9500176	9500225	0.01997	0.23267	7	0.3742	0.60687		NC_056608.1-9500176-9500225
NC_056590.1	6813426	6813466	0.010744	0.23263	5	0.63777	0.8704		NC_056590.1-6813426-6813466
NC_056599.1	34245243	34245465	0.01708	0.23254	5	0.71146	0.944		NC_056599.1-34245243-34245465
NC_056574.1	21563869	21563989	0.02193	0.23248	10	0.32458	0.55706		NC_056574.1-21563869-21563989
NC_056617.1	9837732	9837759	0.00028416	0.23247	5	0.15106	0.38353		NC_056617.1-9837732-9837759
fakechr2	19771392	19771450	0.0013932	0.23237	8	0.33367	0.56604		fakechr2-19771392-19771450
NC_056599.1	408566	408653	0.00011632	0.232233	11	0.092777	0.32501		NC_056599.1-408566-408653
NC_056606.1	13761588	13761602	7.4588e-05	0.23221	5	0.17373	0.40594		NC_056606.1-13761588-13761602
NC_056587.1	4598128	4598217	7.4704e-07	0.23219	8	0.73371	0.9659		NC_056587.1-4598128-4598217
NC_056585.1	28293040	28293150	0.010744	0.23217	5	0.58246	0.81463		NC_056585.1-28293040-28293150
NC_056612.1	9879112	9879491	0.0024367	0.23177	8	0.32963	0.5614		NC_056612.1-9879112-9879491
fakechr1	19141829	19141933	0.0065914	0.23173	5	0.41307	0.6448		fakechr1-19141829-19141933
NC_056599.1	4751062	4751110	0.0050338	0.23161	7	0.56806	0.79967		NC_056599.1-4751062-4751110
NC_056576.1	24613138	24613169	0.044253	0.2316	5	0.47467	0.70627		NC_056576.1-24613138-24613169
NC_056574.1	17991223	17991252	0.012093	0.23146	5	0.73034	0.9618		NC_056574.1-17991223-17991252
NC_056597.1	1419382	1419492	8.5733e-07	0.23134	9	0.70285	0.93419		NC_056597.1-1419382-1419492
NC_056574.1	4738171	4738192	0.023787	0.23116	5	0.32554	0.5567		NC_056574.1-4738171-4738192
NC_056574.1	16455140	16455173	0.0095315	0.231089	5	0.053151	0.28424		NC_056574.1-16455140-16455173
NC_056602.1	10177780	10177799	0.00062176	0.23098	5	0.69189	0.92287		NC_056602.1-10177780-10177799
NC_056574.1	14529121	14529334	0.0014962	0.23085	8	0.68926	0.92011		NC_056574.1-14529121-14529334
NC_056618.1	12689623	12689787	0.0074655	0.23076	5	0.63167	0.86243		NC_056618.1-12689623-12689787
NC_056594.1	22000981	22000991	0.013589	0.23072	5	0.58445	0.81517		NC_056594.1-22000981-22000991
NC_056578.1	15497389	15497420	0.00078426	0.23065	7	0.41576	0.64641		NC_056578.1-15497389-15497420
NC_056573.1	13078149	13078195	0.0022988	0.23059	5	0.72519	0.95578		NC_056573.1-13078149-13078195
NC_056591.1	25417529	25417559	0.0084421	0.23053	5	0.51613	0.74666		NC_056591.1-25417529-25417559
NC_056606.1	5106667	5106735	0.00016723	0.23044	11	0.30364	0.53408		NC_056606.1-5106667-5106735
NC_056591.1	14860838	14860871	5.4025e-05	0.23024	7	0.22138	0.45162		NC_056591.1-14860838-14860871
NC_056603.1	5387132	5387154	0.019103	0.23016	5	0.50335	0.73351		NC_056603.1-5387132-5387154
NC_056610.1	24507566	24507673	9.9546e-07	0.23014	11	0.55407	0.78421		NC_056610.1-24507566-24507673
NC_056618.1	13096940	13096990	0.0092245	0.23014	7	0.4468	0.67694		NC_056618.1-13096940-13096990
NC_056609.1	29575010	29575073	0.0051139	0.23	5	0.64613	0.87613		NC_056609.1-29575010-29575073
NC_056609.1	9894154	9894282	0.0032569	0.22999	6	0.67285	0.90284		NC_056609.1-9894154-9894282
NC_056584.1	5976252	5976308	5.5763e-06	0.229919	5	0.0082113	0.23813		NC_056584.1-5976252-5976308
fakechr2	29207686	29207757	0.0080909	0.22985	11	0.53921	0.76906		fakechr2-29207686-29207757
NC_056597.1	26181100	26181126	0.010744	0.22961	5	0.36114	0.59075		NC_056597.1-26181100-26181126
NC_056617.1	2302412	2302580	1.6287e-13	0.22959	25	0.40712	0.63671		NC_056617.1-2302412-2302580
NC_056601.1	33528334	33528495	3.3622e-05	0.22957	16	0.70399	0.93356		NC_056601.1-33528334-33528495
NC_056620.1	8122386	8122447	0.0058104	0.22945	5	0.54797	0.77742		NC_056620.1-8122386-8122447
NC_056586.1	21013450	21013618	0.00053336	0.22943	5	0.74343	0.97286		NC_056586.1-21013450-21013618
NC_056580.1	5208728	5208908	0.01708	0.22934	5	0.3906	0.61994		NC_056580.1-5208728-5208908
NC_056604.1	23877086	23877150	4.5671e-06	0.22914	12	0.41653	0.64567		NC_056604.1-23877086-23877150
fakechr1	871417	871443	0.0022988	0.22894	5	0.63653	0.86547		fakechr1-871417-871443
NC_056601.1	6191041	6191241	1.6514e-11	0.22887	18	0.70646	0.93533		NC_056601.1-6191041-6191241
NC_056576.1	32753243	32753301	0.00062176	0.22878	5	0.66093	0.88971		NC_056576.1-32753243-32753301
NC_056606.1	16542542	16542621	3.1372e-05	0.22876	7	0.72791	0.95667		NC_056606.1-16542542-16542621
NC_056582.1	4439999	4440071	0.021333	0.22873	5	0.59293	0.82166		NC_056582.1-4439999-4440071
NC_056601.1	608198	608385	0.0085693	0.22855	7	0.44505	0.6736		NC_056601.1-608198-608385
NC_056585.1	25839951	25840094	1.0109e-05	0.2284	7	0.3229	0.5513		NC_056585.1-25839951-25840094
NC_056612.1	1796942	1796986	1.7944e-05	0.22838	7	0.60124	0.82962		NC_056612.1-1796942-1796986
NC_056586.1	22236436	22236463	0.00037151	0.22835	7	0.10871	0.33706		NC_056586.1-22236436-22236463
NC_056593.1	1010520	1010582	0.0065914	0.22833	5	0.2638	0.49213		NC_056593.1-1010520-1010582
fakechr3	32772984	32773090	4.124e-11	0.228309	12	0.087251	0.31556		fakechr3-32772984-32773090
NC_056619.1	8607603	8607724	0.00072364	0.22826	5	0.70861	0.93687		NC_056619.1-8607603-8607724
NC_056618.1	16446639	16446679	0.002637	0.22821	5	0.48613	0.71434		NC_056618.1-16446639-16446679
NC_056594.1	20074260	20074322	0.01708	0.22804	5	0.36816	0.5962		NC_056594.1-20074260-20074322
NC_056602.1	12361483	12361592	0.0011298	0.22801	5	0.60513	0.83314		NC_056602.1-12361483-12361592
NC_056605.1	802516	802616	0.00020539	0.2278	5	0.72427	0.95207		NC_056605.1-802516-802616
NC_056603.1	20267671	20267699	0.0020008	0.22779	5	0.42507	0.65286		NC_056603.1-20267671-20267699
NC_056572.1	11035344	11035351	0.0065914	0.22755	5	0.74465	0.9722		NC_056572.1-11035344-11035351
NC_056610.1	1810946	1811074	0.00023715	0.22748	15	0.39185	0.61933		NC_056610.1-1810946-1811074
NC_056590.1	5547721	5547744	8.5868e-08	0.227312	9	0.031148	0.25846		NC_056590.1-5547721-5547744
NC_056603.1	26271516	26271603	1.6499e-06	0.22717	7	0.1089	0.33607		NC_056603.1-26271516-26271603
NC_056606.1	14705980	14706158	3.7006e-06	0.22703	10	0.67011	0.89714		NC_056606.1-14705980-14706158
NC_056574.1	10691157	10691333	3.3983e-07	0.22695	18	0.61748	0.84443		NC_056574.1-10691157-10691333
NC_056577.1	8415692	8415966	2.3227e-11	0.22681	27	0.31447	0.54128		NC_056577.1-8415692-8415966
NC_056616.1	15646577	15646716	0.03407	0.22681	9	0.29706	0.52387		NC_056616.1-15646577-15646716
NC_056603.1	35029549	35029592	0.00020539	0.2268	5	0.7248	0.9516		NC_056603.1-35029549-35029592
NC_056602.1	13277665	13277930	0.0001742	0.22656	5	0.7309	0.95746		NC_056602.1-13277665-13277930
NC_056585.1	5241591	5241640	0.034501	0.22655	10	0.49764	0.72419		NC_056585.1-5241591-5241640
NC_056607.1	23150165	23150222	0.00083545	0.22652	11	0.3403	0.56682		NC_056607.1-23150165-23150222
NC_056585.1	27264200	27264255	2.9682e-07	0.2265	6	3.3333e-07	0.2265		NC_056585.1-27264200-27264255
NC_056611.1	5442045	5442126	2.0509e-07	0.22648	7	0.68071	0.90719		NC_056611.1-5442045-5442126
NC_056578.1	13181951	13182098	0.002637	0.22642	5	0.71793	0.94435		NC_056578.1-13181951-13182098
NC_056607.1	19130099	19130132	0.0084421	0.22642	5	0.63498	0.8614		NC_056607.1-19130099-19130132
NC_056578.1	41633931	41634181	9.9546e-07	0.22593	11	0.59082	0.81675		NC_056578.1-41633931-41634181
NC_056580.1	31072549	31072639	0.012093	0.22574	5	0.26973	0.49547		NC_056580.1-31072549-31072639
NC_056615.1	5940780	5940830	0.025995	0.22572	7	0.2897	0.51542		NC_056615.1-5940780-5940830
NC_056596.1	19974419	19974503	0.0024353	0.22569	7	0.38952	0.61521		NC_056596.1-19974419-19974503
NC_056601.1	13794126	13794169	0.00066835	0.22568	8	0.59656	0.82224		NC_056601.1-13794126-13794169
NC_056586.1	3276170	3276183	0.00024178	0.22552	5	0.74143	0.96695		NC_056586.1-3276170-3276183
NC_056616.1	22151355	22151380	0.002637	0.22551	5	0.60936	0.83487		NC_056616.1-22151355-22151380
NC_056580.1	22453763	22453788	0.00039057	0.225457	5	0.043473	0.26893		NC_056580.1-22453763-22453788
NC_056578.1	20263018	20263238	1.1141e-05	0.22545	17	0.22345	0.4489		NC_056578.1-20263018-20263238
NC_056575.1	20782187	20782298	0.00045678	0.2254	5	0.6948	0.9202		NC_056575.1-20782187-20782298
NC_056617.1	10418917	10418973	0.00067283	0.22537	10	0.2977	0.52307		NC_056617.1-10418917-10418973
fakechr2	7452350	7452378	0.040346	0.22537	7	0.55862	0.78399		fakechr2-7452350-7452378
NC_056595.1	24041241	24041407	0.0022137	0.22536	20	0.31513	0.54049		NC_056595.1-24041241-24041407
NC_056614.1	7890951	7891107	0.00086769	0.22534	9	0.06171	0.28705		NC_056614.1-7890951-7891107
NC_056597.1	21349484	21349513	0.00020657	0.2253	9	0.50262	0.72792		NC_056597.1-21349484-21349513
NC_056615.1	15422028	15422189	0.0065914	0.22488	5	0.72016	0.94504		NC_056615.1-15422028-15422189
NC_056620.1	2340495	2340535	0.036203	0.22475	5	0.18288	0.40763		NC_056620.1-2340495-2340535
fakechr2	45029821	45029943	0.021333	0.22465	5	0.63453	0.85918		fakechr2-45029821-45029943
NC_056582.1	824377	824402	0.0058104	0.22461	5	0.7109	0.93551		NC_056582.1-824377-824402
NC_056599.1	40294526	40294656	0.0020008	0.22448	5	0.65893	0.88341		NC_056599.1-40294526-40294656
NC_056617.1	1112436	1112571	1.5677e-09	0.22431	24	0.4649	0.68921		NC_056617.1-1112436-1112571
fakechr3	43034642	43034719	0.0039425	0.22428	5	0.77121	0.99549		fakechr3-43034642-43034719
fakechr1	47369765	47369888	4.26e-06	0.22423	14	0.60682	0.83105		fakechr1-47369765-47369888
NC_056584.1	3488266	3488382	0.00028446	0.22419	8	0.40542	0.62961		NC_056584.1-3488266-3488382
NC_056576.1	11120414	11120464	0.048815	0.2241	5	0.35863	0.58273		NC_056576.1-11120414-11120464
NC_056599.1	35526130	35526195	0.0015569	0.22409	6	0.76797	0.99206		NC_056599.1-35526130-35526195
NC_056586.1	18207530	18207613	0.00011848	0.22405	9	0.28752	0.51157		NC_056586.1-18207530-18207613
NC_056615.1	31429190	31429254	0.002637	0.22405	5	0.70265	0.9267		NC_056615.1-31429190-31429254
NC_056572.1	365197	365239	0.0084421	0.22383	5	0.32738	0.55121		NC_056572.1-365197-365239
NC_056588.1	4634986	4635019	0.0084421	0.22374	5	0.2407	0.46444		NC_056588.1-4634986-4635019
NC_056588.1	3032252	3032686	0.0012046	0.22372	10	0.25285	0.47657		NC_056588.1-3032252-3032686
NC_056592.1	11766230	11766263	0.019103	0.22369	5	0.77218	0.99587		NC_056592.1-11766230-11766263
NC_056577.1	30586101	30586127	0.010744	0.22362	5	0.65544	0.87906		NC_056577.1-30586101-30586127
NC_056621.1	4258493	4258525	0.029436	0.22359	5	0.26347	0.48706		NC_056621.1-4258493-4258525
fakechr2	40034615	40034702	0.0020008	0.22355	5	0.6669	0.89045		fakechr2-40034615-40034702
NC_056576.1	16654974	16655044	1.4787e-05	0.22352	10	0.61444	0.83796		NC_056576.1-16654974-16655044
NC_056612.1	1790159	1790297	0.0020008	0.22352	5	0.22009	0.44361		NC_056612.1-1790159-1790297
NC_056615.1	30651213	30651313	0.0020591	0.223282	7	0.094478	0.31776		NC_056615.1-30651213-30651313
NC_056597.1	39995027	39995144	0.021333	0.22327	5	0.49047	0.71374		NC_056597.1-39995027-39995144
NC_056574.1	1948537	1948753	0.0029619	0.22323	10	0.26322	0.48645		NC_056574.1-1948537-1948753
NC_056598.1	5343217	5343325	0.03267	0.22312	5	0.3936	0.61672		NC_056598.1-5343217-5343325
fakechr2	5348890	5349017	0.036203	0.223	5	0.44153	0.66453		fakechr2-5348890-5349017
NC_056590.1	13932488	13932623	0.010744	0.22294	5	0.65973	0.88267		NC_056590.1-13932488-13932623
NC_056621.1	6667363	6667399	0.0092245	0.22292	7	0.69803	0.92095		NC_056621.1-6667363-6667399
NC_056574.1	3233955	3233974	0.0011233	0.222802	7	0.060238	0.28304		NC_056574.1-3233955-3233974
NC_056601.1	12099823	12099928	0.0033826	0.22277	7	0.14105	0.36382		NC_056601.1-12099823-12099928
NC_056620.1	8518441	8518594	0.00012469	0.22277	5	0.76099	0.98376		NC_056620.1-8518441-8518594
NC_056591.1	11757347	11757414	0.0051139	0.22267	5	0.0182	0.24087		NC_056591.1-11757347-11757414
NC_056599.1	4243571	4243684	0.00011848	0.22266	9	0.17274	0.3954		NC_056599.1-4243571-4243684
NC_056618.1	7074629	7074741	0.0004964	0.22264	13	0.38211	0.60475		NC_056618.1-7074629-7074741
NC_056589.1	12114514	12114539	0.00012469	0.22258	5	0.70301	0.92559		NC_056589.1-12114514-12114539
NC_056598.1	22835800	22835862	0.00062176	0.22256	5	0.7443	0.96686		NC_056598.1-22835800-22835862
fakechr3	16124959	16125034	0.015202	0.22251	7	0.68629	0.9088		fakechr3-16124959-16125034
NC_056581.1	4132665	4132694	0.0001475	0.22248	5	0.7153	0.93778		NC_056581.1-4132665-4132694
fakechr2	42554219	42554243	0.015247	0.22247	5	0.29314	0.51561		fakechr2-42554219-42554243
NC_056585.1	10807813	10807961	0.0004849	0.22221	14	0.64674	0.86895		NC_056585.1-10807813-10807961
NC_056593.1	16845889	16845936	0.00028416	0.22217	5	0.6798	0.90197		NC_056593.1-16845889-16845936
NC_056613.1	24943412	24943501	0.00053336	0.22211	5	0.70516	0.92727		NC_056613.1-24943412-24943501
NC_056584.1	18661482	18661648	0.00081531	0.2221	9	0.53569	0.75779		NC_056584.1-18661482-18661648
NC_056584.1	5966295	5966355	2.8643e-05	0.22201	10	0.52184	0.74385		NC_056584.1-5966295-5966355
NC_056599.1	13967472	13967549	0.002637	0.22157	5	0.66733	0.8889		NC_056599.1-13967472-13967549
NC_056606.1	23466155	23466289	6.2639e-08	0.2214	10	0.37347	0.59487		NC_056606.1-23466155-23466289
NC_056616.1	1595568	1595718	0.010744	0.22139	5	0.64959	0.87098		NC_056616.1-1595568-1595718
fakechr2	26513292	26513358	0.0086394	0.221384	6	0.073386	0.29477		fakechr2-26513292-26513358
NC_056599.1	42356436	42356538	0.0071288	0.22127	10	0.59693	0.8182		NC_056599.1-42356436-42356538
NC_056578.1	38847497	38847850	4.028e-05	0.2212	19	0.57897	0.80017		NC_056578.1-38847497-38847850
NC_056608.1	24423403	24423525	0.0021302	0.22108	11	0.12962	0.3507		NC_056608.1-24423403-24423525
fakechr3	21426631	21426642	0.0074655	0.22072	5	0.68048	0.9012		fakechr3-21426631-21426642
NC_056583.1	1748760	1748798	0.007918	0.22066	9	0.74139	0.96205		NC_056583.1-1748760-1748798
NC_056595.1	25004408	25004511	0.0070766	0.22066	13	0.3839	0.60456		NC_056595.1-25004408-25004511
NC_056594.1	2925313	2925423	0.0074655	0.22055	5	0.3382	0.55875		NC_056594.1-2925313-2925423
NC_056585.1	26903205	26903264	0.00028416	0.2205	5	0.76381	0.98431		NC_056585.1-26903205-26903264
fakechr1	9343286	9343410	0.0012067	0.22043	8	0.68072	0.90115		fakechr1-9343286-9343410
NC_056615.1	13644908	13645142	0.00097547	0.22042	5	0.77445	0.99487		NC_056615.1-13644908-13645142
NC_056573.1	2126155	2126256	0.0033854	0.22035	11	0.59042	0.81077		NC_056573.1-2126155-2126256
NC_056619.1	26379508	26379650	0.026482	0.22029	5	0.44653	0.66682		NC_056619.1-26379508-26379650
NC_056615.1	28381182	28381216	0.0039425	0.22014	5	0.33413	0.55427		NC_056615.1-28381182-28381216
NC_056617.1	4205846	4206009	0.0041946	0.22008	9	0.66788	0.88796		NC_056617.1-4205846-4206009
NC_056607.1	16337737	16337813	0.0012296	0.22006	15	0.73997	0.96003		NC_056607.1-16337737-16337813
NC_056599.1	13570900	13570937	3.067e-06	0.21999	5	3.3333e-07	0.21999		NC_056599.1-13570900-13570937
NC_056592.1	12880836	12881041	0.026781	0.21987	6	0.52556	0.74543		NC_056592.1-12880836-12881041
NC_056595.1	7620115	7620135	0.0020008	0.21986	5	0.69347	0.91333		NC_056595.1-7620115-7620135
NC_056576.1	14438464	14438536	0.0051139	0.21973	5	0.76318	0.98291		NC_056576.1-14438464-14438536
NC_056612.1	21140913	21140973	0.0058104	0.2197	5	0.7567	0.9764		NC_056612.1-21140913-21140973
NC_056606.1	20657257	20657428	2.7981e-06	0.21965	12	0.75297	0.97262		NC_056606.1-20657257-20657428
NC_056599.1	40931168	40931294	0.015247	0.21959	5	0.77563	0.99522		NC_056599.1-40931168-40931294
NC_056605.1	6520883	6520912	0.0001742	0.21959	5	0.67262	0.89221		NC_056605.1-6520883-6520912
NC_056620.1	23276218	23276303	0.00084085	0.21954	5	0.40321	0.62275		NC_056620.1-23276218-23276303
NC_056598.1	2449696	2449738	0.00012469	0.21945	5	0.76882	0.98827		NC_056598.1-2449696-2449738
NC_056578.1	43454749	43455046	0.009953	0.21944	8	0.11099	0.33043		NC_056578.1-43454749-43455046
fakechr2	12217528	12217587	0.0065914	0.21936	5	0.57576	0.79512		fakechr2-12217528-12217587
fakechr2	13798107	13798144	0.00072364	0.219223	5	0.060667	0.27989		fakechr2-13798107-13798144
NC_056603.1	14541473	14541572	4.2165e-05	0.21921	10	0.75369	0.9729		NC_056603.1-14541473-14541572
NC_056583.1	131058	131253	0.00071582	0.21919	7	0.38191	0.6011		NC_056583.1-131058-131253
NC_056615.1	11226729	11226896	0.013589	0.21906	5	0.6664	0.88546		NC_056615.1-11226729-11226896
NC_056577.1	11024600	11024643	0.021333	0.21894	5	0.60893	0.82787		NC_056577.1-11024600-11024643
NC_056604.1	1064831	1065038	0.002637	0.21887	5	0.75753	0.9764		NC_056604.1-1064831-1065038
NC_056576.1	17100020	17100265	0.0035564	0.21885	9	0.50284	0.72169		NC_056576.1-17100020-17100265
NC_056603.1	23258540	23258589	0.00045678	0.21884	5	0.74869	0.96753		NC_056603.1-23258540-23258589
NC_056615.1	15838693	15838929	4.3625e-07	0.21877	30	0.29834	0.51711		NC_056615.1-15838693-15838929
NC_056574.1	35257996	35258047	0.0014616	0.21869	7	0.55503	0.77372		NC_056574.1-35257996-35258047
NC_056577.1	1295535	1295670	0.0013065	0.21866	5	0.71657	0.93523		NC_056577.1-1295535-1295670
NC_056587.1	902013	902041	0.013218	0.21865	7	0.71259	0.93124		NC_056587.1-902013-902041
NC_056601.1	25792631	25792641	0.015247	0.21865	5	0.51151	0.73016		NC_056601.1-25792631-25792641
NC_056617.1	525499	525561	0.0095315	0.21858	5	0.18167	0.40025		NC_056617.1-525499-525561
NC_056601.1	32509789	32509844	0.0020008	0.21844	5	0.74148	0.95992		NC_056601.1-32509789-32509844
NC_056609.1	9301222	9301371	6.2641e-05	0.21844	5	0.747	0.96544		NC_056609.1-9301222-9301371
fakechr1	48270508	48270599	0.00071582	0.21839	7	0.7272	0.94559		fakechr1-48270508-48270599
NC_056583.1	14508676	14508809	0.0057917	0.21837	9	0.74611	0.96448		NC_056583.1-14508676-14508809
NC_056614.1	10127143	10127343	0.019103	0.21832	5	0.51261	0.73093		NC_056614.1-10127143-10127343
NC_056604.1	21230258	21230389	8.2939e-05	0.21822	9	0.37037	0.58859		NC_056604.1-21230258-21230389
NC_056576.1	36063626	36063676	0.0095315	0.2182	5	0.32687	0.54507		NC_056576.1-36063626-36063676
NC_056584.1	4933902	4933999	0.036203	0.21807	5	0.56567	0.78374		NC_056584.1-4933902-4933999
NC_056615.1	24046998	24047120	0.002637	0.21797	5	0.73844	0.95641		NC_056615.1-24046998-24047120
NC_056618.1	7893741	7893893	2.2181e-05	0.21795	25	0.43554	0.65349		NC_056618.1-7893741-7893893
NC_056610.1	6957955	6958054	0.00033341	0.21793	5	0.7312	0.94913		NC_056610.1-6957955-6958054
NC_056574.1	38275607	38275700	0.0048651	0.21793	6	0.65415	0.87208		NC_056574.1-38275607-38275700
NC_056604.1	26680974	26680991	0.00024178	0.21793	5	0.57067	0.7886		NC_056604.1-26680974-26680991
NC_056599.1	16948659	16948875	0.00084085	0.21791	5	0.71132	0.92923		NC_056599.1-16948659-16948875
fakechr2	43512741	43512902	0.031706	0.21786	11	0.49482	0.71268		fakechr2-43512741-43512902
NC_056611.1	26613470	26613506	0.009953	0.21782	8	0.56476	0.78258		NC_056611.1-26613470-26613506
fakechr3	20667889	20668006	0.00020539	0.21769	5	0.73571	0.9534		fakechr3-20667889-20668006
NC_056588.1	5731444	5731588	0.0028428	0.21751	9	0.21732	0.43483		NC_056588.1-5731444-5731588
fakechr1	44394876	44394985	0.0058104	0.21743	5	0.2546	0.47203		fakechr1-44394876-44394985
NC_056612.1	8944521	8944567	0.00063323	0.21729	6	0.48249	0.69978		NC_056612.1-8944521-8944567
NC_056614.1	584367	584400	0.012093	0.21719	5	0.46061	0.6778		NC_056614.1-584367-584400
NC_056578.1	18453903	18454036	0.0011401	0.21718	16	0.51871	0.73589		NC_056578.1-18453903-18454036
NC_056589.1	28256312	28256443	1.4612e-05	0.21715	5	0.73583	0.95298		NC_056589.1-28256312-28256443
NC_056594.1	20446866	20446904	0.0034534	0.2171	5	0.73336	0.95046		NC_056594.1-20446866-20446904
NC_056586.1	3442801	3442832	0.00049385	0.21709	7	0.4562	0.67329		NC_056586.1-3442801-3442832
NC_056585.1	6626077	6626141	0.012093	0.21709	5	0.69551	0.9126		NC_056585.1-6626077-6626141
NC_056587.1	18452	18685	2.1651e-05	0.21709	9	0.57861	0.7957		NC_056587.1-18452-18685
fakechr1	41311192	41311247	0.00090094	0.21708	8	0.44038	0.65746		fakechr1-41311192-41311247
NC_056618.1	3570816	3570898	0.043858	0.21706	9	0.6423	0.85936		NC_056618.1-3570816-3570898
NC_056602.1	26938283	26938485	0.00062176	0.21699	5	0.37004	0.58703		NC_056602.1-26938283-26938485
NC_056580.1	1889928	1889961	0.00040341	0.21691	9	0.54587	0.76278		NC_056580.1-1889928-1889961
NC_056585.1	9220801	9220864	0.0058104	0.21686	5	0.45258	0.66944		NC_056585.1-9220801-9220864
NC_056608.1	502885	502960	0.040057	0.21673	5	0.53373	0.75046		NC_056608.1-502885-502960
NC_056599.1	46004827	46005039	3.0655e-05	0.21671	5	0.7659	0.98261		NC_056599.1-46004827-46005039
NC_056603.1	16283059	16283136	3.067e-06	0.21668	5	0.36246	0.57914		NC_056603.1-16283059-16283136
NC_056593.1	702261	702357	0.00018979	0.21663	15	0.34607	0.5627		NC_056593.1-702261-702357
NC_056594.1	20908140	20908181	0.0044937	0.21661	5	0.71452	0.93113		NC_056594.1-20908140-20908181
NC_056578.1	13658480	13658705	0.002219	0.21636	36	0.56764	0.784		NC_056578.1-13658480-13658705
NC_056587.1	4069364	4069372	0.0095315	0.21623	5	0.62904	0.84527		NC_056587.1-4069364-4069372
NC_056607.1	2732149	2732300	0.0093748	0.21611	8	0.28279	0.4989		NC_056607.1-2732149-2732300
NC_056615.1	18284358	18284431	0.0051139	0.21604	5	0.70155	0.91759		NC_056615.1-18284358-18284431
NC_056587.1	1553710	1553764	7.1123e-06	0.2159	7	0.755	0.9709		NC_056587.1-1553710-1553764
NC_056575.1	28515511	28515556	0.0065914	0.21585	5	0.6923	0.90815		NC_056575.1-28515511-28515556
NC_056603.1	33951188	33951520	0.0095315	0.2158	5	0.53396	0.74976		NC_056603.1-33951188-33951520
NC_056615.1	27296396	27296526	0.0030208	0.21568	15	0.4739	0.68958		NC_056615.1-27296396-27296526
NC_056599.1	29829350	29829567	0.044253	0.215664	5	0.096846	0.31251		NC_056599.1-29829350-29829567
NC_056583.1	2702939	2703026	0.00020687	0.21552	7	0.70975	0.92527		NC_056583.1-2702939-2703026
NC_056613.1	28464200	28464210	0.0022988	0.21549	5	0.75776	0.97325		NC_056613.1-28464200-28464210
NC_056589.1	7910973	7911047	2.8035e-07	0.21542	11	0.7261	0.94152		NC_056589.1-7910973-7911047
NC_056603.1	29623446	29623571	5.2011e-07	0.21541	14	0.41419	0.6296		NC_056603.1-29623446-29623571
NC_056572.1	36458703	36458897	1.157e-05	0.21533	9	0.46728	0.68261		NC_056572.1-36458703-36458897
fakechr1	455767	455904	0.017665	0.21495	17	0.1529	0.36785		fakechr1-455767-455904
NC_056575.1	34126057	34126099	7.9488e-09	0.2148	9	0.77045	0.98525		NC_056575.1-34126057-34126099
NC_056606.1	24024977	24025109	5.0903e-07	0.214786	17	0.040024	0.25481		NC_056606.1-24024977-24025109
NC_056582.1	567359	567473	0.00022842	0.21471	7	0.25229	0.467		NC_056582.1-567359-567473
fakechr3	1196908	1196950	0.015247	0.21469	5	0.45518	0.66987		fakechr3-1196908-1196950
NC_056611.1	6122604	6122667	0.010744	0.21468	5	0.70629	0.92097		NC_056611.1-6122604-6122667
NC_056600.1	32304851	32304861	0.0022988	0.21466	5	0.341	0.55566		NC_056600.1-32304851-32304861
NC_056587.1	10317450	10317478	2.5853e-06	0.214523	8	0.054167	0.26869		NC_056587.1-10317450-10317478
NC_056614.1	8380252	8380333	0.0073823	0.21447	7	0.66001	0.87448		NC_056614.1-8380252-8380333
NC_056582.1	883148	883174	0.0012271	0.21427	7	0.47987	0.69414		NC_056582.1-883148-883174
NC_056587.1	8171126	8171154	0.0020008	0.21426	5	0.77227	0.98653		NC_056587.1-8171126-8171154
NC_056580.1	14940627	14940971	0.021333	0.21419	5	0.51864	0.73283		NC_056580.1-14940627-14940971
NC_056618.1	9157275	9157323	0.00015313	0.21414	7	0.35748	0.57162		NC_056618.1-9157275-9157323
fakechr3	23316285	23316381	0.012093	0.21403	5	0.5203	0.73433		fakechr3-23316285-23316381
NC_056603.1	37703660	37703696	0.0017923	0.21398	9	0.68908	0.90306		NC_056603.1-37703660-37703696
NC_056592.1	2052285	2052303	0.00028416	0.21397	5	0.78007	0.99404		NC_056592.1-2052285-2052303
NC_056614.1	8431184	8431366	9.9611e-05	0.2139	14	0.27	0.4839		NC_056614.1-8431184-8431366
NC_056598.1	12500666	12500770	0.049583	0.21386	9	0.34831	0.56217		NC_056598.1-12500666-12500770
NC_056583.1	662118	662127	0.0020008	0.21378	5	0.75435	0.96813		NC_056583.1-662118-662127
NC_056575.1	31744772	31744806	0.00097547	0.21378	5	0.5723	0.78608		NC_056575.1-31744772-31744806
NC_056577.1	11085150	11085194	0.013594	0.21376	6	0.32541	0.53917		NC_056577.1-11085150-11085194
NC_056585.1	29481645	29481719	0.0074655	0.21368	5	0.71592	0.9296		NC_056585.1-29481645-29481719
NC_056615.1	22354713	22354801	1.8136e-05	0.21351	17	0.40156	0.61507		NC_056615.1-22354713-22354801
NC_056606.1	10190297	10190357	0.00012493	0.2135	7	0.56162	0.77512		NC_056606.1-10190297-10190357
NC_056576.1	34603953	34603963	0.0095315	0.21348	5	0.75705	0.97053		NC_056576.1-34603953-34603963
NC_056582.1	2873571	2873601	0.0058104	0.21347	5	0.1966	0.41007		NC_056582.1-2873571-2873601
NC_056579.1	7947163	7947209	0.0003097	0.21343	9	0.45374	0.66717		NC_056579.1-7947163-7947209
fakechr1	46452378	46452673	2.317e-10	0.21342	19	0.28493	0.49835		fakechr1-46452378-46452673
NC_056615.1	28448201	28448215	0.0065914	0.21333	5	0.35313	0.56646		NC_056615.1-28448201-28448215
NC_056586.1	27813643	27813726	0.0095315	0.21332	5	0.65445	0.86777		NC_056586.1-27813643-27813726
NC_056591.1	6854697	6854740	1.1232e-05	0.21332	8	0.71284	0.92616		NC_056591.1-6854697-6854740
NC_056596.1	14964393	14964431	0.044253	0.21327	5	0.6946	0.90787		NC_056596.1-14964393-14964431
NC_056607.1	23642268	23642321	0.0065914	0.21326	5	0.72581	0.93907		NC_056607.1-23642268-23642321
NC_056576.1	4955143	4955159	0.0034534	0.213222	5	0.023308	0.23653		NC_056576.1-4955143-4955159
NC_056595.1	15254	15300	0.0085693	0.21306	7	0.72737	0.94043		NC_056595.1-15254-15300
NC_056583.1	16722141	16722236	0.0011298	0.213	5	0.23653	0.44953		NC_056583.1-16722141-16722236
NC_056611.1	25974517	25974661	0.0084421	0.21291	5	0.34307	0.55598		NC_056611.1-25974517-25974661
NC_056607.1	6164587	6164607	0.0013396	0.21291	7	0.2711	0.48401		NC_056607.1-6164587-6164607
NC_056573.1	19698661	19698692	2.5534e-05	0.2129	5	0.7685	0.9814		NC_056573.1-19698661-19698692
NC_056595.1	22195957	22196129	4.9978e-08	0.2129	13	0.16602	0.37892		NC_056595.1-22195957-22196129
NC_056603.1	32513041	32513087	0.0084421	0.21279	5	0.73712	0.94991		NC_056603.1-32513041-32513087
NC_056583.1	10851934	10852179	4.5096e-08	0.21254	11	0.70133	0.91387		NC_056583.1-10851934-10852179
NC_056594.1	16568018	16568187	0.044253	0.21227	5	0.18313	0.3954		NC_056594.1-16568018-16568187
NC_056579.1	9235898	9235937	0.0017923	0.21226	9	0.54341	0.75567		NC_056579.1-9235898-9235937
NC_056585.1	21515809	21516044	0.018005	0.21224	10	0.29408	0.50632		NC_056585.1-21515809-21516044
NC_056597.1	34702012	34702120	0.0014962	0.21223	8	0.20613	0.41836		NC_056597.1-34702012-34702120
NC_056575.1	28419866	28419899	0.021333	0.21222	5	0.7374	0.94962		NC_056575.1-28419866-28419899
NC_056574.1	23680119	23680414	8.7648e-06	0.21206	20	0.48896	0.70102		NC_056574.1-23680119-23680414
NC_056572.1	32795438	32795520	0.00084085	0.21202	5	0.3358	0.54782		NC_056572.1-32795438-32795520
NC_056613.1	25246084	25246135	0.0058104	0.21202	5	0.64008	0.8521		NC_056613.1-25246084-25246135
NC_056594.1	17051067	17051135	0.0031186	0.21194	7	0.50696	0.7189		NC_056594.1-17051067-17051135
NC_056579.1	21268705	21268864	0.0030201	0.21188	5	0.46675	0.67863		NC_056579.1-21268705-21268864
NC_056581.1	10359850	10360007	0.0086394	0.21181	6	0.30343	0.51524		NC_056581.1-10359850-10360007
NC_056577.1	24140994	24141340	0.0051139	0.21154	5	0.71793	0.92947		NC_056577.1-24140994-24141340
NC_056600.1	8577884	8578099	0.00224	0.21153	7	0.46676	0.67829		NC_056600.1-8577884-8578099
fakechr1	15994200	15994303	2.1516e-06	0.21151	11	0.63074	0.84225		fakechr1-15994200-15994303
NC_056575.1	17002962	17002998	1.0213e-05	0.21146	8	0.49993	0.71139		NC_056575.1-17002962-17002998
NC_056621.1	3684500	3684741	1.4153e-07	0.21133	10	0.74482	0.95615		NC_056621.1-3684500-3684741
NC_056608.1	4884377	4884459	0.0001742	0.21127	5	0.77086	0.98213		NC_056608.1-4884377-4884459
NC_056577.1	5052519	5052596	0.0050764	0.21122	11	0.61002	0.82124		NC_056577.1-5052519-5052596
NC_056603.1	25604404	25604454	0.0018917	0.21113	7	0.48153	0.69266		NC_056603.1-25604404-25604454
NC_056603.1	32135765	32136112	3.483e-06	0.2111	12	0.39994	0.61104		NC_056603.1-32135765-32136112
NC_056574.1	32463406	32463478	0.029436	0.21095	5	0.54191	0.75286		NC_056574.1-32463406-32463478
NC_056621.1	15623330	15623399	0.00053336	0.21087	5	0.42093	0.6318		NC_056621.1-15623330-15623399
NC_056575.1	30284872	30284938	0.011371	0.21084	6	0.34477	0.55561		NC_056575.1-30284872-30284938
NC_056593.1	9326312	9326365	0.0051139	0.21084	5	0.75194	0.96278		NC_056593.1-9326312-9326365
NC_056602.1	10605581	10605846	1.2544e-07	0.21081	20	0.48004	0.69085		NC_056602.1-10605581-10605846
NC_056607.1	1371666	1371780	0.002637	0.2108	5	0.69813	0.90893		NC_056607.1-1371666-1371780
NC_056609.1	31246902	31247001	0.025995	0.2107	7	0.63748	0.84818		NC_056609.1-31246902-31247001
NC_056578.1	27297017	27297038	0.0001475	0.21066	5	0.22287	0.43353		NC_056578.1-27297017-27297038
NC_056590.1	5431983	5431999	0.0011298	0.21055	5	0.72845	0.939		NC_056590.1-5431983-5431999
NC_056577.1	5896584	5896599	0.019103	0.210527	5	0.0083335	0.21886		NC_056577.1-5896584-5896599
fakechr2	38638458	38638605	0.00023669	0.21048	9	0.58666	0.79714		fakechr2-38638458-38638605
NC_056593.1	1949891	1950082	0.013348	0.2104	8	0.22465	0.43505		NC_056593.1-1949891-1950082
NC_056597.1	12634760	12634933	0.048815	0.21027	5	0.532	0.74227		NC_056597.1-12634760-12634933
NC_056602.1	17836006	17836193	1.033e-11	0.21005	12	0.54689	0.75694		NC_056602.1-17836006-17836193
NC_056594.1	3906240	3906460	0.019103	0.21	5	0.25186	0.46186		NC_056594.1-3906240-3906460
NC_056609.1	3284958	3285011	0.0096999	0.21	9	0.67381	0.88381		NC_056609.1-3284958-3285011
fakechr1	41438368	41438632	0.006345	0.20995	7	0.61705	0.827		fakechr1-41438368-41438632
NC_056604.1	9892426	9892485	0.0020008	0.20981	5	0.74852	0.95833		NC_056604.1-9892426-9892485
NC_056600.1	24052707	24052735	0.03267	0.20971	5	0.28973	0.49944		NC_056600.1-24052707-24052735
NC_056600.1	33722900	33722913	4.3965e-05	0.20965	5	0.71978	0.92943		NC_056600.1-33722900-33722913
NC_056605.1	4217518	4217689	0.013589	0.2096	5	0.75856	0.96816		NC_056605.1-4217518-4217689
NC_056592.1	9075835	9075883	0.0095315	0.20956	5	0.72959	0.93915		NC_056592.1-9075835-9075883
NC_056574.1	36269697	36269909	0.0013065	0.20954	5	0.76601	0.97555		NC_056574.1-36269697-36269909
fakechr2	12114953	12115048	0.0020008	0.20954	5	0.69144	0.90098		fakechr2-12114953-12115048
NC_056578.1	35396760	35396841	0.00039057	0.20914	5	0.75899	0.96813		NC_056578.1-35396760-35396841
fakechr1	10487273	10487302	0.00072364	0.20904	5	0.77449	0.98353		fakechr1-10487273-10487302
NC_056588.1	27326865	27326969	5.2522e-05	0.20902	5	0.68732	0.89634		NC_056588.1-27326865-27326969
NC_056592.1	13997016	13997142	0.0011298	0.20882	5	0.73173	0.94055		NC_056592.1-13997016-13997142
NC_056599.1	14040683	14040749	0.0030201	0.20868	5	0.74283	0.95151		NC_056599.1-14040683-14040749
NC_056600.1	33823126	33823153	0.0013065	0.20867	5	0.45753	0.6662		NC_056600.1-33823126-33823153
NC_056581.1	8174299	8174395	0.00071582	0.20865	7	0.63492	0.84357		NC_056581.1-8174299-8174395
NC_056595.1	193073	193213	0.0036448	0.20854	8	0.55263	0.76117		NC_056595.1-193073-193213
NC_056584.1	7618289	7618345	2.0089e-05	0.20853	7	0.3559	0.56443		NC_056584.1-7618289-7618345
NC_056591.1	18245064	18245108	0.00033345	0.20852	8	0.33144	0.53996		NC_056591.1-18245064-18245108
fakechr2	28523623	28523691	0.029436	0.20851	5	0.69486	0.90337		fakechr2-28523623-28523691
NC_056599.1	17791304	17791383	0.0022988	0.20836	5	0.57037	0.77873		NC_056599.1-17791304-17791383
NC_056583.1	25658251	25658351	0.021333	0.20826	5	0.70307	0.91133		NC_056583.1-25658251-25658351
NC_056591.1	18800093	18800299	0.010744	0.20825	5	0.75102	0.95927		NC_056591.1-18800093-18800299
NC_056617.1	13992329	13992388	0.036203	0.2082	5	0.49913	0.70733		NC_056617.1-13992329-13992388
NC_056594.1	20168846	20168972	0.00015313	0.20814	7	0.56838	0.77652		NC_056594.1-20168846-20168972
NC_056598.1	9774360	9774606	0.00072364	0.20811	5	0.72462	0.93273		NC_056598.1-9774360-9774606
NC_056618.1	29944590	29944618	0.0058104	0.208	5	0.53127	0.73927		NC_056618.1-29944590-29944618
NC_056616.1	26086074	26086323	1.7304e-05	0.207955	15	0.033845	0.2418		NC_056616.1-26086074-26086323
NC_056584.1	16780386	16780433	0.0017369	0.20793	7	0.42911	0.63704		NC_056584.1-16780386-16780433
NC_056572.1	37533568	37533821	4.846e-07	0.20786	18	0.26345	0.47131		NC_056572.1-37533568-37533821
NC_056608.1	1004606	1004673	0.00053201	0.20779	8	0.50304	0.71083		NC_056608.1-1004606-1004673
NC_056587.1	22891079	22891472	4.2608e-08	0.20778	26	0.41827	0.62605		NC_056587.1-22891079-22891472
NC_056593.1	436572	436591	0.024605	0.20771	8	0.32133	0.52904		NC_056593.1-436572-436591
fakechr3	12638160	12638197	0.031274	0.20769	13	0.41805	0.62574		fakechr3-12638160-12638197
NC_056572.1	25133582	25133655	0.0020008	0.20766	5	0.77083	0.97849		NC_056572.1-25133582-25133655
NC_056596.1	7854686	7854745	0.0014137	0.20765	9	0.50431	0.71196		NC_056596.1-7854686-7854745
fakechr3	38038313	38038386	0.021333	0.20761	5	0.59219	0.7998		fakechr3-38038313-38038386
NC_056595.1	8201203	8201318	0.0020591	0.20756	7	0.46724	0.6748		NC_056595.1-8201203-8201318
NC_056576.1	5223522	5223680	0.00027719	0.20747	11	0.40144	0.60891		NC_056576.1-5223522-5223680
NC_056619.1	4310044	4310176	2.1008e-07	0.20734	24	0.50245	0.70979		NC_056619.1-4310044-4310176
NC_056615.1	2161519	2161546	1.4612e-05	0.20726	5	0.7839	0.99116		NC_056615.1-2161519-2161546
NC_056599.1	35343307	35343403	0.043805	0.20724	12	0.50939	0.71663		NC_056599.1-35343307-35343403
NC_056602.1	11832395	11832429	0.012596	0.20722	8	0.70448	0.9117		NC_056602.1-11832395-11832429
NC_056584.1	21249729	21249915	3.1524e-05	0.2072	20	0.35883	0.56603		NC_056584.1-21249729-21249915
NC_056582.1	13711192	13711322	0.00061767	0.2072	12	0.49829	0.70549		NC_056582.1-13711192-13711322
fakechr2	25785653	25785710	0.01708	0.2071	5	0.45383	0.66093		fakechr2-25785653-25785710
NC_056615.1	8329336	8329459	0.00024178	0.20703	5	0.15533	0.36236		NC_056615.1-8329336-8329459
NC_056616.1	14637180	14637206	0.013589	0.207	5	0.6425	0.8495		NC_056616.1-14637180-14637206
NC_056593.1	3082786	3082841	0.0036668	0.20695	7	0.25443	0.46138		NC_056593.1-3082786-3082841
NC_056577.1	2841483	2841625	0.0065914	0.20695	5	0.74467	0.95162		NC_056577.1-2841483-2841625
NC_056619.1	4336841	4336942	1.157e-05	0.20692	9	0.68187	0.88879		NC_056619.1-4336841-4336942
NC_056607.1	23279037	23279106	0.0030201	0.20687	5	0.5569	0.76377		NC_056607.1-23279037-23279106
NC_056598.1	9996265	9996333	0.016289	0.20687	7	0.29675	0.50362		NC_056598.1-9996265-9996333
NC_056574.1	36112987	36113083	4.5232e-07	0.20686	12	0.67516	0.88202		NC_056574.1-36112987-36113083
fakechr2	18161436	18161562	0.026482	0.20681	5	0.56888	0.77569		fakechr2-18161436-18161562
NC_056599.1	33463901	33464001	0.0095315	0.20681	5	0.71999	0.9268		NC_056599.1-33463901-33464001
NC_056615.1	29215112	29215381	0.00062176	0.20676	5	0.75725	0.96401		NC_056615.1-29215112-29215381
NC_056598.1	27175815	27176011	0.0027375	0.20672	12	0.45527	0.66199		NC_056598.1-27175815-27176011
NC_056573.1	21473015	21473184	0.0013396	0.20672	7	0.72652	0.93324		NC_056573.1-21473015-21473184
fakechr3	39004074	39004118	0.004935	0.20671	9	0.63751	0.84422		fakechr3-39004074-39004118
NC_056587.1	18817641	18817765	0.00033341	0.20664	5	0.72396	0.9306		NC_056587.1-18817641-18817765
NC_056581.1	10970680	10970728	0.00012469	0.20652	5	0.4654	0.67192		NC_056581.1-10970680-10970728
NC_056589.1	5187796	5187885	4.3547e-05	0.20652	7	0.4521	0.65862		NC_056589.1-5187796-5187885
NC_056599.1	7165060	7165287	4.8196e-06	0.2065	12	0.38082	0.58732		NC_056599.1-7165060-7165287
NC_056610.1	27200846	27200876	0.017444	0.20649	7	0.74598	0.95247		NC_056610.1-27200846-27200876
NC_056606.1	10322156	10322361	0.006345	0.20649	7	0.59441	0.8009		NC_056606.1-10322156-10322361
fakechr2	41692652	41692727	0.0046545	0.20639	7	0.52094	0.72733		fakechr2-41692652-41692727
NC_056589.1	2725197	2725233	0.029436	0.20637	5	0.6638	0.87017		NC_056589.1-2725197-2725233
NC_056606.1	10891969	10892224	1.6638e-07	0.20632	14	0.51345	0.71977		NC_056606.1-10891969-10892224
NC_056621.1	23841827	23841876	0.0039425	0.20629	5	0.62068	0.82697		NC_056621.1-23841827-23841876
NC_056581.1	16574904	16574973	0.021333	0.2062	5	0.55487	0.76107		NC_056581.1-16574904-16574973
NC_056600.1	23869986	23870044	0.033532	0.2062	7	0.36293	0.56913		NC_056600.1-23869986-23870044
NC_056572.1	34523535	34523599	3.324e-07	0.20612	15	0.42453	0.63065		NC_056572.1-34523535-34523599
NC_056582.1	25481336	25481439	0.00059527	0.20606	7	0.51695	0.72301		NC_056582.1-25481336-25481439
NC_056578.1	37858592	37858756	0.019103	0.206	5	0.15161	0.35761		NC_056578.1-37858592-37858756
NC_056605.1	18399004	18399027	0.002637	0.20593	5	0.40107	0.607		NC_056605.1-18399004-18399027
NC_056621.1	23403143	23403211	0.0017386	0.2059	5	0.73457	0.94047		NC_056621.1-23403143-23403211
NC_056576.1	32209164	32209278	0.011276	0.20584	12	0.44964	0.65548		NC_056576.1-32209164-32209278
NC_056619.1	6041887	6041904	9.9889e-06	0.2058	5	0.38313	0.58893		NC_056619.1-6041887-6041904
NC_056607.1	2782270	2782319	0.00039057	0.20567	5	0.7703	0.97597		NC_056607.1-2782270-2782319
NC_056619.1	19222652	19222887	0.0031186	0.20566	7	0.50429	0.70995		NC_056619.1-19222652-19222887
NC_056575.1	4147562	4147678	0.0017386	0.2056	5	0.69007	0.89567		NC_056575.1-4147562-4147678
NC_056577.1	11018241	11018402	0.002637	0.2055	5	0.7404	0.9459		NC_056577.1-11018241-11018402
NC_056586.1	6819302	6819397	0.00028416	0.2055	5	0.7871	0.9926		NC_056586.1-6819302-6819397
NC_056600.1	29166172	29166179	0.00084085	0.20543	5	0.71844	0.92387		NC_056600.1-29166172-29166179
NC_056575.1	22073205	22073229	0.012093	0.20529	5	0.74523	0.95052		NC_056575.1-22073205-22073229
fakechr3	2790907	2791089	0.002637	0.20528	5	0.63097	0.83625		fakechr3-2790907-2791089
NC_056592.1	21920944	21921005	0.0015084	0.20519	5	0.52165	0.72684		NC_056592.1-21920944-21921005
NC_056609.1	29619332	29619639	0.00025326	0.20519	9	0.59478	0.79997		NC_056609.1-29619332-29619639
fakechr3	35266308	35266331	4.5764e-06	0.20513	5	0.78534	0.99047		fakechr3-35266308-35266331
NC_056574.1	1183237	1183250	0.0051139	0.20509	5	0.78498	0.99007		NC_056574.1-1183237-1183250
NC_056574.1	25047160	25047238	6.2641e-05	0.20498	5	0.77471	0.97969		NC_056574.1-25047160-25047238
NC_056611.1	2987712	2987742	0.036203	0.2049	5	0.40373	0.60863		NC_056611.1-2987712-2987742
NC_056574.1	24688059	24688089	0.0015084	0.2049	5	0.66455	0.86945		NC_056574.1-24688059-24688089
NC_056599.1	41316700	41316733	0.0012504	0.2049	6	0.75343	0.95833		NC_056599.1-41316700-41316733
NC_056613.1	16575303	16575428	9.972e-09	0.20485	13	0.65171	0.85656		NC_056613.1-16575303-16575428
NC_056573.1	1556304	1556384	0.0039425	0.20478	5	0.63827	0.84305		NC_056573.1-1556304-1556384
NC_056613.1	11620433	11620583	0.006846	0.20478	7	0.75077	0.95555		NC_056613.1-11620433-11620583
NC_056578.1	46172149	46172306	0.025068	0.20477	9	0.46328	0.66805		NC_056578.1-46172149-46172306
NC_056606.1	8151321	8151494	0.013589	0.20474	5	0.62082	0.82556		NC_056606.1-8151321-8151494
NC_056602.1	15164259	15164454	0.0018811	0.20473	12	0.55108	0.75581		NC_056602.1-15164259-15164454
fakechr2	7460563	7460661	0.0058104	0.20468	5	0.73384	0.93852		fakechr2-7460563-7460661
NC_056575.1	1545093	1545120	0.048815	0.20467	5	0.7532	0.95787		NC_056575.1-1545093-1545120
NC_056578.1	43617821	43617899	0.01867	0.20454	7	0.27956	0.4841		NC_056578.1-43617821-43617899
NC_056597.1	32729452	32729803	0.00015163	0.20454	16	0.58662	0.79116		NC_056597.1-32729452-32729803
NC_056621.1	2809801	2809895	0.0031186	0.20453	7	0.66706	0.87159		NC_056621.1-2809801-2809895
NC_056609.1	3396812	3396840	4.3965e-05	0.20449	5	0.58773	0.79222		NC_056609.1-3396812-3396840
NC_056599.1	45837708	45837867	0.0012534	0.20445	9	0.71124	0.91569		NC_056599.1-45837708-45837867
NC_056607.1	9516974	9517129	0.0026461	0.20432	7	0.64088	0.8452		NC_056607.1-9516974-9517129
NC_056582.1	5320878	5320910	0.0022988	0.2043	5	0.14947	0.35377		NC_056582.1-5320878-5320910
fakechr2	34544598	34544907	2.1672e-09	0.20422	22	0.41076	0.61498		fakechr2-34544598-34544907
NC_056599.1	10473691	10473732	0.0031921	0.20422	8	0.3264	0.53062		NC_056599.1-10473691-10473732
NC_056587.1	14663040	14663133	0.01708	0.20409	5	0.7411	0.94519		NC_056587.1-14663040-14663133
NC_056610.1	21179339	21179414	5.2522e-05	0.20405	5	0.77668	0.98073		NC_056610.1-21179339-21179414
NC_056575.1	34813221	34813396	0.00084085	0.20402	5	0.65411	0.85813		NC_056575.1-34813221-34813396
NC_056601.1	20096250	20096347	0.00030479	0.20392	15	0.60952	0.81344		NC_056601.1-20096250-20096347
fakechr1	29565296	29565334	0.00011274	0.203854	7	0.0052857	0.20914		fakechr1-29565296-29565334
NC_056584.1	4179939	4180013	0.001203	0.20379	11	0.29003	0.49382		NC_056584.1-4179939-4180013
NC_056606.1	20336117	20336135	0.0084421	0.20379	5	0.34947	0.55326		NC_056606.1-20336117-20336135
NC_056582.1	3377455	3377567	5.7773e-11	0.20377	10	0.14442	0.34819		NC_056582.1-3377455-3377567
NC_056593.1	256392	256416	0.0043013	0.20371	7	0.26667	0.47038		NC_056593.1-256392-256416
NC_056607.1	17966448	17966670	0.0099241	0.2037	7	0.44098	0.64468		NC_056607.1-17966448-17966670
NC_056614.1	5584260	5584479	0.00031	0.20366	6	0.77451	0.97817		NC_056614.1-5584260-5584479
NC_056581.1	19071836	19071896	0.00037151	0.20358	7	0.45663	0.66021		NC_056581.1-19071836-19071896
NC_056606.1	17407352	17407418	0.0084421	0.20355	5	0.40433	0.60788		NC_056606.1-17407352-17407418
NC_056576.1	7100292	7100364	0.019103	0.20353	5	0.6382	0.84173		NC_056576.1-7100292-7100364
NC_056600.1	26181972	26182050	0.00059527	0.20349	7	0.73856	0.94205		NC_056600.1-26181972-26182050
NC_056574.1	38294596	38294701	0.00011532	0.20344	8	0.12858	0.33202		NC_056574.1-38294596-38294701
NC_056601.1	32358135	32358541	0.01708	0.20342	5	0.64051	0.84393		NC_056601.1-32358135-32358541
NC_056605.1	18964884	18964934	0.002637	0.20341	5	0.79212	0.99553		NC_056605.1-18964884-18964934
NC_056580.1	28192976	28193047	0.012315	0.203331	7	0.073569	0.2769		NC_056580.1-28192976-28193047
fakechr3	43396925	43396997	0.00045963	0.20329	9	0.41592	0.61921		fakechr3-43396925-43396997
NC_056584.1	15625812	15625831	0.00062176	0.20316	5	0.72524	0.9284		NC_056584.1-15625812-15625831
NC_056585.1	25716118	25716184	0.004434	0.20316	8	0.33788	0.54104		NC_056585.1-25716118-25716184
NC_056573.1	8263929	8264041	5.1837e-06	0.20315	35	0.6217	0.82485		NC_056573.1-8263929-8264041
NC_056602.1	2515615	2515678	0.00084085	0.20314	5	0.77029	0.97343		NC_056602.1-2515615-2515678
NC_056597.1	9245993	9246027	2.2478e-05	0.20313	7	0.38064	0.58377		NC_056597.1-9245993-9246027
NC_056607.1	18532188	18532222	0.004935	0.20313	9	0.37218	0.57531		NC_056607.1-18532188-18532222
fakechr2	2498213	2498231	0.00072364	0.20311	5	0.51689	0.72		fakechr2-2498213-2498231
NC_056577.1	11907649	11907757	0.0015084	0.2031	5	0.7807	0.9838		NC_056577.1-11907649-11907757
NC_056613.1	25065820	25065917	0.00015087	0.203	11	0.33875	0.54175		NC_056613.1-25065820-25065917
NC_056615.1	30692261	30692306	0.0044937	0.203	5	0.50707	0.71007		NC_056615.1-30692261-30692306
fakechr2	8398754	8398804	8.7456e-07	0.20297	7	0.47889	0.68186		fakechr2-8398754-8398804
NC_056573.1	6027557	6027605	0.00084085	0.20294	5	0.76266	0.9656		NC_056573.1-6027557-6027605
NC_056603.1	13061759	13061940	1.1374e-05	0.20285	16	0.6879	0.89075		NC_056603.1-13061759-13061940
NC_056586.1	6985587	6985688	0.00111	0.20281	9	0.58157	0.78438		NC_056586.1-6985587-6985688
NC_056611.1	11815542	11815646	0.0020008	0.20277	5	0.78163	0.9844		NC_056611.1-11815542-11815646
NC_056593.1	13081858	13081961	3.0654e-06	0.202757	7	0.073143	0.2759		NC_056593.1-13081858-13081961
NC_056601.1	32451928	32452139	0.0030201	0.20275	5	0.65111	0.85386		NC_056601.1-32451928-32452139
NC_056597.1	11581301	11581359	0.0095315	0.20271	5	0.26493	0.46764		NC_056597.1-11581301-11581359
fakechr2	5069318	5069478	0.01867	0.20269	7	0.55264	0.75533		fakechr2-5069318-5069478
NC_056616.1	25778028	25778110	0.0065914	0.20263	5	0.6501	0.85273		NC_056616.1-25778028-25778110
NC_056621.1	21717009	21717134	0.0017386	0.20261	5	0.70491	0.90752		NC_056621.1-21717009-21717134
NC_056603.1	44502641	44502657	0.0017349	0.2026	6	0.77884	0.98144		NC_056603.1-44502641-44502657
NC_056603.1	37591769	37591861	6.1327e-05	0.20254	11	0.55888	0.76142		NC_056603.1-37591769-37591861
NC_056618.1	1456529	1456546	0.0030201	0.20241	5	0.69528	0.89769		NC_056618.1-1456529-1456546
NC_056601.1	7747461	7747487	0.0017386	0.20237	5	0.7777	0.98007		NC_056601.1-7747461-7747487
NC_056612.1	1789620	1789710	2.0769e-06	0.20236	6	0.29728	0.49964		NC_056612.1-1789620-1789710
NC_056615.1	16316525	16316574	0.0015938	0.20229	7	0.67704	0.87933		NC_056615.1-16316525-16316574
NC_056618.1	32494039	32494106	4.3965e-05	0.2022	5	0.73593	0.93813		NC_056618.1-32494039-32494106
fakechr1	10816604	10816629	0.021333	0.20212	5	0.33838	0.5405		fakechr1-10816604-10816629
fakechr1	23688955	23689133	0.0059132	0.20195	6	0.46681	0.66876		fakechr1-23688955-23689133
NC_056580.1	13895975	13896093	0.0039425	0.20195	5	0.41985	0.6218		NC_056580.1-13895975-13896093
NC_056584.1	16784808	16785009	7.6104e-05	0.20187	11	0.54387	0.74574		NC_056584.1-16784808-16785009
NC_056613.1	19930858	19930932	0.0013065	0.20181	5	0.52059	0.7224		NC_056613.1-19930858-19930932
fakechr3	43977930	43977962	3.0655e-05	0.20157	5	0.6963	0.89787		fakechr3-43977930-43977962
NC_056606.1	18019580	18019608	0.00015087	0.20152	11	0.44648	0.648		NC_056606.1-18019580-18019608
NC_056615.1	25487298	25487452	0.0065914	0.20151	5	0.72516	0.92667		NC_056615.1-25487298-25487452
NC_056582.1	25326355	25326371	0.00010523	0.201467	5	0.034533	0.236		NC_056582.1-25326355-25326371
NC_056608.1	19235476	19235556	0.00039057	0.20144	5	0.78523	0.98667		NC_056608.1-19235476-19235556
NC_056599.1	32787198	32787236	0.00039057	0.20142	5	0.75197	0.95339		NC_056599.1-32787198-32787236
NC_056598.1	17121029	17121285	0.029436	0.20141	5	0.28766	0.48907		NC_056598.1-17121029-17121285
NC_056599.1	35084881	35084985	0.00090094	0.20139	8	0.77277	0.97416		NC_056599.1-35084881-35084985
NC_056577.1	10896691	10896825	0.00097547	0.20133	5	0.78847	0.9898		NC_056577.1-10896691-10896825
NC_056612.1	20406492	20406572	0.0054447	0.2013	10	0.44952	0.65082		NC_056612.1-20406492-20406572
NC_056614.1	27749834	27749922	0.00097547	0.20128	5	0.62865	0.82993		NC_056614.1-27749834-27749922
fakechr1	41479571	41479911	0.0074655	0.20119	5	0.77111	0.9723		fakechr1-41479571-41479911
NC_056590.1	6364769	6364811	0.0065914	0.20113	5	0.5694	0.77053		NC_056590.1-6364769-6364811
NC_056600.1	143236	143399	0.0013065	0.2011	5	0.7404	0.9415		NC_056600.1-143236-143399
NC_056610.1	877265	877297	0.0017386	0.20104	5	0.78269	0.98373		NC_056610.1-877265-877297
NC_056598.1	23188114	23188202	0.0092245	0.20101	7	0.41332	0.61433		NC_056598.1-23188114-23188202
NC_056618.1	24449374	24449497	0.0074655	0.201	5	0.79347	0.99447		NC_056618.1-24449374-24449497
NC_056585.1	1895272	1895345	0.01997	0.20081	7	0.54457	0.74538		NC_056585.1-1895272-1895345
NC_056594.1	22538163	22538250	0.0036668	0.20078	7	0.74793	0.94871		NC_056594.1-22538163-22538250
NC_056574.1	17106764	17106850	0.019103	0.20076	5	0.75989	0.96065		NC_056574.1-17106764-17106850
NC_056577.1	12561953	12562229	0.00097547	0.20073	5	0.68662	0.88735		NC_056577.1-12561953-12562229
NC_056588.1	13925168	13925241	3.2122e-07	0.20071	11	0.53053	0.73124		NC_056588.1-13925168-13925241
NC_056615.1	24102939	24102949	0.00039057	0.2006	5	0.3548	0.5554		NC_056615.1-24102939-24102949
NC_056573.1	5426292	5426419	0.0030201	0.20033	5	0.77107	0.9714		NC_056573.1-5426292-5426419
NC_056596.1	13985282	13985373	0.029436	0.20032	5	0.38833	0.58865		NC_056596.1-13985282-13985373
NC_056577.1	104369	104498	0.0007906	0.20026	10	0.36964	0.5699		NC_056577.1-104369-104498
NC_056575.1	24036580	24036619	0.0086394	0.20011	6	0.65663	0.85674		NC_056575.1-24036580-24036619
NC_056620.1	4922396	4922473	0.00025086	0.2001	11	0.64338	0.84348		NC_056620.1-4922396-4922473
NC_056619.1	2021842	2022013	0.0039711	0.20006	9	0.59503	0.79509		NC_056619.1-2021842-2022013
NC_056603.1	36078379	36078470	0.0017906	0.20005	13	0.65057	0.85062		NC_056603.1-36078379-36078470
NC_056621.1	1263021	1263057	0.00045678	0.19994	5	0.7863	0.98624		NC_056621.1-1263021-1263057
NC_056620.1	632501	632603	0.00030804	0.19988	8	0.3894	0.58928		NC_056620.1-632501-632603
NC_056585.1	15049928	15049948	8.8668e-05	0.19975	5	0.70651	0.90626		NC_056585.1-15049928-15049948
NC_056618.1	14464094	14464161	0.016617	0.19973	10	0.76913	0.96886		NC_056618.1-14464094-14464161
NC_056574.1	8114848	8114916	0.0025374	0.19972	9	0.12516	0.32488		NC_056574.1-8114848-8114916
NC_056572.1	31012211	31012308	0.0017386	0.19971	5	0.72949	0.9292		NC_056572.1-31012211-31012308
NC_056572.1	15465562	15465607	0.0030201	0.19961	5	0.76306	0.96267		NC_056572.1-15465562-15465607
NC_056584.1	6567538	6567675	0.0099241	0.19955	7	0.62912	0.82867		NC_056584.1-6567538-6567675
NC_056591.1	3757025	3757114	0.0034534	0.19953	5	0.76214	0.96167		NC_056591.1-3757025-3757114
NC_056610.1	25865952	25865972	0.044253	0.1995	5	0.72534	0.92484		NC_056610.1-25865952-25865972
NC_056576.1	34737378	34737492	0.0001173	0.19947	12	0.56985	0.76932		NC_056576.1-34737378-34737492
NC_056584.1	1559667	1559795	0.019103	0.19941	5	0.50202	0.70143		NC_056584.1-1559667-1559795
NC_056582.1	5835096	5835117	0.01708	0.19936	5	0.70456	0.90392		NC_056582.1-5835096-5835117
NC_056614.1	643938	644148	0.00062176	0.19933	5	0.78307	0.9824		NC_056614.1-643938-644148
NC_056588.1	10859304	10859369	0.0024215	0.19926	11	0.37479	0.57405		NC_056588.1-10859304-10859369
fakechr3	38939207	38939448	1.4178e-05	0.19914	11	0.15954	0.35868		fakechr3-38939207-38939448
fakechr1	944867	944947	0.00011343	0.19913	6	0.7801	0.97923		fakechr1-944867-944947
fakechr2	23280917	23281063	0.013589	0.19912	5	0.7417	0.94082		fakechr2-23280917-23281063
NC_056576.1	33046449	33046487	0.0039726	0.19893	7	0.5081	0.70703		NC_056576.1-33046449-33046487
fakechr3	8780814	8780924	8.9964e-06	0.19881	7	0.6219	0.82071		fakechr3-8780814-8780924
NC_056580.1	29531697	29531747	5.1972e-08	0.1988	16	0.69006	0.88886		NC_056580.1-29531697-29531747
NC_056572.1	37587013	37587044	0.0099241	0.19875	7	0.51904	0.71779		NC_056572.1-37587013-37587044
NC_056574.1	22452189	22452220	0.006846	0.19864	7	0.38991	0.58855		NC_056574.1-22452189-22452220
NC_056592.1	12954931	12954983	0.015247	0.19863	5	0.52444	0.72307		NC_056592.1-12954931-12954983
NC_056582.1	15858728	15858790	0.0013959	0.19861	6	0.45233	0.65094		NC_056582.1-15858728-15858790
NC_056573.1	13146899	13146938	0.00028416	0.1986	5	0.72073	0.91933		NC_056573.1-13146899-13146938
NC_056590.1	12195759	12195910	1.4767e-05	0.19859	13	0.48319	0.68178		NC_056590.1-12195759-12195910
NC_056603.1	5191432	5191818	4.5736e-08	0.19855	21	0.55012	0.74867		NC_056603.1-5191432-5191818
NC_056619.1	4959658	4959712	0.00033341	0.19852	5	0.78481	0.98333		NC_056619.1-4959658-4959712
NC_056582.1	25549230	25549312	0.0085349	0.19842	14	0.42951	0.62793		NC_056582.1-25549230-25549312
NC_056618.1	35450437	35450507	0.00028416	0.19841	5	0.57715	0.77556		NC_056618.1-35450437-35450507
NC_056612.1	14462785	14462811	0.0074655	0.19833	5	0.62987	0.8282		NC_056612.1-14462785-14462811
NC_056613.1	28305903	28305929	0.012093	0.19833	5	0.60537	0.8037		NC_056613.1-28305903-28305929
NC_056618.1	32502908	32502983	0.00072364	0.19811	5	0.76276	0.96087		NC_056618.1-32502908-32502983
NC_056597.1	5020665	5020722	0.0020008	0.19808	5	0.67659	0.87467		NC_056597.1-5020665-5020722
NC_056617.1	5879551	5879644	0.010744	0.19802	5	0.79481	0.99283		NC_056617.1-5879551-5879644
NC_056581.1	20123580	20123847	0.0065914	0.19801	5	0.78904	0.98705		NC_056581.1-20123580-20123847
NC_056585.1	10130561	10130739	0.024358	0.19801	7	0.13081	0.32882		NC_056585.1-10130561-10130739
NC_056583.1	9997515	9997574	0.013218	0.198	7	0.53557	0.73357		NC_056583.1-9997515-9997574
NC_056614.1	8644729	8644941	0.013589	0.19797	5	0.61068	0.80865		NC_056614.1-8644729-8644941
NC_056609.1	29286509	29286622	2.4449e-07	0.19789	14	0.55123	0.74912		NC_056609.1-29286509-29286622
NC_056579.1	24032882	24032941	0.0030201	0.19787	5	0.11504	0.31291		NC_056579.1-24032882-24032941
NC_056579.1	27589011	27589085	1.5649e-06	0.19778	11	0.73436	0.93214		NC_056579.1-27589011-27589085
NC_056607.1	4111843	4111926	0.00072364	0.19757	5	0.7891	0.98667		NC_056607.1-4111843-4111926
NC_056598.1	9216245	9216323	0.0030201	0.19751	5	0.72495	0.92246		NC_056598.1-9216245-9216323
NC_056578.1	25844178	25844183	0.00028416	0.19746	5	0.57787	0.77533		NC_056578.1-25844178-25844183
NC_056599.1	35430691	35430734	0.0058104	0.19733	5	0.78396	0.98129		NC_056599.1-35430691-35430734
NC_056608.1	8947579	8947601	0.0095315	0.19727	5	0.7608	0.95807		NC_056608.1-8947579-8947601
NC_056601.1	32928098	32928243	0.00084085	0.19726	5	0.50707	0.70433		NC_056601.1-32928098-32928243
NC_056605.1	766143	766186	0.0078689	0.19721	6	0.20817	0.40538		NC_056605.1-766143-766186
NC_056590.1	17537563	17537625	0.0058104	0.1972	5	0.5728	0.77		NC_056590.1-17537563-17537625
NC_056619.1	21155362	21155372	0.010744	0.19713	5	0.4692	0.66633		NC_056619.1-21155362-21155372
fakechr2	25029550	25029774	0.00097547	0.197	5	0.31713	0.51413		fakechr2-25029550-25029774
NC_056579.1	21167186	21167304	0.0074655	0.19689	5	0.75361	0.9505		NC_056579.1-21167186-21167304
NC_056582.1	11277666	11277683	0.040057	0.19686	5	0.57547	0.77233		NC_056582.1-11277666-11277683
NC_056577.1	27457263	27457296	0.015202	0.19671	7	0.59929	0.796		NC_056577.1-27457263-27457296
NC_056593.1	18727783	18727989	2.5853e-06	0.19668	8	0.7504	0.94708		NC_056593.1-18727783-18727989
NC_056606.1	6879739	6879848	0.03267	0.19666	5	0.67861	0.87527		NC_056606.1-6879739-6879848
NC_056597.1	3892404	3892453	0.0065914	0.19665	5	0.73062	0.92727		NC_056597.1-3892404-3892453
NC_056593.1	9146235	9146444	0.019103	0.1966	5	0.70947	0.90607		NC_056593.1-9146235-9146444
NC_056607.1	6473390	6473480	0.00036696	0.19658	15	0.50537	0.70195		NC_056607.1-6473390-6473480
NC_056618.1	14030968	14031053	0.0074655	0.19653	5	0.77454	0.97107		NC_056618.1-14030968-14031053
NC_056620.1	878947	879017	0.01708	0.1964	5	0.73933	0.93573		NC_056620.1-878947-879017
NC_056580.1	20662788	20662846	0.020921	0.19637	8	0.30184	0.49821		NC_056580.1-20662788-20662846
NC_056580.1	4720921	4720964	0.0011298	0.19635	5	0.79625	0.9926		NC_056580.1-4720921-4720964
NC_056586.1	11579240	11579467	0.0007906	0.19633	10	0.27783	0.47416		NC_056586.1-11579240-11579467
NC_056611.1	7136796	7136901	0.00043368	0.19631	10	0.51669	0.713		NC_056611.1-7136796-7136901
NC_056578.1	11399669	11399698	0.0013065	0.1963	5	0.19479	0.39109		NC_056578.1-11399669-11399698
NC_056621.1	20111363	20111425	0.00024178	0.19624	5	0.73961	0.93585		NC_056621.1-20111363-20111425
NC_056602.1	15729293	15729610	0.0058104	0.19621	5	0.66319	0.8594		NC_056602.1-15729293-15729610
NC_056588.1	698817	699045	0.0034534	0.196107	5	0.035133	0.23124		NC_056588.1-698817-699045
NC_056584.1	20026374	20026581	0.023787	0.19607	5	0.61793	0.814		NC_056584.1-20026374-20026581
NC_056594.1	17200510	17200538	0.0095315	0.19606	5	0.27667	0.47273		NC_056594.1-17200510-17200538
NC_056576.1	34725750	34725800	0.00036082	0.19597	8	0.36221	0.55818		NC_056576.1-34725750-34725800
fakechr2	43058787	43058837	0.0010277	0.19595	7	0.27669	0.47264		fakechr2-43058787-43058837
NC_056603.1	33502183	33502360	3.3771e-05	0.19593	20	0.32389	0.51982		NC_056603.1-33502183-33502360
NC_056592.1	18881054	18881117	0.0014137	0.1959	9	0.71443	0.91033		NC_056592.1-18881054-18881117
NC_056578.1	3658814	3658849	0.0043013	0.19587	7	0.53706	0.73293		NC_056578.1-3658814-3658849
fakechr2	11338805	11338840	0.021333	0.1957	5	0.33137	0.52707		fakechr2-11338805-11338840
NC_056620.1	16799335	16799443	0.00049385	0.19562	7	0.28862	0.48424		NC_056620.1-16799335-16799443
NC_056587.1	5353468	5353572	0.026482	0.1956	5	0.66827	0.86387		NC_056587.1-5353468-5353572
NC_056584.1	3560532	3560678	0.00012469	0.19552	5	0.75781	0.95333		NC_056584.1-3560532-3560678
NC_056612.1	10701368	10701591	0.0084421	0.19549	5	0.25317	0.44866		NC_056612.1-10701368-10701591
NC_056578.1	24015762	24015872	0.0001742	0.19545	5	0.7538	0.94925		NC_056578.1-24015762-24015872
NC_056618.1	21145126	21145152	0.0044937	0.19544	5	0.77751	0.97295		NC_056618.1-21145126-21145152
NC_056591.1	23195875	23195956	8.5929e-08	0.195439	11	0.031021	0.22646		NC_056591.1-23195875-23195956
NC_056603.1	5122310	5122824	0.0020404	0.1954	11	0.49741	0.69281		NC_056603.1-5122310-5122824
NC_056584.1	1286363	1286485	0.0088747	0.1954	10	0.20267	0.39807		NC_056584.1-1286363-1286485
NC_056579.1	17957359	17957478	0.0015084	0.19535	5	0.71191	0.90726		NC_056579.1-17957359-17957478
NC_056587.1	22891499	22891554	2.2478e-05	0.19531	7	0.42903	0.62434		NC_056587.1-22891499-22891554
NC_056583.1	23769013	23769055	0.0069095	0.19529	8	0.54402	0.73931		NC_056583.1-23769013-23769055
NC_056574.1	12408	12420	0.0030201	0.19527	5	0.4962	0.69147		NC_056574.1-12408-12420
NC_056618.1	26666180	26666304	0.00097547	0.19526	5	0.23068	0.42594		NC_056618.1-26666180-26666304
NC_056604.1	22230627	22230656	0.0021482	0.19519	6	0.4737	0.66889		NC_056604.1-22230627-22230656
NC_056616.1	1936234	1936412	0.010744	0.19516	5	0.77378	0.96894		NC_056616.1-1936234-1936412
NC_056592.1	23698839	23698930	0.00060361	0.1951	10	0.2569	0.452		NC_056592.1-23698839-23698930
NC_056594.1	905999	906266	0.00072364	0.19495	5	0.70518	0.90013		NC_056594.1-905999-906266
NC_056605.1	16695186	16695208	4.8518e-05	0.19494	7	0.74529	0.94023		NC_056605.1-16695186-16695208
NC_056573.1	8389970	8390014	0.015247	0.19491	5	0.14769	0.3426		NC_056573.1-8389970-8390014
NC_056619.1	22987617	22987641	0.014179	0.19482	7	0.32019	0.51501		NC_056619.1-22987617-22987641
NC_056575.1	25711475	25711509	0.0058104	0.19477	5	0.72775	0.92252		NC_056575.1-25711475-25711509
NC_056612.1	24740866	24740904	0.0034534	0.19477	5	0.7969	0.99167		NC_056612.1-24740866-24740904
NC_056585.1	2801634	2801678	0.00039027	0.19475	8	0.55808	0.75283		NC_056585.1-2801634-2801678
NC_056618.1	28161332	28161410	0.0051139	0.19472	5	0.77745	0.97217		NC_056618.1-28161332-28161410
NC_056599.1	41351619	41351664	0.0039425	0.19471	5	0.714	0.90871		NC_056599.1-41351619-41351664
NC_056597.1	33869963	33870063	0.014563	0.19469	11	0.52425	0.71894		NC_056597.1-33869963-33870063
NC_056616.1	27333168	27333750	1.1954e-10	0.19465	34	0.57209	0.76674		NC_056616.1-27333168-27333750
NC_056599.1	43525351	43525396	0.00072364	0.19464	5	0.78623	0.98087		NC_056599.1-43525351-43525396
NC_056604.1	1952939	1953009	0.00012493	0.19458	7	0.71222	0.9068		NC_056604.1-1952939-1953009
NC_056599.1	17557780	17557971	0.00010282	0.19457	9	0.40973	0.6043		NC_056599.1-17557780-17557971
NC_056595.1	17035411	17035482	0.010744	0.1944	5	0.74193	0.93633		NC_056595.1-17035411-17035482
NC_056613.1	251636	251749	0.0062724	0.19438	13	0.50392	0.6983		NC_056613.1-251636-251749
NC_056620.1	5984170	5984233	0.0039425	0.19432	5	0.6368	0.83112		NC_056620.1-5984170-5984233
NC_056593.1	19022963	19023098	0.0020008	0.19425	5	0.67561	0.86986		NC_056593.1-19022963-19023098
NC_056610.1	14167715	14168056	0.0051139	0.19422	5	0.79313	0.98735		NC_056610.1-14167715-14168056
NC_056578.1	35600200	35600295	0.00010342	0.19421	13	0.71367	0.90788		NC_056578.1-35600200-35600295
NC_056585.1	17498863	17498873	0.037954	0.19421	7	0.64976	0.84397		NC_056585.1-17498863-17498873
fakechr2	22357843	22358098	0.013589	0.19418	5	0.77783	0.97201		fakechr2-22357843-22358098
fakechr1	6134446	6134461	0.01708	0.19415	5	0.75658	0.95073		fakechr1-6134446-6134461
NC_056618.1	1771887	1772043	4.2619e-06	0.19414	8	0.77387	0.96801		NC_056618.1-1771887-1772043
NC_056580.1	48347	48358	0.0017386	0.19414	5	0.34493	0.53907		NC_056580.1-48347-48358
NC_056613.1	16572940	16572970	3.6742e-05	0.194133	5	0.026667	0.2208		NC_056613.1-16572940-16572970
NC_056612.1	22371673	22371982	0.025995	0.19408	7	0.44541	0.63949		NC_056612.1-22371673-22371982
NC_056613.1	2854223	2854268	0.01708	0.19406	5	0.71954	0.9136		NC_056613.1-2854223-2854268
fakechr3	36526040	36526199	0.00048276	0.19398	15	0.5736	0.76758		fakechr3-36526040-36526199
NC_056618.1	12517015	12517147	0.00024227	0.19392	8	0.31563	0.50955		NC_056618.1-12517015-12517147
NC_056593.1	15115538	15115583	0.0095315	0.1939	5	0.75137	0.94527		NC_056593.1-15115538-15115583
NC_056606.1	16697306	16697576	0.0013313	0.19385	9	0.72804	0.92189		NC_056606.1-16697306-16697576
NC_056619.1	5490449	5490510	0.00071761	0.19374	13	0.35965	0.55339		NC_056619.1-5490449-5490510
NC_056578.1	34916396	34916471	0.00016323	0.19373	10	0.4905	0.68423		NC_056578.1-34916396-34916471
NC_056582.1	5758526	5758614	0.00012543	0.193643	8	0.0092367	0.20288		NC_056582.1-5758526-5758614
NC_056609.1	10205819	10205870	0.0020008	0.19346	5	0.75591	0.94937		NC_056609.1-10205819-10205870
NC_056613.1	21556354	21556429	0.0047296	0.19344	8	0.64921	0.84265		NC_056613.1-21556354-21556429
NC_056601.1	11481879	11481905	0.0074655	0.19342	5	0.73377	0.92719		NC_056601.1-11481879-11481905
NC_056590.1	4876477	4876490	0.0078689	0.19333	6	0.51859	0.71192		NC_056590.1-4876477-4876490
NC_056604.1	15289953	15290153	0.00028416	0.19333	5	0.4064	0.59973		NC_056604.1-15289953-15290153
fakechr1	22220125	22220167	0.026482	0.19311	5	0.54376	0.73687		fakechr1-22220125-22220167
NC_056620.1	1243746	1243762	0.019103	0.19305	5	0.74188	0.93493		NC_056620.1-1243746-1243762
fakechr1	871356	871404	0.0017386	0.19297	5	0.62227	0.81524		fakechr1-871356-871404
NC_056575.1	18512338	18512364	0.0036668	0.19285	7	0.75995	0.9528		NC_056575.1-18512338-18512364
NC_056616.1	17040502	17040536	0.0026861	0.19285	9	0.366	0.55885		NC_056616.1-17040502-17040536
NC_056575.1	29621541	29621745	0.0017386	0.19279	5	0.72441	0.9172		NC_056575.1-29621541-29621745
NC_056599.1	43809122	43809254	1.4289e-05	0.19277	7	0.46752	0.66029		NC_056599.1-43809122-43809254
fakechr2	45046948	45047019	2.8089e-05	0.19277	7	0.74352	0.93629		fakechr2-45046948-45047019
fakechr2	34642620	34642759	6.1504e-09	0.19276	17	0.18061	0.37337		fakechr2-34642620-34642759
NC_056614.1	24962036	24962173	0.0013065	0.19275	5	0.79985	0.9926		NC_056614.1-24962036-24962173
fakechr1	24129653	24129932	2.6301e-09	0.19268	17	0.6446	0.83728		fakechr1-24129653-24129932
NC_056606.1	14112869	14112904	1.0109e-05	0.19261	7	0.7612	0.95381		NC_056606.1-14112869-14112904
NC_056576.1	867730	867947	4.2188e-14	0.1926	24	0.24544	0.43804		NC_056576.1-867730-867947
NC_056603.1	3647436	3647472	0.0065914	0.19253	5	0.41567	0.6082		NC_056603.1-3647436-3647472
NC_056612.1	738384	738438	0.0065914	0.19253	5	0.76487	0.9574		NC_056612.1-738384-738438
NC_056614.1	4303370	4303491	0.0022988	0.19251	5	0.78029	0.9728		NC_056614.1-4303370-4303491
NC_056579.1	2239118	2239157	0.0017386	0.19246	5	0.79911	0.99157		NC_056579.1-2239118-2239157
fakechr1	8826507	8826618	0.033685	0.19245	8	0.5283	0.72075		fakechr1-8826507-8826618
NC_056591.1	12846370	12846462	5.4901e-07	0.19235	9	0.66655	0.8589		NC_056591.1-12846370-12846462
fakechr2	49883766	49884001	7.1789e-09	0.19229	27	0.6372	0.82949		fakechr2-49883766-49884001
NC_056614.1	279328	279352	0.00735	0.19228	8	0.63355	0.82583		NC_056614.1-279328-279352
NC_056618.1	8989487	8989701	0.016362	0.19222	15	0.30998	0.5022		NC_056618.1-8989487-8989701
NC_056605.1	5101844	5101919	0.00025206	0.19222	7	0.74302	0.93524		NC_056605.1-5101844-5101919
NC_056586.1	26437633	26437683	0.0017386	0.192181	5	0.034699	0.22688		NC_056586.1-26437633-26437683
NC_056606.1	586190	586271	0.0084421	0.19218	5	0.53986	0.73204		NC_056606.1-586190-586271
NC_056577.1	7687841	7688052	0.023787	0.19214	5	0.69713	0.88927		NC_056577.1-7687841-7688052
NC_056608.1	12911000	12911122	0.026482	0.19213	5	0.29827	0.4904		NC_056608.1-12911000-12911122
NC_056574.1	37234258	37234418	0.0011298	0.19211	5	0.77616	0.96827		NC_056574.1-37234258-37234418
NC_056578.1	34568997	34569155	0.0022868	0.19211	25	0.48707	0.67918		NC_056578.1-34568997-34569155
NC_056614.1	553026	553285	4.5741e-14	0.19211	43	0.56342	0.75553		NC_056614.1-553026-553285
fakechr1	5324325	5324414	0.00030012	0.192102	12	0.027778	0.21988		fakechr1-5324325-5324414
NC_056596.1	18015084	18015171	8.2011e-06	0.1921	12	0.68653	0.87863		NC_056596.1-18015084-18015171
NC_056577.1	10779958	10780010	0.0051139	0.19199	5	0.65061	0.8426		NC_056577.1-10779958-10780010
NC_056589.1	24867645	24867713	0.0074655	0.19189	5	0.79497	0.98686		NC_056589.1-24867645-24867713
NC_056574.1	22610337	22610437	7.7434e-07	0.19189	13	0.72208	0.91397		NC_056574.1-22610337-22610437
NC_056583.1	23604673	23604765	0.019103	0.19184	5	0.65467	0.84651		NC_056583.1-23604673-23604765
NC_056609.1	8148403	8148426	0.0030201	0.19173	5	0.77867	0.9704		NC_056609.1-8148403-8148426
NC_056582.1	8147750	8147883	0.012093	0.1917	5	0.57555	0.76725		NC_056582.1-8147750-8147883
NC_056621.1	22571293	22571487	0.0023167	0.19166	15	0.54705	0.73871		NC_056621.1-22571293-22571487
NC_056585.1	6593437	6593594	0.016193	0.19164	6	0.55923	0.75087		NC_056585.1-6593437-6593594
NC_056600.1	9665817	9666124	0.00045678	0.1916	5	0.76747	0.95907		NC_056600.1-9665817-9666124
NC_056616.1	10681848	10681909	0.002637	0.19159	5	0.78977	0.98136		NC_056616.1-10681848-10681909
NC_056583.1	10617729	10617809	9.1642e-05	0.19158	7	0.78993	0.98151		NC_056583.1-10617729-10617809
NC_056594.1	4716066	4716223	0.013589	0.19158	5	0.67842	0.87		NC_056594.1-4716066-4716223
NC_056606.1	10333592	10333651	0.0020008	0.19156	5	0.73434	0.9259		NC_056606.1-10333592-10333651
NC_056586.1	2501285	2501399	0.01867	0.19151	7	0.39792	0.58943		NC_056586.1-2501285-2501399
NC_056578.1	35257009	35257112	0.013594	0.19149	6	0.50136	0.69285		NC_056578.1-35257009-35257112
NC_056576.1	37379649	37379744	3.5438e-07	0.19147	19	0.34897	0.54044		NC_056576.1-37379649-37379744
NC_056615.1	26502433	26502461	0.0027911	0.19147	8	0.38021	0.57168		NC_056615.1-26502433-26502461
NC_056606.1	13022277	13022344	0.011831	0.19144	9	0.30973	0.50117		NC_056606.1-13022277-13022344
NC_056597.1	18700258	18700325	0.0023167	0.19142	15	0.74886	0.94028		NC_056597.1-18700258-18700325
NC_056599.1	10450463	10450488	0.021333	0.1913	5	0.75379	0.94509		NC_056599.1-10450463-10450488
NC_056581.1	4872036	4872202	0.0084421	0.19128	5	0.78154	0.97282		NC_056581.1-4872036-4872202
NC_056621.1	14123666	14123779	3.4633e-06	0.19127	7	0.75057	0.94184		NC_056621.1-14123666-14123779
NC_056606.1	16100262	16100337	0.0063614	0.19124	14	0.65436	0.8456		NC_056606.1-16100262-16100337
NC_056609.1	3217227	3217242	0.002637	0.19123	5	0.79584	0.98707		NC_056609.1-3217227-3217242
NC_056613.1	10878396	10878636	0.0013065	0.19122	5	0.78605	0.97727		NC_056613.1-10878396-10878636
NC_056593.1	275408	275428	0.015247	0.191189	5	0.080451	0.27164		NC_056593.1-275408-275428
NC_056576.1	3431936	3431989	0.01708	0.19111	5	0.61953	0.81064		NC_056576.1-3431936-3431989
fakechr2	29479445	29479501	0.011466	0.19109	7	0.74575	0.93684		fakechr2-29479445-29479501
NC_056597.1	7771837	7771959	0.0039425	0.19101	5	0.71699	0.908		NC_056597.1-7771837-7771959
NC_056600.1	17758480	17758725	0.0011298	0.19101	5	0.77954	0.97055		NC_056600.1-17758480-17758725
NC_056597.1	19899400	19899501	0.00084085	0.19094	5	0.76246	0.9534		NC_056597.1-19899400-19899501
NC_056587.1	12597019	12597214	0.045945	0.19088	10	0.63408	0.82496		NC_056587.1-12597019-12597214
fakechr1	9333074	9333208	0.011466	0.19086	7	0.16014	0.351		fakechr1-9333074-9333208
NC_056575.1	27029440	27029630	0.0084421	0.19082	5	0.69039	0.88121		NC_056575.1-27029440-27029630
NC_056574.1	14219311	14219347	0.0074655	0.1908	5	0.34607	0.53687		NC_056574.1-14219311-14219347
NC_056596.1	4134446	4134460	1.7629e-05	0.190793	5	0.076407	0.2672		NC_056596.1-4134446-4134460
NC_056574.1	36216148	36216336	0.0021482	0.19078	6	0.64681	0.83759		NC_056574.1-36216148-36216336
NC_056582.1	1098741	1098888	0.00028416	0.19078	5	0.79254	0.98332		NC_056582.1-1098741-1098888
NC_056572.1	34633622	34633656	0.025995	0.19076	7	0.47656	0.66732		NC_056572.1-34633622-34633656
NC_056603.1	753146	753250	0.017363	0.19075	11	0.68067	0.87142		NC_056603.1-753146-753250
NC_056574.1	9630060	9630139	0.0074655	0.19073	5	0.68987	0.8806		NC_056574.1-9630060-9630139
NC_056614.1	16550638	16550789	0.029436	0.19071	5	0.66762	0.85833		NC_056614.1-16550638-16550789
NC_056574.1	906004	906236	3.0162e-05	0.19071	13	0.68671	0.87742		NC_056574.1-906004-906236
NC_056599.1	24516840	24516848	0.012093	0.1907	5	0.61323	0.80393		NC_056599.1-24516840-24516848
NC_056621.1	20289737	20289774	0.0020008	0.19061	5	0.2847	0.47531		NC_056621.1-20289737-20289774
NC_056587.1	8109633	8109773	0.025068	0.1906	9	0.44907	0.63967		NC_056587.1-8109633-8109773
NC_056577.1	3086943	3087216	0.0034534	0.19048	5	0.69593	0.88641		NC_056577.1-3086943-3087216
NC_056612.1	6392425	6392447	0.0044937	0.19048	5	0.56069	0.75117		NC_056612.1-6392425-6392447
NC_056573.1	2015172	2015207	0.0034534	0.19045	5	0.75926	0.94971		NC_056573.1-2015172-2015207
NC_056598.1	10641241	10641250	0.0015084	0.19042	5	0.26	0.45042		NC_056598.1-10641241-10641250
NC_056597.1	36545731	36545786	0.01708	0.19041	5	0.69767	0.88808		NC_056597.1-36545731-36545786
NC_056605.1	26800917	26800967	0.0084421	0.19038	5	0.48347	0.67385		NC_056605.1-26800917-26800967
NC_056586.1	9329075	9329274	0.0030201	0.19034	5	0.80519	0.99553		NC_056586.1-9329075-9329274
NC_056602.1	4048962	4048993	7.4588e-05	0.19034	5	0.78731	0.97765		NC_056602.1-4048962-4048993
NC_056599.1	7721975	7722008	7.4588e-05	0.19034	5	0.68086	0.8712		NC_056599.1-7721975-7722008
NC_056574.1	3673210	3673290	8.2384e-06	0.19029	5	0.77844	0.96873		NC_056574.1-3673210-3673290
fakechr1	29275773	29275878	0.0011298	0.19027	5	0.66953	0.8598		fakechr1-29275773-29275878
NC_056592.1	6274861	6275063	4.9927e-13	0.1902	21	0.42978	0.61998		NC_056592.1-6274861-6275063
NC_056605.1	728877	728947	0.0022988	0.19017	5	0.62116	0.81133		NC_056605.1-728877-728947
NC_056590.1	15724004	15724076	0.00033341	0.19013	5	0.7992	0.98933		NC_056590.1-15724004-15724076
NC_056576.1	17272312	17272478	0.0013065	0.19013	5	0.80034	0.99047		NC_056576.1-17272312-17272478
fakechr3	39257437	39257538	0.017926	0.19	20	1.8333e-07	0.19		fakechr3-39257437-39257538
NC_056599.1	2798610	2798638	0.002637	0.1899	5	0.68167	0.87157		NC_056599.1-2798610-2798638
NC_056605.1	32649759	32649797	0.0044937	0.18989	5	0.60163	0.79152		NC_056605.1-32649759-32649797
NC_056582.1	14834019	14834066	0.0074655	0.18987	5	0.78953	0.9794		NC_056582.1-14834019-14834066
NC_056573.1	14602397	14602515	0.026482	0.18987	5	0.43773	0.6276		NC_056573.1-14602397-14602515
NC_056573.1	25362539	25362553	0.0044937	0.18986	5	0.80407	0.99393		NC_056573.1-25362539-25362553
NC_056600.1	19238195	19238467	0.026578	0.18981	10	0.50675	0.69656		NC_056600.1-19238195-19238467
NC_056592.1	13741517	13741798	0.0074655	0.18977	5	0.72388	0.91365		NC_056592.1-13741517-13741798
NC_056583.1	1568399	1568510	0.00033345	0.18976	8	0.22305	0.41281		NC_056583.1-1568399-1568510
NC_056585.1	11797219	11797271	0.0074655	0.18969	5	0.78951	0.9792		NC_056585.1-11797219-11797271
NC_056593.1	10530058	10530117	0.00016938	0.18964	7	0.53024	0.71988		NC_056593.1-10530058-10530117
NC_056603.1	29793267	29793432	0.00045678	0.1896	5	0.7934	0.983		NC_056603.1-29793267-29793432
NC_056576.1	13580243	13580291	0.0044937	0.18956	5	0.75984	0.9494		NC_056576.1-13580243-13580291
NC_056601.1	35710503	35710615	0.00025389	0.189497	20	0.064433	0.25393		NC_056601.1-35710503-35710615
NC_056578.1	26704306	26704355	0.019103	0.18947	5	0.74896	0.93843		NC_056578.1-26704306-26704355
NC_056610.1	24189514	24189632	0.021333	0.18947	5	0.39033	0.5798		NC_056610.1-24189514-24189632
fakechr2	17358867	17358907	0.015247	0.18945	5	0.46356	0.65301		fakechr2-17358867-17358907
NC_056616.1	26072909	26072995	7.6602e-07	0.18939	11	0.77041	0.9598		NC_056616.1-26072909-26072995
NC_056599.1	2485718	2485946	0.0013065	0.18937	5	0.70872	0.89809		NC_056599.1-2485718-2485946
NC_056614.1	25894858	25894944	0.0013313	0.18937	9	0.23843	0.4278		NC_056614.1-25894858-25894944
fakechr2	49597358	49597476	8.2043e-05	0.18922	8	0.60925	0.79847		fakechr2-49597358-49597476
NC_056586.1	13249111	13249415	1.0721e-07	0.18922	24	0.57003	0.75925		NC_056586.1-13249111-13249415
NC_056611.1	24294280	24294295	0.0034534	0.18908	5	0.7334	0.92248		NC_056611.1-24294280-24294295
NC_056616.1	19271921	19271938	0.0034534	0.18907	5	0.6776	0.86667		NC_056616.1-19271921-19271938
NC_056574.1	3161859	3161956	0.0074655	0.18907	5	0.75973	0.9488		NC_056574.1-3161859-3161956
NC_056605.1	32710625	32710652	0.00024227	0.18907	8	0.57242	0.76149		NC_056605.1-32710625-32710652
fakechr3	272495	272587	0.00079768	0.18905	11	0.65543	0.84448		fakechr3-272495-272587
NC_056615.1	29839232	29839275	0.015247	0.18897	5	0.18714	0.37611		NC_056615.1-29839232-29839275
NC_056600.1	8690721	8690888	0.00089255	0.18897	12	0.43596	0.62493		NC_056600.1-8690721-8690888
NC_056582.1	10087145	10087195	9.7346e-05	0.18883	8	0.6665	0.85533		NC_056582.1-10087145-10087195
NC_056606.1	22475296	22475305	0.0071606	0.18877	6	0.61956	0.80833		NC_056606.1-22475296-22475305
fakechr2	29553625	29553689	0.00224	0.18873	7	0.79701	0.98574		fakechr2-29553625-29553689
NC_056608.1	23524006	23524043	0.0030201	0.18873	5	0.4978	0.68653		NC_056608.1-23524006-23524043
NC_056587.1	9963207	9963365	0.00097547	0.18869	5	0.80658	0.99527		NC_056587.1-9963207-9963365
NC_056586.1	24239241	24239376	0.00010167	0.18861	7	0.77457	0.96318		NC_056586.1-24239241-24239376
NC_056605.1	5307370	5307457	0.00018525	0.18859	11	0.67328	0.86187		NC_056605.1-5307370-5307457
NC_056611.1	14495826	14495856	0.00018007	0.18859	9	0.31508	0.50367		NC_056611.1-14495826-14495856
NC_056578.1	43607839	43607852	0.0051139	0.18858	5	0.0444	0.23298		NC_056578.1-43607839-43607852
NC_056615.1	28789469	28789516	0.013589	0.18857	5	0.65325	0.84182		NC_056615.1-28789469-28789516
NC_056612.1	4060353	4060468	0.00041478	0.18855	15	0.57622	0.76477		NC_056612.1-4060353-4060468
fakechr3	22912193	22912213	0.0099241	0.18854	7	0.7576	0.94614		fakechr3-22912193-22912213
NC_056580.1	28662646	28662699	0.0015033	0.18852	11	0.43309	0.62161		NC_056580.1-28662646-28662699
NC_056618.1	5185979	5186047	0.0030201	0.18846	5	0.75793	0.94639		NC_056618.1-5185979-5186047
NC_056576.1	35832334	35832621	5.2736e-14	0.18841	25	0.43385	0.62226		NC_056576.1-35832334-35832621
NC_056573.1	24513742	24513814	5.3121e-05	0.1884	8	0.55275	0.74115		NC_056573.1-24513742-24513814
NC_056582.1	10098888	10099287	0.00018007	0.18839	9	0.14823	0.33662		NC_056582.1-10098888-10099287
NC_056585.1	599826	599988	3.0052e-09	0.1883	11	0.14906	0.33736		NC_056585.1-599826-599988
NC_056597.1	31381882	31382015	0.0032879	0.18823	12	0.29631	0.48454		NC_056597.1-31381882-31382015
NC_056603.1	34289835	34289891	0.00039057	0.18818	5	0.49506	0.68324		NC_056603.1-34289835-34289891
NC_056606.1	21897467	21897752	0.000112	0.18815	20	0.56483	0.75298		NC_056606.1-21897467-21897752
fakechr2	12127172	12127299	0.00027798	0.18814	7	0.71697	0.90511		fakechr2-12127172-12127299
NC_056601.1	12962649	12962726	6.2556e-07	0.1881	18	0.5506	0.7387		NC_056601.1-12962649-12962726
NC_056603.1	34400658	34401110	0.029436	0.18809	5	0.64376	0.83185		NC_056603.1-34400658-34401110
NC_056575.1	1374900	1374988	0.00075874	0.18807	12	0.63835	0.82642		NC_056575.1-1374900-1374988
NC_056594.1	17416497	17416594	0.003829	0.18807	11	0.33545	0.52352		NC_056594.1-17416497-17416594
NC_056609.1	9118553	9118609	0.040057	0.18806	5	0.48641	0.67447		NC_056609.1-9118553-9118609
fakechr2	29207215	29207492	0.0043883	0.18804	24	0.38403	0.57207		fakechr2-29207215-29207492
NC_056596.1	7034807	7035024	2.6149e-05	0.18794	14	0.16238	0.35032		NC_056596.1-7034807-7035024
NC_056584.1	2716943	2717048	0.0074655	0.18794	5	0.7259	0.91384		NC_056584.1-2716943-2717048
NC_056610.1	3416801	3416996	0.023787	0.18793	5	0.56407	0.752		NC_056610.1-3416801-3416996
NC_056576.1	13724006	13724103	0.047761	0.18792	8	3.3333e-07	0.18792		NC_056576.1-13724006-13724103
NC_056574.1	5710848	5710936	0.0058104	0.18786	5	0.40887	0.59673		NC_056574.1-5710848-5710936
NC_056593.1	21090528	21090602	0.026509	0.18782	12	0.69722	0.88504		NC_056593.1-21090528-21090602
NC_056620.1	14515991	14516043	0.013589	0.18774	5	0.76259	0.95033		NC_056620.1-14515991-14516043
NC_056604.1	7815047	7815158	0.0051139	0.18771	5	0.73908	0.92679		NC_056604.1-7815047-7815158
NC_056614.1	18049074	18049242	1.0278e-05	0.1877	16	0.76399	0.95169		NC_056614.1-18049074-18049242
NC_056612.1	22765093	22765213	0.00010523	0.18769	5	0.80054	0.98823		NC_056612.1-22765093-22765213
NC_056601.1	14846787	14846909	0.023787	0.18767	5	0.3478	0.53547		NC_056601.1-14846787-14846909
NC_056572.1	5253083	5253169	0.00015313	0.18761	7	0.79959	0.9872		NC_056572.1-5253083-5253169
NC_056605.1	7738945	7739140	0.0039425	0.18759	5	0.70481	0.8924		NC_056605.1-7738945-7739140
NC_056599.1	4243368	4243423	0.012654	0.18758	13	0.35474	0.54232		NC_056599.1-4243368-4243423
NC_056589.1	23027842	23027947	3.0655e-05	0.187569	5	0.094621	0.28219		NC_056589.1-23027842-23027947
NC_056597.1	774186	774310	0.0031921	0.18755	8	0.44486	0.63241		NC_056597.1-774186-774310
NC_056585.1	14032148	14032214	0.0095315	0.18751	5	0.78581	0.97332		NC_056585.1-14032148-14032214
NC_056574.1	36976806	36976818	0.00028416	0.1875	5	0.65406	0.84156		NC_056574.1-36976806-36976818
NC_056599.1	22855951	22856169	0.029436	0.1875	5	0.7867	0.9742		NC_056599.1-22855951-22856169
NC_056574.1	10241515	10241590	0.015202	0.18748	7	0.23386	0.42134		NC_056574.1-10241515-10241590
NC_056585.1	28903053	28903249	0.048815	0.18743	5	0.76033	0.94776		NC_056585.1-28903053-28903249
NC_056615.1	28110028	28110054	0.0065914	0.1874	5	0.58273	0.77013		NC_056615.1-28110028-28110054
NC_056618.1	15770405	15770478	0.00024165	0.18738	17	0.46891	0.65629		NC_056618.1-15770405-15770478
NC_056618.1	26283453	26283489	0.0074655	0.18734	5	0.70945	0.89679		NC_056618.1-26283453-26283489
NC_056618.1	12288357	12288419	0.023787	0.18721	5	0.10746	0.29467		NC_056618.1-12288357-12288419
NC_056590.1	21818912	21819069	0.0074655	0.18716	5	0.15614	0.3433		NC_056590.1-21818912-21819069
NC_056604.1	13081566	13081684	0.0022988	0.18714	5	0.74286	0.93		NC_056604.1-13081566-13081684
NC_056579.1	12530468	12530537	2.0089e-05	0.18713	7	0.79513	0.98226		NC_056579.1-12530468-12530537
NC_056578.1	11990763	11990834	0.00045963	0.18708	9	0.60259	0.78967		NC_056578.1-11990763-11990834
NC_056574.1	36254320	36254434	1.1337e-06	0.18707	11	0.79322	0.98029		NC_056574.1-36254320-36254434
NC_056574.1	25716977	25717030	0.00069906	0.18705	12	0.09139	0.27844		NC_056574.1-25716977-25717030
NC_056574.1	24349903	24349963	0.0022988	0.18704	5	0.0894	0.27644		NC_056574.1-24349903-24349963
NC_056582.1	667857	667871	0.0014616	0.18704	7	0.69638	0.88342		NC_056582.1-667857-667871
fakechr3	44751334	44751547	0.002637	0.18703	5	0.73337	0.9204		fakechr3-44751334-44751547
NC_056615.1	30770629	30770993	0.00045678	0.18699	5	0.78759	0.97458		NC_056615.1-30770629-30770993
NC_056592.1	11702847	11702909	0.00044941	0.18696	7	0.39271	0.57967		NC_056592.1-11702847-11702909
NC_056580.1	28020258	28020362	0.00097547	0.18689	5	0.78082	0.96771		NC_056580.1-28020258-28020362
NC_056572.1	16938942	16939180	0.002637	0.18683	5	0.7851	0.97193		NC_056572.1-16938942-16939180
NC_056603.1	17290969	17291070	0.0022988	0.18682	5	0.70191	0.88873		NC_056603.1-17290969-17291070
NC_056576.1	6666803	6666997	0.0039425	0.18677	5	0.7561	0.94287		NC_056576.1-6666803-6666997
NC_056572.1	2965432	2965579	0.00093972	0.18673	7	0.58327	0.77		NC_056572.1-2965432-2965579
NC_056604.1	8206775	8206819	3.0655e-05	0.18673	5	0.43727	0.624		NC_056604.1-8206775-8206819
fakechr3	37263492	37263532	0.00093972	0.18672	7	0.68618	0.8729		fakechr3-37263492-37263532
NC_056582.1	23030083	23030129	0.0017233	0.18671	8	0.52558	0.71229		NC_056582.1-23030083-23030129
NC_056578.1	32431095	32431182	0.0052197	0.18666	13	0.20396	0.39062		NC_056578.1-32431095-32431182
NC_056605.1	25862826	25862940	0.046046	0.18664	14	0.413	0.59964		NC_056605.1-25862826-25862940
NC_056601.1	350996	351022	0.0034534	0.18663	5	0.7667	0.95333		NC_056601.1-350996-351022
NC_056578.1	12027575	12027915	0.044253	0.18662	5	0.65036	0.83698		NC_056578.1-12027575-12027915
NC_056578.1	6399916	6399960	1.2183e-06	0.18659	9	0.77971	0.9663		NC_056578.1-6399916-6399960
NC_056614.1	8431368	8431515	0.00030274	0.18655	18	0.23715	0.4237		NC_056614.1-8431368-8431515
NC_056621.1	3133019	3133099	0.0039425	0.18655	5	0.72232	0.90887		NC_056621.1-3133019-3133099
NC_056619.1	15059330	15059549	0.00045678	0.1864	5	0.80004	0.98644		NC_056619.1-15059330-15059549
NC_056591.1	22279007	22279111	0.0024367	0.1863	8	0.44133	0.62763		NC_056591.1-22279007-22279111
NC_056573.1	16432144	16432304	0.0026355	0.18629	11	0.69023	0.87652		NC_056573.1-16432144-16432304
NC_056621.1	904174	904455	0.0015084	0.18621	5	0.77721	0.96342		NC_056621.1-904174-904455
NC_056613.1	22314670	22314724	0.0084421	0.1862	5	0.78433	0.97053		NC_056613.1-22314670-22314724
NC_056615.1	27675668	27675688	0.03267	0.18613	5	0.66714	0.85327		NC_056615.1-27675668-27675688
NC_056616.1	27534100	27534116	0.013589	0.18613	5	0.58987	0.776		NC_056616.1-27534100-27534116
NC_056583.1	9980907	9980941	0.004935	0.18611	9	0.22378	0.40989		NC_056583.1-9980907-9980941
NC_056604.1	17335698	17335726	0.0031186	0.18603	7	0.54688	0.73291		NC_056604.1-17335698-17335726
NC_056595.1	8851223	8851293	0.0084421	0.18601	5	0.74619	0.9322		NC_056595.1-8851223-8851293
NC_056597.1	33368297	33368420	1.2077e-05	0.18594	10	0.74383	0.92977		NC_056597.1-33368297-33368420
NC_056575.1	31049364	31049626	0.0036056	0.18593	6	0.75626	0.94219		NC_056575.1-31049364-31049626
fakechr1	40873105	40873190	0.029436	0.1858	5	0.69658	0.88238		fakechr1-40873105-40873190
NC_056597.1	34152194	34152221	0.0036668	0.18573	7	0.77227	0.958		NC_056597.1-34152194-34152221
NC_056599.1	41254544	41254593	0.0074655	0.18573	5	0.7516	0.93733		NC_056599.1-41254544-41254593
NC_056614.1	17753462	17753661	1.6567e-05	0.18571	17	0.26271	0.44842		NC_056614.1-17753462-17753661
NC_056589.1	26643378	26643471	0.0005578	0.1856	9	0.59037	0.77597		NC_056589.1-26643378-26643471
NC_056608.1	12744174	12744280	0.00072364	0.18556	5	0.79751	0.98307		NC_056608.1-12744174-12744280
NC_056604.1	25852461	25852566	0.0026732	0.18555	13	0.43098	0.61653		NC_056604.1-25852461-25852566
NC_056578.1	39978922	39979076	2.4156e-05	0.1855	14	0.4582	0.6437		NC_056578.1-39978922-39979076
NC_056575.1	35251499	35251605	0.0027928	0.18544	16	0.27814	0.46358		NC_056575.1-35251499-35251605
NC_056586.1	6381071	6381159	0.029436	0.18543	5	0.78022	0.96565		NC_056586.1-6381071-6381159
NC_056614.1	5135494	5135536	2.8089e-05	0.18537	7	0.74825	0.93362		NC_056614.1-5135494-5135536
NC_056584.1	23348349	23348428	0.0019656	0.18537	17	0.61294	0.79831		NC_056584.1-23348349-23348428
NC_056605.1	17547826	17547865	0.00024248	0.18536	6	0.31389	0.49925		NC_056605.1-17547826-17547865
NC_056604.1	27216574	27216648	1.2938e-06	0.18532	6	0.75792	0.94324		NC_056604.1-27216574-27216648
NC_056614.1	7782825	7782958	0.00059464	0.18531	9	0.68873	0.87404		NC_056614.1-7782825-7782958
fakechr2	6576887	6577010	0.00040979	0.18531	14	0.69121	0.87652		fakechr2-6576887-6577010
NC_056614.1	4590759	4591011	0.0044937	0.18526	5	0.79458	0.97984		NC_056614.1-4590759-4591011
NC_056575.1	26342389	26342429	0.0058104	0.18522	5	0.73118	0.9164		NC_056575.1-26342389-26342429
NC_056615.1	6563122	6563211	0.0084421	0.1852	5	0.75248	0.93768		NC_056615.1-6563122-6563211
NC_056572.1	21088215	21088321	0.026078	0.18519	11	0.38933	0.57452		NC_056572.1-21088215-21088321
NC_056619.1	24565436	24565793	0.00097547	0.18514	5	0.77444	0.95958		NC_056619.1-24565436-24565793
NC_056616.1	14437789	14437803	0.015247	0.18511	5	0.77262	0.95773		NC_056616.1-14437789-14437803
NC_056582.1	14628742	14628850	0.00062176	0.1851	5	0.80463	0.98973		NC_056582.1-14628742-14628850
NC_056615.1	25341087	25341159	0.00012469	0.18509	5	0.76939	0.95448		NC_056615.1-25341087-25341159
NC_056594.1	2339509	2339540	0.01708	0.18505	5	0.43388	0.61893		NC_056594.1-2339509-2339540
NC_056599.1	21630521	21630542	0.025995	0.185005	7	0.062095	0.2471		NC_056599.1-21630521-21630542
NC_056601.1	12012132	12012605	0.0022459	0.18493	16	0.65784	0.84277		NC_056601.1-12012132-12012605
NC_056620.1	14384753	14385063	0.00092727	0.18492	10	0.49203	0.67695		NC_056620.1-14384753-14385063
NC_056575.1	27936851	27936942	0.00034503	0.18479	15	0.30449	0.48928		NC_056575.1-27936851-27936942
NC_056583.1	1264808	1264827	0.0011298	0.18479	5	0.80934	0.99413		NC_056583.1-1264808-1264827
NC_056621.1	2655017	2655407	0.036203	0.18471	5	0.63531	0.82002		NC_056621.1-2655017-2655407
NC_056613.1	3705961	3706000	7.4588e-05	0.1847	5	0.8079	0.9926		NC_056613.1-3705961-3706000
NC_056598.1	5184209	5184284	0.0078689	0.1847	6	0.78219	0.96689		NC_056598.1-5184209-5184284
NC_056618.1	5275766	5275829	0.00078426	0.18469	7	0.77142	0.95611		NC_056618.1-5275766-5275829
NC_056604.1	9386789	9386884	0.012093	0.18467	5	0.50945	0.69412		NC_056604.1-9386789-9386884
NC_056615.1	14433623	14433739	8.9385e-05	0.18459	8	0.48713	0.67172		NC_056615.1-14433623-14433739
NC_056612.1	19671696	19671836	0.0044937	0.18457	5	0.67365	0.85822		NC_056612.1-19671696-19671836
NC_056572.1	17595024	17595071	0.00028416	0.18456	5	0.80391	0.98847		NC_056572.1-17595024-17595071
NC_056581.1	7335823	7335859	0.00072364	0.18454	5	0.44233	0.62687		NC_056581.1-7335823-7335859
NC_056614.1	6618677	6618884	0.00051211	0.18449	10	0.11424	0.29873		NC_056614.1-6618677-6618884
NC_056609.1	4618857	4618952	4.974e-05	0.18448	9	0.52496	0.70944		NC_056609.1-4618857-4618952
NC_056618.1	26880255	26880397	0.021333	0.18443	5	0.77877	0.9632		NC_056618.1-26880255-26880397
NC_056601.1	484777	484854	0.0013959	0.18442	6	0.64257	0.82699		NC_056601.1-484777-484854
NC_056573.1	4747514	4747677	0.015247	0.18438	5	0.69704	0.88142		NC_056573.1-4747514-4747677
NC_056614.1	22929461	22929482	0.021333	0.18424	5	0.75497	0.93921		NC_056614.1-22929461-22929482
NC_056589.1	15399074	15399093	0.013589	0.18421	5	0.78726	0.97147		NC_056589.1-15399074-15399093
NC_056585.1	20544883	20544940	0.021333	0.1842	5	0.58597	0.77017		NC_056585.1-20544883-20544940
NC_056588.1	123202	123276	0.013589	0.184196	5	0.063274	0.24747		NC_056588.1-123202-123276
NC_056616.1	10113631	10113694	0.023787	0.18416	5	0.63167	0.81583		NC_056616.1-10113631-10113694
NC_056586.1	13269247	13269490	0.00045848	0.1841	10	0.48037	0.66447		NC_056586.1-13269247-13269490
NC_056582.1	25170297	25170398	0.00019492	0.18409	11	0.42024	0.60433		NC_056582.1-25170297-25170398
NC_056598.1	10992088	10992170	0.0015084	0.18407	5	0.79213	0.9762		NC_056598.1-10992088-10992170
NC_056593.1	10616887	10616939	0.0065914	0.18405	5	0.7426	0.92665		NC_056593.1-10616887-10616939
NC_056604.1	1844695	1844888	0.029436	0.18405	5	0.61443	0.79848		NC_056604.1-1844695-1844888
NC_056611.1	22279300	22279344	0.00111	0.18404	9	0.45362	0.63766		NC_056611.1-22279300-22279344
NC_056603.1	32994005	32994143	0.0030201	0.18401	5	0.73245	0.91646		NC_056603.1-32994005-32994143
NC_056613.1	4534159	4534401	0.00059464	0.18398	9	0.7459	0.92988		NC_056613.1-4534159-4534401
NC_056601.1	33823780	33824023	0.0011426	0.18392	13	0.35762	0.54154		NC_056601.1-33823780-33824023
NC_056605.1	13623935	13624015	0.0095315	0.18388	5	0.68945	0.87333		NC_056605.1-13623935-13624015
NC_056620.1	7288608	7288626	0.0044937	0.183867	5	0.082733	0.2666		NC_056620.1-7288608-7288626
NC_056612.1	15360436	15360465	0.0010435	0.183802	8	0.077138	0.26094		NC_056612.1-15360436-15360465
NC_056595.1	9590971	9591114	0.036203	0.18376	5	0.6452	0.82896		NC_056595.1-9590971-9591114
fakechr1	34833283	34833337	0.023787	0.18373	5	0.6588	0.84253		fakechr1-34833283-34833337
NC_056612.1	16510302	16510376	3.1615e-06	0.18368	8	0.80799	0.99167		NC_056612.1-16510302-16510376
NC_056609.1	6552705	6552912	0.00028416	0.18368	5	0.81032	0.994		NC_056609.1-6552705-6552912
NC_056605.1	770162	770247	0.0036668	0.18366	7	0.42486	0.60852		NC_056605.1-770162-770247
NC_056595.1	9010413	9010443	0.0051139	0.1836	5	0.69833	0.88193		NC_056595.1-9010413-9010443
NC_056619.1	5456505	5456683	0.0034534	0.18359	5	0.56654	0.75013		NC_056619.1-5456505-5456683
NC_056593.1	11178711	11178744	0.024605	0.183577	8	0.072363	0.25594		NC_056593.1-11178711-11178744
fakechr2	10410784	10410836	2.0458e-06	0.18355	9	0.76614	0.94969		fakechr2-10410784-10410836
NC_056576.1	31989287	31989419	0.0051139	0.18353	5	0.76622	0.94975		NC_056576.1-31989287-31989419
NC_056586.1	23492013	23492030	0.013589	0.18352	5	0.78667	0.97019		NC_056586.1-23492013-23492030
NC_056574.1	8402789	8402843	0.0004904	0.18347	9	0.49408	0.67755		NC_056574.1-8402789-8402843
NC_056575.1	30337771	30337799	0.0015569	0.18345	6	0.72983	0.91328		NC_056575.1-30337771-30337799
NC_056575.1	24128477	24128500	0.0034534	0.18344	5	0.80547	0.98891		NC_056575.1-24128477-24128500
NC_056595.1	1720637	1720751	2.6542e-11	0.18342	14	0.80832	0.99174		NC_056595.1-1720637-1720751
NC_056599.1	8096839	8097091	0.0012125	0.18338	17	0.68204	0.86542		NC_056599.1-8096839-8097091
NC_056589.1	5201188	5201237	0.0058104	0.18328	5	0.78689	0.97017		NC_056589.1-5201188-5201237
fakechr2	12221938	12222085	0.00224	0.18322	7	0.6875	0.87072		fakechr2-12221938-12222085
NC_056592.1	7617864	7618038	0.006345	0.18322	7	0.41116	0.59438		NC_056592.1-7617864-7618038
NC_056606.1	7645331	7645558	0.019103	0.18321	5	0.76559	0.9488		NC_056606.1-7645331-7645558
fakechr1	1997759	1997870	0.0044937	0.18313	5	0.47807	0.6612		fakechr1-1997759-1997870
NC_056599.1	13388701	13388775	0.0014364	0.18312	12	0.53222	0.71534		NC_056599.1-13388701-13388775
NC_056574.1	25103813	25104035	0.0030201	0.18311	5	0.55756	0.74067		NC_056574.1-25103813-25104035
NC_056615.1	19707235	19707320	0.00053336	0.1831	5	0.76343	0.94653		NC_056615.1-19707235-19707320
NC_056577.1	11024386	11024472	0.00040568	0.18306	12	0.63367	0.81673		NC_056577.1-11024386-11024472
NC_056578.1	21331916	21331930	0.021333	0.18305	5	0.79989	0.98294		NC_056578.1-21331916-21331930
NC_056620.1	3924956	3924982	0.0031186	0.18289	7	0.71506	0.89795		NC_056620.1-3924956-3924982
NC_056593.1	9755496	9755718	0.0015084	0.18284	5	0.79707	0.97991		NC_056593.1-9755496-9755718
NC_056600.1	24899728	24899772	0.0095315	0.18278	5	0.80982	0.9926		NC_056600.1-24899728-24899772
NC_056615.1	22240625	22240797	1.4555e-06	0.18278	18	0.49887	0.68165		NC_056615.1-22240625-22240797
NC_056597.1	1127445	1127472	0.002637	0.18276	5	0.74342	0.92618		NC_056597.1-1127445-1127472
NC_056611.1	5522553	5522637	1.3483e-05	0.18275	13	0.733	0.91575		NC_056611.1-5522553-5522637
NC_056578.1	12656633	12656648	0.0012271	0.18269	7	0.65598	0.83867		NC_056578.1-12656633-12656648
NC_056581.1	15290869	15290963	0.00017054	0.18267	16	0.67928	0.86195		NC_056581.1-15290869-15290963
NC_056612.1	10701711	10701971	6.364e-05	0.18267	14	0.37828	0.56095		NC_056612.1-10701711-10701971
NC_056577.1	15016881	15017088	0.0001475	0.18265	5	0.80035	0.983		NC_056577.1-15016881-15017088
NC_056580.1	5064148	5064210	0.00028416	0.18257	5	0.71773	0.9003		NC_056580.1-5064148-5064210
NC_056576.1	870317	870367	0.00049385	0.18257	7	0.70071	0.88328		NC_056576.1-870317-870367
NC_056585.1	25839766	25839873	2.004e-05	0.18255	9	0.37941	0.56196		NC_056585.1-25839766-25839873
NC_056617.1	278211	278394	0.029436	0.18254	5	0.73058	0.91312		NC_056617.1-278211-278394
NC_056621.1	21835392	21835405	0.0051139	0.18253	5	0.09	0.27253		NC_056621.1-21835392-21835405
NC_056584.1	7382898	7383074	0.0015084	0.18253	5	0.77647	0.959		NC_056584.1-7382898-7383074
NC_056615.1	26123595	26123704	0.00038778	0.18252	10	0.58771	0.77023		NC_056615.1-26123595-26123704
fakechr2	14745692	14745857	0.0015084	0.1825	5	0.80417	0.98667		fakechr2-14745692-14745857
NC_056615.1	19308419	19308498	0.036785	0.18249	6	0.62186	0.80435		NC_056615.1-19308419-19308498
NC_056600.1	1336506	1336549	0.029557	0.18245	7	0.69407	0.87652		NC_056600.1-1336506-1336549
fakechr2	29669035	29669044	0.0044068	0.18237	6	0.73023	0.9126		fakechr2-29669035-29669044
NC_056589.1	8430875	8430914	0.0058104	0.18236	5	0.75227	0.93463		NC_056589.1-8430875-8430914
NC_056590.1	13225092	13225188	0.0074655	0.18234	5	0.75666	0.939		NC_056590.1-13225092-13225188
fakechr3	35912870	35913225	1.0247e-05	0.18233	19	0.43792	0.62025		fakechr3-35912870-35913225
NC_056605.1	4275361	4275380	0.00053336	0.18228	5	0.80325	0.98553		NC_056605.1-4275361-4275380
NC_056594.1	22857436	22857508	0.010744	0.18227	5	0.24563	0.4279		NC_056594.1-22857436-22857508
NC_056580.1	30672602	30672685	0.0017369	0.18225	7	0.46623	0.64848		NC_056580.1-30672602-30672685
NC_056580.1	6795600	6795651	6.0054e-07	0.18221	9	0.76617	0.94838		NC_056580.1-6795600-6795651
NC_056599.1	18278134	18278439	0.0020008	0.1822	5	0.79023	0.97243		NC_056599.1-18278134-18278439
NC_056577.1	17179871	17179903	0.0065914	0.18217	5	0.7683	0.95047		NC_056577.1-17179871-17179903
NC_056611.1	27089889	27090042	0.013259	0.18216	16	0.74137	0.92353		NC_056611.1-27089889-27090042
NC_056615.1	22966423	22966613	0.0020242	0.18212	15	0.46284	0.64496		NC_056615.1-22966423-22966613
NC_056589.1	1221841	1221919	0.0041284	0.1821	10	0.72632	0.90842		NC_056589.1-1221841-1221919
NC_056599.1	41718345	41718394	0.0095315	0.182	5	0.72968	0.91168		NC_056599.1-41718345-41718394
NC_056594.1	5644370	5644549	0.0013065	0.182	5	0.80847	0.99047		NC_056594.1-5644370-5644549
NC_056580.1	30476925	30476995	0.0026461	0.18195	7	0.476	0.65795		NC_056580.1-30476925-30476995
NC_056586.1	7314863	7314928	7.1769e-05	0.18189	9	0.68011	0.862		NC_056586.1-7314863-7314928
NC_056618.1	24940655	24940719	0.00063375	0.181862	9	0.0074077	0.18927		NC_056618.1-24940655-24940719
NC_056590.1	1441081	1441224	1.157e-05	0.18186	9	0.80832	0.99018		NC_056590.1-1441081-1441224
NC_056585.1	20479052	20479147	0.00026225	0.18185	14	0.38222	0.56407		NC_056585.1-20479052-20479147
NC_056578.1	16567964	16568025	0.0074655	0.18182	5	0.31669	0.49851		NC_056578.1-16567964-16568025
NC_056576.1	17803107	17803145	0.0065914	0.1818	5	0.61313	0.79493		NC_056576.1-17803107-17803145
NC_056579.1	642610	642755	9.3771e-11	0.181792	27	0.090538	0.27233		NC_056579.1-642610-642755
NC_056618.1	2657890	2658017	0.0048651	0.18178	6	0.31388	0.49566		NC_056618.1-2657890-2658017
NC_056613.1	19472662	19472717	0.0020008	0.18174	5	0.81206	0.9938		NC_056613.1-19472662-19472717
NC_056603.1	18186934	18186963	0.035685	0.18173	7	0.68457	0.8663		NC_056603.1-18186934-18186963
NC_056575.1	24052702	24052741	0.01708	0.18168	5	0.76863	0.95031		NC_056575.1-24052702-24052741
NC_056615.1	11023599	11023716	0.0030201	0.18161	5	0.75652	0.93813		NC_056615.1-11023599-11023716
NC_056584.1	14819393	14819468	0.0023962	0.18161	9	0.74858	0.93019		NC_056584.1-14819393-14819468
NC_056621.1	11038852	11039010	5.6091e-06	0.18159	7	0.80829	0.98988		NC_056621.1-11038852-11039010
NC_056578.1	32727945	32728023	0.00016562	0.18159	16	0.28109	0.46268		NC_056578.1-32727945-32728023
NC_056612.1	25619140	25619334	0.00011532	0.18158	23	0.38775	0.56933		NC_056612.1-25619140-25619334
NC_056589.1	12505354	12505638	0.007956	0.18156	7	0.42477	0.60633		NC_056589.1-12505354-12505638
NC_056590.1	13421434	13421832	0.0013065	0.18153	5	0.79394	0.97547		NC_056590.1-13421434-13421832
NC_056603.1	20267723	20267791	0.0022623	0.18149	9	0.41614	0.59763		NC_056603.1-20267723-20267791
NC_056597.1	4261709	4262020	0.0022988	0.18145	5	0.78104	0.96249		NC_056597.1-4261709-4262020
NC_056610.1	7243938	7244097	0.00024227	0.181433	8	0.087357	0.26879		NC_056610.1-7243938-7244097
NC_056620.1	8382829	8382861	0.012093	0.18136	5	0.7753	0.95666		NC_056620.1-8382829-8382861
NC_056612.1	21927914	21928221	0.034024	0.18135	6	0.66413	0.84548		NC_056612.1-21927914-21928221
NC_056574.1	5763568	5763701	0.0021917	0.181347	16	0.087083	0.26843		NC_056574.1-5763568-5763701
NC_056586.1	15644593	15644663	2.9682e-07	0.18132	6	3.3333e-07	0.18132		NC_056586.1-15644593-15644663
NC_056607.1	22902810	22902961	0.00059527	0.18131	7	0.72813	0.90944		NC_056607.1-22902810-22902961
NC_056583.1	9121399	9121479	3.1595e-07	0.18129	8	0.81374	0.99503		NC_056583.1-9121399-9121479
NC_056573.1	11551176	11551269	0.0030201	0.18127	5	0.34693	0.5282		NC_056573.1-11551176-11551269
NC_056581.1	9606110	9606203	0.013589	0.18127	5	0.67159	0.85286		NC_056581.1-9606110-9606203
NC_056592.1	13977176	13977195	0.026482	0.18127	5	0.5308	0.71207		NC_056592.1-13977176-13977195
NC_056618.1	32610704	32610764	0.0020008	0.18126	5	0.72587	0.90713		NC_056618.1-32610704-32610764
NC_056594.1	12443706	12443758	3.6967e-06	0.18124	9	0.74509	0.92633		NC_056594.1-12443706-12443758
NC_056605.1	8177563	8177810	0.0015938	0.18124	7	0.77752	0.95876		NC_056605.1-8177563-8177810
NC_056617.1	15403230	15403289	1.4061e-07	0.18124	11	0.78915	0.97039		NC_056617.1-15403230-15403289
NC_056605.1	31993741	31993823	0.0057917	0.18116	9	0.43757	0.61873		NC_056605.1-31993741-31993823
NC_056572.1	38953358	38953406	0.00083545	0.18106	11	0.49597	0.67703		NC_056572.1-38953358-38953406
NC_056611.1	9822766	9822950	0.0058104	0.18103	5	0.76244	0.94347		NC_056611.1-9822766-9822950
NC_056611.1	22150081	22150216	0.03267	0.18097	5	0.13409	0.31506		NC_056611.1-22150081-22150216
NC_056618.1	33135969	33136278	0.0073823	0.18091	7	0.33977	0.52068		NC_056618.1-33135969-33136278
NC_056619.1	3018487	3018535	0.019103	0.18087	5	0.64554	0.82641		NC_056619.1-3018487-3018535
NC_056592.1	15837458	15837657	0.0051139	0.18085	5	0.79055	0.9714		NC_056592.1-15837458-15837657
NC_056578.1	25597053	25597094	0.03267	0.18085	5	0.10199	0.28284		NC_056578.1-25597053-25597094
NC_056573.1	22826961	22827020	0.00084085	0.18083	5	0.81617	0.997		NC_056573.1-22826961-22827020
NC_056578.1	29766481	29766658	0.010671	0.18072	7	0.47456	0.65528		NC_056578.1-29766481-29766658
NC_056578.1	39052282	39052349	0.0044937	0.18066	5	0.80467	0.98533		NC_056578.1-39052282-39052349
NC_056599.1	45335559	45335632	2.1234e-05	0.18065	5	0.7873	0.96795		NC_056599.1-45335559-45335632
fakechr2	7184501	7184607	3.9739e-06	0.18063	10	0.61974	0.80037		fakechr2-7184501-7184607
fakechr2	19291351	19291396	0.0020008	0.18063	5	0.7736	0.95423		fakechr2-19291351-19291396
NC_056585.1	29400683	29400768	0.02281	0.18063	7	0.49785	0.67848		NC_056585.1-29400683-29400768
NC_056615.1	8678647	8678782	0.003419	0.18063	10	0.75965	0.94028		NC_056615.1-8678647-8678782
NC_056603.1	27516067	27516245	0.010563	0.18062	8	0.54879	0.72941		NC_056603.1-27516067-27516245
NC_056577.1	11962839	11962883	0.0014962	0.1806	8	0.70851	0.88911		NC_056577.1-11962839-11962883
NC_056596.1	20522707	20522738	0.0001475	0.18054	5	0.78259	0.96313		NC_056596.1-20522707-20522738
NC_056589.1	26669656	26669680	3.6742e-05	0.18053	5	0.79487	0.9754		NC_056589.1-26669656-26669680
NC_056578.1	25402556	25402962	8.9334e-05	0.18053	10	0.67129	0.85182		NC_056578.1-25402556-25402962
NC_056598.1	29613878	29613953	0.00097547	0.18053	5	0.74853	0.92906		NC_056598.1-29613878-29613953
NC_056609.1	5877099	5877177	0.0034534	0.1805	5	0.30713	0.48763		NC_056609.1-5877099-5877177
NC_056611.1	18184169	18184205	0.002637	0.18049	5	0.80872	0.98921		NC_056611.1-18184169-18184205
NC_056600.1	3927492	3927549	0.0015927	0.18045	9	0.74322	0.92367		NC_056600.1-3927492-3927549
NC_056595.1	24828145	24828287	6.012e-05	0.18035	7	0.7877	0.96805		NC_056595.1-24828145-24828287
NC_056581.1	18588702	18588753	0.0084421	0.18034	5	0.77969	0.96003		NC_056581.1-18588702-18588753
NC_056588.1	23675681	23675759	0.042078	0.18033	9	0.59819	0.77852		NC_056588.1-23675681-23675759
NC_056575.1	26391296	26391402	0.0017386	0.18031	5	0.80222	0.98253		NC_056575.1-26391296-26391402
NC_056573.1	6504801	6504856	0.0022988	0.18029	5	0.75487	0.93516		NC_056573.1-6504801-6504856
NC_056602.1	26712133	26712161	0.033532	0.18024	7	0.72857	0.90881		NC_056602.1-26712133-26712161
NC_056598.1	505215	505373	8.8668e-05	0.18018	5	0.28589	0.46607		NC_056598.1-505215-505373
NC_056600.1	25448597	25448799	0.0018484	0.18018	8	0.71671	0.89689		NC_056600.1-25448597-25448799
NC_056584.1	21144390	21144524	0.0058104	0.18014	5	0.73786	0.918		NC_056584.1-21144390-21144524
NC_056575.1	9815706	9815731	0.0043013	0.18014	7	0.668	0.84814		NC_056575.1-9815706-9815731
NC_056618.1	28677278	28677311	0.013589	0.18014	5	0.40486	0.585		NC_056618.1-28677278-28677311
NC_056574.1	34315604	34315639	0.00059527	0.1801	7	0.31833	0.49843		NC_056574.1-34315604-34315639
NC_056618.1	22572395	22572442	0.0065914	0.18009	5	0.75124	0.93133		NC_056618.1-22572395-22572442
fakechr2	27906889	27906919	0.0034534	0.18008	5	0.79099	0.97107		fakechr2-27906889-27906919
NC_056619.1	13889966	13889975	3.6742e-05	0.18007	5	0.7774	0.95747		NC_056619.1-13889966-13889975
fakechr2	1365325	1365481	0.0015084	0.18007	5	0.80566	0.98573		fakechr2-1365325-1365481
NC_056582.1	22183355	22183535	0.0034587	0.18002	16	0.61467	0.79469		NC_056582.1-22183355-22183535
NC_056578.1	30355313	30355330	0.039211	0.18	8	0.6715	0.8515		NC_056578.1-30355313-30355330
NC_056578.1	43591269	43591289	0.0034534	0.18	5	0.27813	0.45813		NC_056578.1-43591269-43591289
NC_056572.1	23585668	23585833	7.3839e-05	0.17998	24	0.50257	0.68255		NC_056572.1-23585668-23585833
NC_056601.1	13343468	13343630	0.0011233	0.17995	7	0.34476	0.52471		NC_056601.1-13343468-13343630
NC_056600.1	32334412	32334776	0.0030103	0.17993	26	0.36945	0.54938		NC_056600.1-32334412-32334776
NC_056613.1	19667040	19667148	0.014388	0.17992	16	0.65427	0.83419		NC_056613.1-19667040-19667148
NC_056599.1	40808080	40808097	1.0649e-05	0.17979	12	0.80781	0.9876		NC_056599.1-40808080-40808097
NC_056599.1	41265606	41265649	0.0034534	0.17977	5	0.73547	0.91524		NC_056599.1-41265606-41265649
NC_056576.1	3568002	3568040	0.0034534	0.1797	5	0.78877	0.96847		NC_056576.1-3568002-3568040
NC_056609.1	22421916	22422067	0.00022345	0.17968	8	0.75678	0.93646		NC_056609.1-22421916-22422067
NC_056578.1	43443041	43443086	0.010744	0.17967	5	0.4584	0.63807		NC_056578.1-43443041-43443086
NC_056582.1	14458361	14458461	7.6591e-05	0.17965	6	0.69326	0.87291		NC_056582.1-14458361-14458461
NC_056595.1	3292401	3292429	0.00053336	0.17963	5	0.81158	0.99121		NC_056595.1-3292401-3292429
NC_056578.1	29077910	29078083	0.0095315	0.17955	5	0.78485	0.9644		NC_056578.1-29077910-29078083
NC_056611.1	22159693	22159733	0.00015087	0.17953	11	0.58689	0.76642		NC_056611.1-22159693-22159733
fakechr1	2244002	2244041	0.019103	0.17952	5	0.80196	0.98148		fakechr1-2244002-2244041
fakechr1	18725379	18725477	0.026482	0.17952	5	2.6667e-07	0.17952		fakechr1-18725379-18725477
NC_056602.1	603596	603646	4.1409e-08	0.1795	12	0.29529	0.47479		NC_056602.1-603596-603646
NC_056583.1	5958179	5958261	0.0058104	0.17946	5	0.80903	0.98849		NC_056583.1-5958179-5958261
NC_056592.1	24381870	24381929	0.0005578	0.17944	9	0.46215	0.64159		NC_056592.1-24381870-24381929
NC_056573.1	7796332	7796354	0.0084421	0.17941	5	0.74219	0.9216		NC_056573.1-7796332-7796354
NC_056600.1	22114478	22114504	6.2641e-05	0.17939	5	0.79936	0.97875		NC_056600.1-22114478-22114504
NC_056576.1	1990072	1990201	1.7629e-05	0.17937	5	0.72209	0.90146		NC_056576.1-1990072-1990201
NC_056612.1	16963984	16964250	2.4069e-05	0.17936	12	0.44442	0.62378		NC_056612.1-16963984-16964250
NC_056599.1	42635008	42635044	0.0051139	0.17935	5	0.78662	0.96597		NC_056599.1-42635008-42635044
NC_056618.1	15278192	15278230	0.0034534	0.17928	5	0.75405	0.93333		NC_056618.1-15278192-15278230
NC_056618.1	23052733	23052803	0.01196	0.17927	13	0.10824	0.28751		NC_056618.1-23052733-23052803
NC_056580.1	8209372	8209524	0.00084085	0.17924	5	0.79016	0.9694		NC_056580.1-8209372-8209524
NC_056577.1	18019228	18019252	0.00010167	0.17921	7	0.81712	0.99633		NC_056577.1-18019228-18019252
NC_056618.1	28368827	28368888	0.00084085	0.17918	5	0.78977	0.96895		NC_056618.1-28368827-28368888
NC_056575.1	1168	1216	0.0036448	0.17912	8	0.61538	0.7945		NC_056575.1-1168-1216
fakechr3	22001014	22001062	0.0054408	0.17906	7	0.25257	0.43163		fakechr3-22001014-22001062
NC_056620.1	127294	127421	0.0051139	0.17902	5	0.78752	0.96654		NC_056620.1-127294-127421
NC_056578.1	21382054	21382136	0.029557	0.179	7	0.28124	0.46024		NC_056578.1-21382054-21382136
NC_056599.1	35679034	35679228	0.0012534	0.179	9	0.78866	0.96766		NC_056599.1-35679034-35679228
NC_056579.1	13436436	13436625	0.00224	0.17894	7	0.7721	0.95104		NC_056579.1-13436436-13436625
NC_056609.1	1810312	1810360	0.019103	0.17891	5	0.74409	0.923		NC_056609.1-1810312-1810360
NC_056618.1	8434609	8434618	0.019103	0.17886	5	0.39391	0.57277		NC_056618.1-8434609-8434618
NC_056602.1	10772334	10772364	0.021333	0.17885	5	0.71865	0.8975		NC_056602.1-10772334-10772364
NC_056606.1	10256991	10257029	0.0024491	0.17881	12	0.2105	0.38931		NC_056606.1-10256991-10257029
NC_056616.1	13588578	13588627	0.00035366	0.17879	9	0.72544	0.90423		NC_056616.1-13588578-13588627
NC_056618.1	20903842	20903981	0.01708	0.17875	5	0.78033	0.95908		NC_056618.1-20903842-20903981
NC_056583.1	4447630	4447973	0.00018007	0.17873	9	0.70787	0.8866		NC_056583.1-4447630-4447973
NC_056577.1	3971559	3971615	0.0011233	0.17868	7	0.66255	0.84123		NC_056577.1-3971559-3971615
NC_056605.1	15359382	15359501	0.00012543	0.17865	8	0.79162	0.97027		NC_056605.1-15359382-15359501
NC_056593.1	2463845	2464081	0.0034534	0.17862	5	0.75471	0.93333		NC_056593.1-2463845-2464081
NC_056586.1	16335098	16335119	0.0051139	0.17859	5	0.73923	0.91782		NC_056586.1-16335098-16335119
NC_056606.1	18152256	18152591	3.0471e-09	0.17857	36	0.62529	0.80386		NC_056606.1-18152256-18152591
NC_056615.1	27672184	27672279	0.0011797	0.17856	9	0.60294	0.7815		NC_056615.1-27672184-27672279
fakechr3	37328289	37328392	8.2325e-10	0.17854	19	0.65242	0.83096		fakechr3-37328289-37328392
NC_056606.1	6871108	6871231	4.9278e-08	0.17854	24	0.54058	0.71912		NC_056606.1-6871108-6871231
NC_056574.1	2676282	2676322	0.01708	0.17853	5	0.78487	0.9634		NC_056574.1-2676282-2676322
NC_056575.1	19267261	19267266	0.0030201	0.17851	5	0.7158	0.89431		NC_056575.1-19267261-19267266
NC_056578.1	35195685	35195795	0.0014137	0.1785	9	0.7648	0.9433		NC_056578.1-35195685-35195795
NC_056588.1	25705584	25705759	0.00017602	0.17848	11	0.67993	0.85841		NC_056588.1-25705584-25705759
NC_056621.1	2442320	2442419	0.021333	0.17847	5	0.6574	0.83587		NC_056621.1-2442320-2442419
NC_056582.1	5219550	5219748	0.0028082	0.17846	14	0.52194	0.7004		NC_056582.1-5219550-5219748
NC_056573.1	16388045	16388113	6.3107e-06	0.17846	8	0.81137	0.98983		NC_056573.1-16388045-16388113
NC_056599.1	4850883	4850932	0.011883	0.17844	8	0.43421	0.61265		NC_056599.1-4850883-4850932
NC_056613.1	18203839	18203915	0.026482	0.17843	5	0.74984	0.92827		NC_056613.1-18203839-18203915
NC_056593.1	14594536	14594820	0.03267	0.17834	5	0.42632	0.60466		NC_056593.1-14594536-14594820
NC_056603.1	5519574	5519683	0.0094766	0.17827	6	0.75106	0.92933		NC_056603.1-5519574-5519683
NC_056591.1	2601140	2601190	5.2147e-06	0.17825	6	0.6095	0.78775		NC_056591.1-2601140-2601190
NC_056601.1	37448058	37448183	0.00072364	0.17821	5	0.77892	0.95713		NC_056601.1-37448058-37448183
NC_056621.1	15628146	15628321	0.0044937	0.17819	5	0.79448	0.97267		NC_056621.1-15628146-15628321
NC_056574.1	6293221	6293405	0.0028082	0.17818	14	0.22573	0.40391		NC_056574.1-6293221-6293405
NC_056585.1	7783679	7783751	5.7243e-06	0.178167	8	0.0072634	0.18543		NC_056585.1-7783679-7783751
NC_056578.1	43565054	43565135	2.6207e-11	0.17813	31	0.43773	0.61586		NC_056578.1-43565054-43565135
NC_056574.1	14525907	14526008	0.026482	0.17812	5	0.44509	0.62321		NC_056574.1-14525907-14526008
NC_056579.1	7498326	7498465	0.0095315	0.17811	5	0.79635	0.97446		NC_056579.1-7498326-7498465
NC_056606.1	749544	749708	0.0017386	0.17804	5	0.7695	0.94754		NC_056606.1-749544-749708
NC_056579.1	21123419	21123497	0.0051139	0.17803	5	0.74464	0.92267		NC_056579.1-21123419-21123497
NC_056601.1	10322193	10322377	0.00088688	0.17803	18	0.41874	0.59677		NC_056601.1-10322193-10322377
NC_056606.1	24448082	24448191	0.041216	0.17803	8	0.63879	0.81682		NC_056606.1-24448082-24448191
NC_056607.1	13706599	13706751	0.0010435	0.17803	8	0.70967	0.8877		NC_056607.1-13706599-13706751
NC_056616.1	6592271	6592367	0.0039425	0.178	5	0.3738	0.5518		NC_056616.1-6592271-6592367
NC_056600.1	28732281	28732349	0.00028416	0.17796	5	0.80537	0.98333		NC_056600.1-28732281-28732349
NC_056603.1	39140319	39140529	0.017123	0.17794	18	0.62109	0.79903		NC_056603.1-39140319-39140529
NC_056576.1	5416910	5416997	0.0074655	0.1779	5	0.20206	0.37996		NC_056576.1-5416910-5416997
NC_056600.1	27377210	27377269	0.00022345	0.17789	8	0.46289	0.64078		NC_056600.1-27377210-27377269
fakechr2	33133496	33133630	0.00017797	0.1778	14	0.41917	0.59697		fakechr2-33133496-33133630
NC_056603.1	40570287	40570403	0.027727	0.17779	7	0.54472	0.72251		NC_056603.1-40570287-40570403
fakechr2	29100874	29101051	4.9183e-14	0.17776	22	0.49916	0.67692		fakechr2-29100874-29101051
NC_056599.1	16323511	16323562	0.028839	0.17774	8	0.55372	0.73146		NC_056599.1-16323511-16323562
fakechr3	24201232	24201269	0.0022988	0.17772	5	0.80561	0.98333		fakechr3-24201232-24201269
NC_056577.1	13917980	13918038	0.040346	0.17766	7	0.7041	0.88176		NC_056577.1-13917980-13918038
NC_056605.1	3617017	3617123	0.00083663	0.17761	8	0.56258	0.74019		NC_056605.1-3617017-3617123
NC_056614.1	6097125	6097148	0.03267	0.17761	5	0.45436	0.63197		NC_056614.1-6097125-6097148
NC_056582.1	1561911	1562016	0.0022623	0.17761	9	0.2497	0.42731		NC_056582.1-1561911-1562016
NC_056585.1	12578411	12578489	0.0084421	0.1776	5	0.72442	0.90202		NC_056585.1-12578411-12578489
fakechr3	31279844	31279953	0.0058104	0.17757	5	0.7553	0.93287		fakechr3-31279844-31279953
NC_056578.1	35217594	35217673	1.8071e-05	0.17753	10	0.742	0.91953		NC_056578.1-35217594-35217673
NC_056599.1	42475389	42475466	0.00024227	0.17753	8	0.81194	0.98947		NC_056599.1-42475389-42475466
NC_056620.1	19893257	19893331	0.00057154	0.1775	10	0.7616	0.9391		NC_056620.1-19893257-19893331
NC_056575.1	23548011	23548038	5.8041e-05	0.17747	12	0.70536	0.88283		NC_056575.1-23548011-23548038
NC_056580.1	16900694	16900714	0.033532	0.17747	7	0.44528	0.62275		NC_056580.1-16900694-16900714
NC_056598.1	10487530	10487564	0.010744	0.17747	5	0.73206	0.90953		NC_056598.1-10487530-10487564
NC_056614.1	21983817	21983983	0.00022201	0.17745	13	0.45238	0.62983		NC_056614.1-21983817-21983983
NC_056608.1	14215883	14215944	8.8668e-05	0.17742	5	0.81591	0.99333		NC_056608.1-14215883-14215944
fakechr1	35652875	35652908	0.0039425	0.17741	5	0.34188	0.51929		fakechr1-35652875-35652908
NC_056575.1	22470080	22470168	3.7884e-07	0.17734	12	0.78614	0.96348		NC_056575.1-22470080-22470168
NC_056610.1	14635391	14635632	1.1016e-06	0.17734	18	0.56357	0.74091		NC_056610.1-14635391-14635632
NC_056575.1	29477372	29477412	0.012093	0.17732	5	0.60995	0.78727		NC_056575.1-29477372-29477412
fakechr3	20978533	20978616	0.00084085	0.17732	5	0.74177	0.91909		fakechr3-20978533-20978616
NC_056596.1	18783308	18783539	7.0332e-06	0.17729	6	0.77861	0.9559		NC_056596.1-18783308-18783539
NC_056573.1	7154567	7154589	0.013589	0.17727	5	0.66673	0.844		NC_056573.1-7154567-7154589
NC_056582.1	20695259	20695599	0.012093	0.17726	5	0.75484	0.9321		NC_056582.1-20695259-20695599
NC_056578.1	17402799	17402926	0.010744	0.17725	5	0.79948	0.97673		NC_056578.1-17402799-17402926
fakechr3	35727977	35728055	0.0030077	0.17719	9	0.28781	0.465		fakechr3-35727977-35728055
NC_056610.1	699182	699276	0.0012271	0.17719	7	0.32838	0.50557		NC_056610.1-699182-699276
NC_056598.1	23444428	23444453	2.5135e-05	0.17716	7	0.79253	0.96969		NC_056598.1-23444428-23444453
NC_056582.1	13839931	13839964	0.0074706	0.17704	15	0.39623	0.57327		NC_056582.1-13839931-13839964
NC_056618.1	8214572	8214718	8.2011e-06	0.17699	12	0.52378	0.70077		NC_056618.1-8214572-8214718
NC_056578.1	42902105	42902289	0.00010095	0.17697	10	0.31223	0.4892		NC_056578.1-42902105-42902289
NC_056607.1	10728108	10728314	0.0024367	0.17697	8	0.55923	0.7362		NC_056607.1-10728108-10728314
NC_056605.1	7790984	7791036	0.0046096	0.17691	13	0.27476	0.45167		NC_056605.1-7790984-7791036
NC_056578.1	46897967	46897998	0.0095315	0.17687	5	0.7238	0.90067		NC_056578.1-46897967-46897998
NC_056580.1	27068032	27068157	0.0041284	0.17687	10	0.62183	0.7987		NC_056580.1-27068032-27068157
NC_056597.1	31855414	31855478	0.036203	0.17676	5	0.39311	0.56987		NC_056597.1-31855414-31855478
NC_056579.1	970238	970292	1.8288e-07	0.176738	9	0.024992	0.20173		NC_056579.1-970238-970292
NC_056577.1	33789697	33789734	0.0011298	0.17673	5	0.77814	0.95487		NC_056577.1-33789697-33789734
NC_056593.1	12390488	12390538	0.00083663	0.17671	8	0.72773	0.90444		NC_056593.1-12390488-12390538
NC_056596.1	14799021	14799071	0.0039425	0.1767	5	0.8175	0.9942		NC_056596.1-14799021-14799071
NC_056603.1	35158999	35159067	0.0014382	0.17668	11	0.71918	0.89586		NC_056603.1-35158999-35159067
NC_056578.1	33675014	33675061	8.2043e-05	0.17667	8	0.68327	0.85994		NC_056578.1-33675014-33675061
NC_056578.1	43452516	43452842	0.00010091	0.17661	25	0.47689	0.6535		NC_056578.1-43452516-43452842
NC_056587.1	23259824	23260111	0.0054408	0.17659	7	0.74165	0.91824		NC_056587.1-23259824-23260111
fakechr2	19773094	19773166	9.9607e-05	0.17654	6	0.66994	0.84648		fakechr2-19773094-19773166
NC_056618.1	31367424	31367655	9.1642e-05	0.17649	7	0.79286	0.96935		NC_056618.1-31367424-31367655
fakechr3	48287680	48287722	0.007956	0.17646	7	0.71569	0.89215		fakechr3-48287680-48287722
NC_056574.1	17990803	17990872	0.0013065	0.17642	5	0.80418	0.9806		NC_056574.1-17990803-17990872
NC_056618.1	7948058	7948104	0.0020008	0.17637	5	0.34032	0.51669		NC_056618.1-7948058-7948104
NC_056580.1	17285701	17285820	1.8946e-05	0.17636	11	0.38879	0.56515		NC_056580.1-17285701-17285820
NC_056572.1	807360	807558	0.013589	0.17633	5	0.79887	0.9752		NC_056572.1-807360-807558
NC_056603.1	36101117	36101190	0.00013835	0.17633	7	0.48876	0.66509		NC_056603.1-36101117-36101190
NC_056607.1	15728468	15728677	0.00053336	0.1763	5	0.76193	0.93823		NC_056607.1-15728468-15728677
NC_056611.1	14786841	14787037	5.4025e-05	0.17625	7	0.77995	0.9562		NC_056611.1-14786841-14787037
NC_056610.1	14373614	14373691	0.00072364	0.17624	5	0.77236	0.9486		NC_056610.1-14373614-14373691
NC_056591.1	10841661	10841707	0.024405	0.1762	11	0.72022	0.89642		NC_056591.1-10841661-10841707
NC_056605.1	5887979	5888167	0.019103	0.1762	5	0.62473	0.80093		NC_056605.1-5887979-5888167
NC_056576.1	4792370	4792397	0.00033341	0.17619	5	0.80941	0.9856		NC_056576.1-4792370-4792397
NC_056594.1	25308591	25308623	6.2641e-05	0.17618	5	0.79633	0.97251		NC_056594.1-25308591-25308623
NC_056605.1	28334434	28334579	9.2372e-06	0.17616	15	0.44611	0.62227		NC_056605.1-28334434-28334579
NC_056608.1	23821225	23821244	0.0015084	0.17611	5	0.59956	0.77567		NC_056608.1-23821225-23821244
NC_056608.1	23674117	23674159	0.0020591	0.1761	7	0.30533	0.48143		NC_056608.1-23674117-23674159
NC_056613.1	2531923	2532111	0.00045602	0.17609	8	0.57905	0.75514		NC_056613.1-2531923-2532111
NC_056581.1	10471860	10471900	1.0246e-06	0.17607	8	0.31925	0.49532		NC_056581.1-10471860-10471900
fakechr3	11883824	11883862	0.0018917	0.17605	7	0.567	0.74305		fakechr3-11883824-11883862
NC_056578.1	43574639	43574669	0.03267	0.17601	5	0.65132	0.82733		NC_056578.1-43574639-43574669
NC_056583.1	18242444	18242711	3.9111e-05	0.17599	17	0.47473	0.65072		NC_056583.1-18242444-18242711
NC_056583.1	7136813	7136922	0.00033341	0.17595	5	0.76675	0.9427		NC_056583.1-7136813-7136922
NC_056579.1	22175078	22175115	0.0034534	0.17593	5	1.3333e-07	0.17593		NC_056579.1-22175078-22175115
NC_056600.1	23871318	23871370	0.0028428	0.17592	9	0.58531	0.76123		NC_056600.1-23871318-23871370
NC_056579.1	20558323	20558555	0.023787	0.17591	5	0.80711	0.98302		NC_056579.1-20558323-20558555
NC_056580.1	31292004	31292283	0.015947	0.17587	12	0.54044	0.71631		NC_056580.1-31292004-31292283
NC_056592.1	2779364	2779420	0.0041552	0.17585	8	0.59966	0.77551		NC_056592.1-2779364-2779420
NC_056617.1	18440214	18440353	0.026482	0.17584	5	0.66196	0.8378		NC_056617.1-18440214-18440353
NC_056574.1	3108542	3108676	0.00052013	0.17583	17	0.19797	0.3738		NC_056574.1-3108542-3108676
NC_056607.1	12951509	12951533	0.0083336	0.17577	9	0.5279	0.70367		NC_056607.1-12951509-12951533
NC_056574.1	7795320	7795412	0.0085693	0.17566	7	0.42063	0.59629		NC_056574.1-7795320-7795412
NC_056599.1	48142850	48143214	0.0084421	0.17564	5	0.81829	0.99393		NC_056599.1-48142850-48143214
NC_056610.1	9477282	9477676	0.0012281	0.17564	12	0.66261	0.83825		NC_056610.1-9477282-9477676
NC_056605.1	11234127	11234174	0.0020008	0.17554	5	0.10328	0.27882		NC_056605.1-11234127-11234174
NC_056615.1	25155301	25155418	6.8406e-10	0.175536	21	0.069224	0.24476		NC_056615.1-25155301-25155418
fakechr3	34980630	34980805	5.8048e-09	0.17552	15	0.47675	0.65227		fakechr3-34980630-34980805
NC_056584.1	17698938	17698949	0.00039057	0.17551	5	0.79784	0.97335		NC_056584.1-17698938-17698949
NC_056574.1	55337	55374	0.023787	0.17548	5	0.71087	0.88635		NC_056574.1-55337-55374
NC_056611.1	13178784	13178847	0.019103	0.17543	5	0.5847	0.76013		NC_056611.1-13178784-13178847
NC_056600.1	34434845	34434906	1.774e-09	0.1754	10	0.78961	0.96501		NC_056600.1-34434845-34434906
fakechr2	30795470	30795745	0.01356	0.1754	11	0.32895	0.50435		fakechr2-30795470-30795745
NC_056575.1	29923995	29924165	0.0039425	0.17538	5	0.74462	0.92		NC_056575.1-29923995-29924165
NC_056582.1	521165	521269	0.00085873	0.17537	7	0.33631	0.51168		NC_056582.1-521165-521269
NC_056597.1	29456340	29456389	0.0084421	0.17536	5	0.73877	0.91413		NC_056597.1-29456340-29456389
NC_056605.1	21751542	21751564	0.021333	0.17532	5	0.76466	0.93998		NC_056605.1-21751542-21751564
NC_056602.1	27580536	27580569	0.013589	0.1753	5	0.80181	0.97711		NC_056602.1-27580536-27580569
NC_056619.1	27435962	27436038	3.0655e-05	0.17529	5	0.81677	0.99206		NC_056619.1-27435962-27436038
NC_056580.1	1216376	1216502	0.0065914	0.17529	5	0.78661	0.9619		NC_056580.1-1216376-1216502
fakechr2	18300514	18300816	5.4866e-08	0.17528	36	0.45571	0.63099		fakechr2-18300514-18300816
fakechr2	40286451	40286583	0.004935	0.17524	9	0.1589	0.33414		fakechr2-40286451-40286583
fakechr1	40241379	40241457	0.0058104	0.17522	5	0.79425	0.96947		fakechr1-40241379-40241457
NC_056594.1	13098122	13098128	0.0065914	0.175161	5	0.059569	0.23473		NC_056594.1-13098122-13098128
NC_056592.1	14813663	14813751	0.021333	0.17514	5	0.66319	0.83833		NC_056592.1-14813663-14813751
NC_056582.1	25074351	25074383	0.0015938	0.17514	7	0.4471	0.62224		NC_056582.1-25074351-25074383
NC_056597.1	30842868	30842885	0.00033341	0.17509	5	0.43733	0.61242		NC_056597.1-30842868-30842885
NC_056572.1	20341715	20341857	0.00072364	0.17508	5	0.79905	0.97413		NC_056572.1-20341715-20341857
NC_056584.1	24685320	24685480	0.00012113	0.17503	27	0.43605	0.61108		NC_056584.1-24685320-24685480
NC_056615.1	4828585	4828597	0.00024178	0.17501	5	0.78932	0.96433		NC_056615.1-4828585-4828597
NC_056614.1	12864005	12864125	0.01217	0.175	11	0.30783	0.48283		NC_056614.1-12864005-12864125
NC_056614.1	21163469	21163619	2.1234e-05	0.17498	5	0.80969	0.98467		NC_056614.1-21163469-21163619
NC_056599.1	4942313	4942453	1.7383e-08	0.17497	25	0.20854	0.38351		NC_056599.1-4942313-4942453
NC_056618.1	32347644	32347736	0.00069366	0.17495	11	0.39229	0.56724		NC_056618.1-32347644-32347736
NC_056578.1	11649256	11649387	0.0035408	0.17489	14	0.46981	0.6447		NC_056578.1-11649256-11649387
NC_056581.1	15061290	15061465	0.0022988	0.17487	5	0.804	0.97887		NC_056581.1-15061290-15061465
NC_056618.1	2719925	2720189	3.756e-05	0.17486	12	0.65728	0.83214		NC_056618.1-2719925-2720189
NC_056574.1	16299980	16300039	0.0017369	0.1748	7	0.6821	0.8569		NC_056574.1-16299980-16300039
NC_056578.1	47185523	47185576	0.016289	0.17477	7	0.72544	0.90021		NC_056578.1-47185523-47185576
NC_056607.1	21621965	21622045	0.0071288	0.17476	10	0.33347	0.50823		NC_056607.1-21621965-21622045
NC_056619.1	11061797	11061852	0.0095315	0.17475	5	0.70787	0.88262		NC_056619.1-11061797-11061852
NC_056584.1	17422482	17422618	0.00039057	0.17474	5	0.80323	0.97797		NC_056584.1-17422482-17422618
NC_056612.1	29571979	29572102	0.0013065	0.17474	5	0.79413	0.96887		NC_056612.1-29571979-29572102
NC_056615.1	14322771	14322778	0.0020008	0.17472	5	0.79582	0.97054		NC_056615.1-14322771-14322778
NC_056580.1	5074218	5074273	0.0039425	0.17471	5	0.76443	0.93914		NC_056580.1-5074218-5074273
NC_056598.1	4823321	4823370	6.2831e-07	0.17465	11	0.52429	0.69894		NC_056598.1-4823321-4823370
NC_056594.1	10074476	10074624	0.00062176	0.17464	5	0.74976	0.9244		NC_056594.1-10074476-10074624
NC_056612.1	16163758	16163796	1.3567e-05	0.17462	8	0.14039	0.31501		NC_056612.1-16163758-16163796
NC_056582.1	20606154	20606236	0.023787	0.17462	5	0.649	0.82362		NC_056582.1-20606154-20606236
NC_056576.1	4985214	4985439	0.00087945	0.17461	10	0.62017	0.79478		NC_056576.1-4985214-4985439
NC_056608.1	21938114	21938167	0.00049385	0.174602	7	0.075678	0.25028		NC_056608.1-21938114-21938167
NC_056584.1	6895814	6895822	0.036203	0.17454	5	0.5294	0.70394		NC_056584.1-6895814-6895822
fakechr2	10541138	10541182	0.0084421	0.17453	5	0.26167	0.4362		fakechr2-10541138-10541182
NC_056620.1	19065363	19065535	0.0058104	0.17451	5	0.44919	0.6237		NC_056620.1-19065363-19065535
NC_056602.1	4148961	4148993	0.0099241	0.17443	7	0.73257	0.907		NC_056602.1-4148961-4148993
fakechr1	46259159	46259325	5.7243e-06	0.1744	8	0.79177	0.96617		fakechr1-46259159-46259325
NC_056587.1	13446793	13446856	0.0058104	0.1744	5	0.81191	0.98631		NC_056587.1-13446793-13446856
NC_056590.1	13103765	13103848	0.0010277	0.17433	7	0.25267	0.427		NC_056590.1-13103765-13103848
NC_056597.1	31891929	31891994	0.00022115	0.17433	9	0.77537	0.9497		NC_056597.1-31891929-31891994
NC_056601.1	22973885	22973901	0.0051139	0.17431	5	0.75522	0.92953		NC_056601.1-22973885-22973901
fakechr1	45340161	45340266	0.0083074	0.17428	8	0.19226	0.36654		fakechr1-45340161-45340266
NC_056572.1	14962484	14962499	0.0039425	0.17427	5	0.8136	0.98787		NC_056572.1-14962484-14962499
NC_056609.1	3698816	3698912	2.2042e-05	0.17427	10	0.6828	0.85707		NC_056609.1-3698816-3698912
NC_056619.1	21624496	21624631	0.00082315	0.17423	15	0.60084	0.77507		NC_056619.1-21624496-21624631
NC_056575.1	5135046	5135166	0.010744	0.17418	5	0.76008	0.93426		NC_056575.1-5135046-5135166
NC_056576.1	25662065	25662077	0.00024178	0.17417	5	0.8223	0.99647		NC_056576.1-25662065-25662077
NC_056600.1	8689977	8690057	0.00057451	0.17414	11	0.46674	0.64088		NC_056600.1-8689977-8690057
NC_056614.1	20550090	20550215	7.4315e-05	0.1741	7	0.71268	0.88678		NC_056614.1-20550090-20550215
fakechr2	21983010	21983102	0.029557	0.17409	7	0.52542	0.69951		fakechr2-21983010-21983102
NC_056578.1	25226461	25226715	0.0095315	0.17406	5	0.7708	0.94486		NC_056578.1-25226461-25226715
NC_056585.1	62710	62851	0.00096206	0.17406	20	0.29382	0.46788		NC_056585.1-62710-62851
NC_056575.1	27274374	27274495	0.010744	0.17403	5	0.75818	0.93221		NC_056575.1-27274374-27274495
NC_056599.1	1542241	1542431	0.0016361	0.17402	22	0.73461	0.90863		NC_056599.1-1542241-1542431
NC_056614.1	23845516	23845563	0.0087686	0.17402	9	0.69548	0.8695		NC_056614.1-23845516-23845563
NC_056581.1	7217565	7217695	0.0020591	0.17402	7	3.3333e-07	0.17402		NC_056581.1-7217565-7217695
NC_056574.1	1491727	1491872	0.0044937	0.17401	5	0.75192	0.92593		NC_056574.1-1491727-1491872
fakechr3	41384708	41384897	0.0044937	0.174	5	0.55253	0.72653		fakechr3-41384708-41384897
NC_056575.1	18018599	18018667	0.0017386	0.174	5	0.698	0.872		NC_056575.1-18018599-18018667
NC_056613.1	28097099	28097143	0.0017386	0.174	5	0.8146	0.9886		NC_056613.1-28097099-28097143
NC_056575.1	11645358	11645401	0.00012858	0.17398	10	0.73299	0.90697		NC_056575.1-11645358-11645401
fakechr2	29207642	29207672	0.0031814	0.17397	9	0.57473	0.7487		fakechr2-29207642-29207672
fakechr3	47007506	47007587	0.0013065	0.17387	5	0.68419	0.85806		fakechr3-47007506-47007587
NC_056601.1	35458392	35458411	0.023787	0.17383	5	0.7373	0.91113		NC_056601.1-35458392-35458411
NC_056606.1	17373427	17373485	0.0078689	0.17382	6	0.36295	0.53677		NC_056606.1-17373427-17373485
NC_056613.1	25776095	25776167	0.0030201	0.17376	5	0.75286	0.92662		NC_056613.1-25776095-25776167
NC_056591.1	7506684	7506716	0.035685	0.17375	7	0.10405	0.2778		NC_056591.1-7506684-7506716
NC_056613.1	21915542	21915654	0.0084421	0.17375	5	0.79276	0.96651		NC_056613.1-21915542-21915654
fakechr1	20175959	20176057	0.0073823	0.17374	7	0.75136	0.9251		fakechr1-20175959-20176057
NC_056578.1	38080090	38080205	0.010744	0.17374	5	0.73906	0.9128		NC_056578.1-38080090-38080205
NC_056614.1	16760828	16760933	0.0010069	0.17372	12	0.28975	0.46347		NC_056614.1-16760828-16760933
NC_056597.1	37925885	37925917	0.0024353	0.1737	7	0.75892	0.93262		NC_056597.1-37925885-37925917
fakechr3	31759092	31759255	0.0015084	0.17366	5	0.79727	0.97093		fakechr3-31759092-31759255
NC_056600.1	13944298	13944398	0.021333	0.17364	5	0.76529	0.93893		NC_056600.1-13944298-13944398
NC_056613.1	25439657	25439694	0.029436	0.17362	5	0.64382	0.81744		NC_056613.1-25439657-25439694
NC_056587.1	13702692	13702720	0.00053336	0.17358	5	0.81309	0.98667		NC_056587.1-13702692-13702720
NC_056611.1	9712280	9712504	0.010744	0.17356	5	0.79129	0.96485		NC_056611.1-9712280-9712504
fakechr1	27958773	27958899	6.4045e-08	0.173559	18	0.093651	0.26721		fakechr1-27958773-27958899
NC_056587.1	15189746	15190025	1.2944e-10	0.17355	23	0.73816	0.91171		NC_056587.1-15189746-15190025
NC_056598.1	7636986	7637187	0.002637	0.17355	5	0.80565	0.9792		NC_056598.1-7636986-7637187
NC_056614.1	7670734	7670843	0.0093748	0.17354	8	0.29217	0.46571		NC_056614.1-7670734-7670843
NC_056578.1	42147409	42147429	0.00097547	0.1735	5	0.78198	0.95548		NC_056578.1-42147409-42147429
NC_056609.1	24058560	24058566	0.044253	0.17347	5	0.5404	0.71387		NC_056609.1-24058560-24058566
NC_056612.1	29943931	29944024	0.019103	0.17347	5	0.80387	0.97734		NC_056612.1-29943931-29944024
NC_056594.1	1052734	1052784	3.2366e-09	0.17345	15	0.14587	0.31932		NC_056594.1-1052734-1052784
NC_056576.1	25678791	25678869	0.00026257	0.17342	8	0.67833	0.85175		NC_056576.1-25678791-25678869
NC_056574.1	35202481	35202604	0.00045678	0.17342	5	0.81088	0.9843		NC_056574.1-35202481-35202604
NC_056616.1	4793494	4793595	0.036203	0.1734	5	0.23313	0.40653		NC_056616.1-4793494-4793595
NC_056587.1	4462488	4462725	3.9106e-06	0.17339	7	0.80642	0.97981		NC_056587.1-4462488-4462725
NC_056578.1	45011517	45011632	0.0066803	0.17338	11	0.5433	0.71668		NC_056578.1-45011517-45011632
NC_056603.1	4947357	4947385	0.026482	0.17329	5	0.37387	0.54716		NC_056603.1-4947357-4947385
NC_056602.1	9491682	9491710	0.021333	0.17327	5	0.75233	0.9256		NC_056602.1-9491682-9491710
NC_056608.1	8565079	8565187	6.8221e-06	0.17326	16	0.49216	0.66542		NC_056608.1-8565079-8565187
NC_056615.1	21145829	21145877	0.0011298	0.17325	5	0.81815	0.9914		NC_056615.1-21145829-21145877
NC_056599.1	4942774	4943002	0.00011343	0.173239	6	0.046631	0.21987		NC_056599.1-4942774-4943002
NC_056573.1	7256736	7256792	0.0084421	0.17317	5	0.7801	0.95327		NC_056573.1-7256736-7256792
NC_056588.1	14491932	14492077	0.012093	0.17314	5	0.71747	0.89061		NC_056588.1-14491932-14492077
NC_056588.1	12486105	12486165	0.015247	0.17313	5	0.263	0.43613		NC_056588.1-12486105-12486165
NC_056603.1	647043	647082	0.00097547	0.17312	5	0.74305	0.91617		NC_056603.1-647043-647082
NC_056583.1	1174024	1174102	0.0037585	0.1731	9	0.64758	0.82068		NC_056583.1-1174024-1174102
NC_056610.1	1824984	1825164	0.0065914	0.17307	5	0.3512	0.52427		NC_056610.1-1824984-1825164
NC_056595.1	3705536	3705756	0.0038576	0.17302	14	0.37355	0.54657		NC_056595.1-3705536-3705756
NC_056586.1	15086687	15086828	0.0034534	0.17301	5	0.79716	0.97017		NC_056586.1-15086687-15086828
NC_056618.1	13898412	13898685	0.00039057	0.17301	5	0.80509	0.9781		NC_056618.1-13898412-13898685
NC_056599.1	1442608	1442746	0.029436	0.173	5	0.59068	0.76368		NC_056599.1-1442608-1442746
NC_056599.1	3162862	3162943	0.019103	0.17299	5	0.55481	0.7278		NC_056599.1-3162862-3162943
fakechr3	27330704	27330778	0.0085693	0.17295	7	0.49971	0.67266		fakechr3-27330704-27330778
NC_056602.1	29459764	29459919	0.019103	0.17293	5	0.75967	0.9326		NC_056602.1-29459764-29459919
fakechr1	19141238	19141264	0.0065914	0.17291	5	0.73526	0.90817		fakechr1-19141238-19141264
NC_056595.1	211946	212274	6.2296e-10	0.17287	16	0.7249	0.89777		NC_056595.1-211946-212274
NC_056604.1	13927226	13927318	0.00084085	0.17282	5	0.82205	0.99487		NC_056604.1-13927226-13927318
NC_056574.1	2506696	2506780	0.00069366	0.17281	11	0.37664	0.54945		NC_056574.1-2506696-2506780
NC_056592.1	9141435	9141602	0.012093	0.17279	5	0.80048	0.97327		NC_056592.1-9141435-9141602
fakechr2	23154178	23154279	0.00097547	0.17278	5	0.79527	0.96805		fakechr2-23154178-23154279
NC_056590.1	5303555	5303699	0.0070766	0.17276	13	0.18562	0.35838		NC_056590.1-5303555-5303699
NC_056572.1	7612450	7612602	0.0022658	0.17272	13	0.36718	0.5399		NC_056572.1-7612450-7612602
NC_056600.1	32817558	32817682	0.0095315	0.17269	5	0.79013	0.96282		NC_056600.1-32817558-32817682
NC_056618.1	27126788	27126816	0.00021415	0.17268	6	0.75591	0.92859		NC_056618.1-27126788-27126816
NC_056599.1	45518089	45518186	0.0012774	0.17267	12	0.47134	0.64401		NC_056599.1-45518089-45518186
NC_056613.1	25386860	25386971	2.5697e-09	0.17261	11	0.81271	0.98532		NC_056613.1-25386860-25386971
NC_056585.1	20304217	20304229	0.019103	0.17254	5	0.25213	0.42467		NC_056585.1-20304217-20304229
NC_056597.1	5068089	5068175	0.0078689	0.17252	6	0.75204	0.92456		NC_056597.1-5068089-5068175
NC_056574.1	32152037	32152105	0.013589	0.17248	5	0.56774	0.74022		NC_056574.1-32152037-32152105
NC_056576.1	15828855	15828954	0.034891	0.17244	11	0.48295	0.65539		NC_056576.1-15828855-15828954
NC_056575.1	34379895	34380069	0.015247	0.17241	5	0.8081	0.98051		NC_056575.1-34379895-34380069
NC_056589.1	13629085	13629142	0.00037151	0.17238	7	0.39929	0.57167		NC_056589.1-13629085-13629142
NC_056603.1	44593307	44593344	0.00011274	0.17234	7	0.8229	0.99524		NC_056603.1-44593307-44593344
NC_056615.1	178034	178059	0.002637	0.17234	5	0.78269	0.95503		NC_056615.1-178034-178059
fakechr1	6299288	6299318	0.00028416	0.17231	5	0.81816	0.99047		fakechr1-6299288-6299318
NC_056584.1	9455792	9455838	0.0058104	0.17226	5	0.80441	0.97667		NC_056584.1-9455792-9455838
NC_056612.1	3925797	3925879	0.0058104	0.17223	5	0.80457	0.9768		NC_056612.1-3925797-3925879
fakechr1	3405282	3405363	0.011206	0.17222	8	0.78087	0.95309		fakechr1-3405282-3405363
NC_056589.1	9877681	9877742	0.0058104	0.17222	5	0.77804	0.95026		NC_056589.1-9877681-9877742
NC_056572.1	8889189	8889250	1.8508e-05	0.17222	13	0.44173	0.61395		NC_056572.1-8889189-8889250
NC_056583.1	16722280	16722337	0.0065914	0.17218	5	0.43547	0.60765		NC_056583.1-16722280-16722337
fakechr2	15596997	15597063	0.0042281	0.17214	12	0.73385	0.90599		fakechr2-15596997-15597063
NC_056595.1	250754	250820	0.0044937	0.17214	5	0.7659	0.93804		NC_056595.1-250754-250820
NC_056603.1	28824306	28824472	0.0071615	0.17211	16	0.25032	0.42243		NC_056603.1-28824306-28824472
NC_056601.1	9145632	9145773	0.00037777	0.17201	9	0.61178	0.78379		NC_056601.1-9145632-9145773
NC_056578.1	46057072	46057297	0.00059527	0.172	7	0.70448	0.87648		NC_056578.1-46057072-46057297
NC_056612.1	1461014	1461028	0.0051139	0.172	5	0.78933	0.96133		NC_056612.1-1461014-1461028
NC_056603.1	19947858	19947878	0.00010523	0.17198	5	0.75882	0.9308		NC_056603.1-19947858-19947878
NC_056618.1	32886872	32886887	0.029436	0.17186	5	0.0158	0.18766		NC_056618.1-32886872-32886887
NC_056582.1	25547173	25547370	0.0038924	0.17182	8	0.59382	0.76564		NC_056582.1-25547173-25547370
[truncated: 22,585 more rows]

## Sheet: Table-MBT_0D_vs_MBT_14D_DMR
MBT_0D_vs_MBT_14D.CG_gDMR
#chr	gDMR_start	gDMR_end	p_value	Mean_Methy_Diff	C_num	Group1_Methy(MBT_0D)	Group2_Methy(MBT_14D)
fakechr1	3448	3481	0.0039425	-0.15121	5	0.9756	0.82439							fakechr1-3448-3481
fakechr1	24580	24607	0.0032879	0.11939	12	0.66486	0.78425							fakechr1-24580-24607
fakechr1	77383	77457	0.0044937	-0.24598	5	0.92511	0.67913							fakechr1-77383-77457
fakechr1	98726	99045	0.00047697	-0.10826	31	0.6875	0.57924							fakechr1-98726-99045
fakechr1	112956	113033	0.0095315	-0.1249	5	0.98099	0.85609							fakechr1-112956-113033
fakechr1	140050	140075	0.00078426	-0.17858	7	0.91776	0.73918							fakechr1-140050-140075
fakechr1	144164	144240	0.002124	0.14146	8	0.81516	0.95662							fakechr1-144164-144240
fakechr1	151421	151577	0.015631	0.10006	11	0.56442	0.66448							fakechr1-151421-151577
fakechr1	179225	179353	0.015664	0.11351	22	0.73912	0.85263							fakechr1-179225-179353
fakechr1	318337	318396	0.010671	-0.12783	7	0.91461	0.78678							fakechr1-318337-318396
fakechr1	367875	368030	6.5908e-06	-0.15319	16	0.84027	0.68708							fakechr1-367875-368030
fakechr1	368030	368067	0.00028416	-0.47077	5	0.75743	0.28666							fakechr1-368030-368067
fakechr1	423635	423702	0.0011233	0.10972	7	0.83733	0.94705							fakechr1-423635-423702
fakechr1	436144	436217	0.040346	0.11104	7	0.84382	0.95486							fakechr1-436144-436217
fakechr1	444985	445006	0.019103	0.102	5	0.85373	0.95573							fakechr1-444985-445006
fakechr1	449815	449962	0.0039395	0.11311	10	0.80216	0.91527							fakechr1-449815-449962
fakechr1	490093	490210	0.002637	-0.12895	5	0.9926	0.86365							fakechr1-490093-490210
fakechr1	534529	534569	0.0054408	0.12647	7	0.64124	0.76771							fakechr1-534529-534569
fakechr1	536354	536429	0.007956	0.10189	7	0.86282	0.96471							fakechr1-536354-536429
fakechr1	539571	539583	0.0013959	-0.10153	6	0.9859	0.88437							fakechr1-539571-539583
fakechr1	553697	553714	0.0058104	-0.14093	5	0.95633	0.8154							fakechr1-553697-553714
fakechr1	559027	559268	0.0048651	-0.10087	6	0.99208	0.89121							fakechr1-559027-559268
fakechr1	565874	565994	0.0029392	-0.11327	6	0.923	0.80973							fakechr1-565874-565994
fakechr1	583844	583954	0.01708	-0.10772	5	0.93414	0.82642							fakechr1-583844-583954
fakechr1	585117	585243	0.0058104	0.10191	5	0.88373	0.98564							fakechr1-585117-585243
fakechr1	749109	749188	0.00014293	-0.12447	16	0.90202	0.77755							fakechr1-749109-749188
fakechr1	826020	826043	0.0022988	-0.1011	5	0.975	0.8739							fakechr1-826020-826043
fakechr1	838319	838420	0.00033341	-0.1332	5	0.98333	0.85013							fakechr1-838319-838420
fakechr1	845654	845749	0.0018484	-0.13706	8	0.94945	0.81239							fakechr1-845654-845749
fakechr1	864603	864658	0.015247	0.16055	5	0.73465	0.8952							fakechr1-864603-864658
fakechr1	864729	864788	0.00053336	0.28695	5	0.20067	0.48762							fakechr1-864729-864788
fakechr1	864790	864841	0.0095315	0.17694	5	0.30233	0.47927							fakechr1-864790-864841
fakechr1	868183	868209	0.0015938	0.12601	7	0.51081	0.63682							fakechr1-868183-868209
fakechr1	885687	885721	0.024358	-0.13824	7	0.89124	0.753							fakechr1-885687-885721
fakechr1	888639	888682	0.0017386	0.22561	5	0.73912	0.96473							fakechr1-888639-888682
fakechr1	895077	895150	0.036203	0.10024	5	0.84066	0.9409							fakechr1-895077-895150
fakechr1	900917	901041	0.00026225	-0.15911	14	0.4914	0.33229							fakechr1-900917-901041
fakechr1	907498	907683	0.00039057	0.17971	5	0.79387	0.97358							fakechr1-907498-907683
fakechr1	913321	913388	0.034024	-0.1158	6	0.8492	0.7334							fakechr1-913321-913388
fakechr1	944870	944985	5.6091e-06	0.25232	7	0.70986	0.96218							fakechr1-944870-944985
fakechr1	945486	945601	0.002637	0.11467	5	0.86554	0.98021							fakechr1-945486-945601
fakechr1	1031765	1031836	0.01708	-0.12167	5	0.96947	0.8478							fakechr1-1031765-1031836
fakechr1	1055430	1055467	9.9889e-06	0.29148	5	0.53398	0.82546							fakechr1-1055430-1055467
fakechr1	1089076	1089160	0.0015569	0.13246	6	0.79006	0.92252							fakechr1-1089076-1089160
fakechr1	1113716	1113941	1.3033e-06	0.22954	20	0.56377	0.79331							fakechr1-1113716-1113941
fakechr1	1134790	1134904	0.013589	-0.1044	5	0.98333	0.87893							fakechr1-1134790-1134904
fakechr1	1165927	1166042	0.0042281	-0.11934	12	0.75978	0.64044							fakechr1-1165927-1166042
fakechr1	1191169	1191353	0.0084421	0.15661	5	0.79604	0.95265							fakechr1-1191169-1191353
fakechr1	1209623	1209678	0.02281	-0.25923	7	0.80347	0.54424							fakechr1-1209623-1209678
fakechr1	1212496	1212744	0.00083393	0.14822	10	0.77411	0.92233							fakechr1-1212496-1212744
fakechr1	1254809	1254839	0.0051139	0.14147	5	0.8098	0.95127							fakechr1-1254809-1254839
fakechr1	1265307	1265398	1.7002e-06	-0.16056	14	0.94957	0.78901							fakechr1-1265307-1265398
fakechr1	1267329	1267412	0.00093972	-0.10612	7	0.98596	0.87984							fakechr1-1267329-1267412
fakechr1	1425276	1425282	0.015247	-0.11333	5	0.97855	0.86522							fakechr1-1425276-1425282
fakechr1	1458207	1458389	0.0095315	0.14421	5	0.75072	0.89493							fakechr1-1458207-1458389
fakechr1	1489660	1489676	0.0051139	0.1552	5	0.74367	0.89887							fakechr1-1489660-1489676
fakechr1	1593020	1593088	0.0095315	-0.1023	5	0.98023	0.87793							fakechr1-1593020-1593088
fakechr1	1688247	1688331	0.013589	-0.13514	5	0.8762	0.74106							fakechr1-1688247-1688331
fakechr1	1841478	1841603	0.00015142	-0.20989	15	0.45614	0.24625							fakechr1-1841478-1841603
fakechr1	1980200	1980221	0.012093	0.11685	5	0.8484	0.96525							fakechr1-1980200-1980221
fakechr1	2017216	2017326	0.0016416	-0.20301	11	0.50442	0.30141							fakechr1-2017216-2017326
fakechr1	2089625	2089697	4.5764e-06	-0.29343	5	0.95823	0.6648							fakechr1-2089625-2089697
fakechr1	2091446	2091509	0.0044937	-0.13715	5	0.92156	0.78441							fakechr1-2091446-2091509
fakechr1	2124199	2124351	4.6629e-14	0.125615	25	0.088115	0.21373							fakechr1-2124199-2124351
fakechr1	2125191	2125224	0.012439	-0.11021	6	0.48838	0.37817							fakechr1-2125191-2125224
fakechr1	2128515	2128862	2.0596e-05	0.25905	14	0.64502	0.90407							fakechr1-2128515-2128862
fakechr1	2137918	2137950	0.0010435	0.101241	8	0.049299	0.15054							fakechr1-2137918-2137950
fakechr1	2161481	2161536	2.8089e-05	-0.10045	7	0.98169	0.88124							fakechr1-2161481-2161536
fakechr1	2162419	2162495	0.004676	0.11013	9	0.86969	0.97982							fakechr1-2162419-2162495
fakechr1	2239445	2239482	0.00033341	-0.14748	5	0.98864	0.84116							fakechr1-2239445-2239482
fakechr1	2283853	2283925	0.010744	-0.11563	5	0.91884	0.80321							fakechr1-2283853-2283925
fakechr1	2303060	2303106	0.01708	0.15647	5	0.76525	0.92172							fakechr1-2303060-2303106
fakechr1	2487299	2487363	0.0039425	-0.10051	5	0.9946	0.89409							fakechr1-2487299-2487363
fakechr1	2490154	2490514	0.017444	-0.10232	7	0.95738	0.85506							fakechr1-2490154-2490514
fakechr1	2495827	2496031	0.0054447	-0.11508	10	0.8984	0.78332							fakechr1-2495827-2496031
fakechr1	2517025	2517057	0.0020008	-0.13147	5	0.96813	0.83666							fakechr1-2517025-2517057
fakechr1	2517116	2517207	2.0419e-09	-0.16421	9	0.99589	0.83168							fakechr1-2517116-2517207
fakechr1	2522712	2522822	0.010744	0.15522	5	0.83265	0.98787							fakechr1-2522712-2522822
fakechr1	2538343	2538387	0.0058104	0.10593	5	0.85967	0.9656							fakechr1-2538343-2538387
fakechr1	2575192	2575445	0.0022988	-0.12157	5	0.9852	0.86363							fakechr1-2575192-2575445
fakechr1	2605283	2605304	0.0020008	0.14213	5	0.7686	0.91073							fakechr1-2605283-2605304
fakechr1	2655128	2655235	3.0654e-06	0.12376	7	0.85357	0.97733							fakechr1-2655128-2655235
fakechr1	2682934	2683103	0.016574	-0.1197	26	0.86081	0.74111							fakechr1-2682934-2683103
fakechr1	2767115	2767201	0.0012271	0.10418	7	0.88328	0.98746							fakechr1-2767115-2767201
fakechr1	2798024	2798047	0.00059527	0.11748	7	0.84114	0.95862							fakechr1-2798024-2798047
fakechr1	2822397	2822427	0.0054408	0.10284	7	0.87797	0.98081							fakechr1-2822397-2822427
fakechr1	2826406	2826452	0.002637	-0.19968	5	0.85555	0.65587							fakechr1-2826406-2826452
fakechr1	2859417	2859592	0.0052069	0.11586	9	0.80763	0.92349							fakechr1-2859417-2859592
fakechr1	2884319	2884440	0.01708	-0.20861	5	0.80404	0.59543							fakechr1-2884319-2884440
fakechr1	2885716	2886071	4.2088e-08	0.1623	27	0.60735	0.76965							fakechr1-2885716-2886071
fakechr1	2889460	2889525	1.5127e-05	0.11723	17	0.79067	0.9079							fakechr1-2889460-2889525
fakechr1	2889917	2890148	0.010955	-0.16587	27	0.82932	0.66345							fakechr1-2889917-2890148
fakechr1	2892613	2892668	0.021333	-0.11084	5	0.97053	0.85969							fakechr1-2892613-2892668
fakechr1	2954388	2954588	0.0017233	0.12704	8	0.83279	0.95983							fakechr1-2954388-2954588
fakechr1	2979767	2979806	0.00036082	-0.15003	8	0.90014	0.75011							fakechr1-2979767-2979806
fakechr1	2984656	2984675	0.00024178	0.19155	5	0.75965	0.9512							fakechr1-2984656-2984675
fakechr1	3016885	3017126	2.1252e-05	0.17243	11	0.75913	0.93156							fakechr1-3016885-3017126
fakechr1	3057532	3057567	0.002637	-0.20206	5	0.965	0.76294							fakechr1-3057532-3057567
fakechr1	3188934	3189050	0.0020008	0.1272	5	0.8312	0.9584							fakechr1-3188934-3189050
fakechr1	3277954	3278011	0.0048651	0.1181	6	0.76178	0.87988							fakechr1-3277954-3278011
fakechr1	3374266	3374304	0.026482	-0.10361	5	0.99237	0.88876							fakechr1-3374266-3374304
fakechr1	3487863	3487877	0.0030201	0.12549	5	0.82878	0.95427							fakechr1-3487863-3487877
fakechr1	3511795	3511958	0.0058772	-0.10764	7	0.97448	0.86684							fakechr1-3511795-3511958
fakechr1	3523057	3523070	0.0039425	0.2225	5	0.6236	0.8461							fakechr1-3523057-3523070
fakechr1	3535709	3535771	0.0074655	0.1118	5	0.77613	0.88793							fakechr1-3535709-3535771
fakechr1	3824081	3824224	0.0045611	-0.10834	15	0.28849	0.18015							fakechr1-3824081-3824224
fakechr1	3845900	3846165	0.0084421	0.10034	5	0.88619	0.98653							fakechr1-3845900-3846165
fakechr1	3938827	3938875	0.0020008	-0.1076	5	0.89987	0.79227							fakechr1-3938827-3938875
fakechr1	3952229	3952367	5.1374e-06	-0.14118	11	0.97194	0.83076							fakechr1-3952229-3952367
fakechr1	3985887	3985913	0.019103	0.119	5	0.6362	0.7552							fakechr1-3985887-3985913
fakechr1	3989501	3989646	0.00054236	0.1639	7	0.72996	0.89386							fakechr1-3989501-3989646
fakechr1	3992854	3992934	5.8669e-05	0.26088	6	0.30106	0.56194							fakechr1-3992854-3992934
fakechr1	3993002	3993362	0.02159	0.12881	12	0.39989	0.5287							fakechr1-3993002-3993362
fakechr1	4033598	4033625	0.015247	-0.20447	5	0.95127	0.7468							fakechr1-4033598-4033625
fakechr1	4125371	4125476	0.036203	-0.10104	5	0.90213	0.80109							fakechr1-4125371-4125476
fakechr1	4154446	4154514	0.0095315	0.13037	5	0.79103	0.9214							fakechr1-4154446-4154514
fakechr1	4338326	4338362	2.8418e-05	-0.16641	8	0.95703	0.79062							fakechr1-4338326-4338362
fakechr1	4342525	4342726	0.025515	0.10046	13	0.37746	0.47792							fakechr1-4342525-4342726
fakechr1	4388246	4388312	0.0017386	-0.11549	5	0.98667	0.87118							fakechr1-4388246-4388312
fakechr1	4389809	4390025	0.0074655	-0.17246	5	0.96144	0.78898							fakechr1-4389809-4390025
fakechr1	4459069	4459147	2.6679e-08	0.251496	9	0.0082641	0.25976							fakechr1-4459069-4459147
fakechr1	4459911	4460193	2.1177e-06	0.24565	13	0.29573	0.54138							fakechr1-4459911-4460193
fakechr1	4533122	4533170	0.0034534	0.10861	5	0.87632	0.98493							fakechr1-4533122-4533170
fakechr1	4622960	4623168	0.0012322	0.12375	22	0.48564	0.60939							fakechr1-4622960-4623168
fakechr1	4626903	4626965	2.0149e-06	-0.17818	19	0.4774	0.29922							fakechr1-4626903-4626965
fakechr1	4628626	4628655	0.00045678	0.2796	5	0.32673	0.60633							fakechr1-4628626-4628655
fakechr1	4629826	4630197	4.6212e-07	0.27311	16	0.43265	0.70576							fakechr1-4629826-4630197
fakechr1	4664412	4664506	0.027727	-0.15736	7	0.31179	0.15443							fakechr1-4664412-4664506
fakechr1	4672686	4672709	0.00062176	0.18492	5	0.79556	0.98048							fakechr1-4672686-4672709
fakechr1	4790792	4791430	0.0012125	0.16204	17	0.72761	0.88965							fakechr1-4790792-4791430
fakechr1	4824846	4824865	0.015247	-0.11632	5	0.95686	0.84054							fakechr1-4824846-4824865
fakechr1	4852709	4852788	0.0048651	-0.11582	6	0.95765	0.84183							fakechr1-4852709-4852788
fakechr1	4859965	4860035	0.03059	-0.12337	12	0.82251	0.69914							fakechr1-4859965-4860035
fakechr1	4924878	4925039	0.00028416	0.20367	5	0.68115	0.88482							fakechr1-4924878-4925039
fakechr1	4928868	4928907	0.0017386	0.1178	5	0.80307	0.92087							fakechr1-4928868-4928907
fakechr1	4952170	4952242	0.015247	0.1213	5	0.15291	0.27421							fakechr1-4952170-4952242
fakechr1	4953407	4953652	0.0001865	-0.21799	23	0.79006	0.57207							fakechr1-4953407-4953652
fakechr1	5189648	5189662	0.0065914	0.25816	5	0.70848	0.96664							fakechr1-5189648-5189662
fakechr1	5195118	5195379	0.0046545	0.11461	7	0.85682	0.97143							fakechr1-5195118-5195379
fakechr1	5198193	5198293	0.0065914	0.12456	5	0.84754	0.9721							fakechr1-5198193-5198293
fakechr1	5255330	5255402	0.0088267	-0.12526	8	0.85146	0.7262							fakechr1-5255330-5255402
fakechr1	5323531	5323616	0.048815	0.1022	5	0.7476	0.8498							fakechr1-5323531-5323616
fakechr1	5324829	5324887	0.00036658	-0.15078	10	0.83903	0.68825							fakechr1-5324829-5324887
fakechr1	5326475	5326739	0.0022988	-0.12908	5	0.97953	0.85045							fakechr1-5326475-5326739
fakechr1	5336544	5336598	0.015247	-0.10003	5	0.94753	0.8475							fakechr1-5336544-5336598
fakechr1	5336625	5336655	0.015247	-0.10312	5	0.90639	0.80327							fakechr1-5336625-5336655
fakechr1	5403380	5403421	0.0044937	-0.10338	5	0.97107	0.86769							fakechr1-5403380-5403421
fakechr1	5427191	5427541	3.4048e-05	-0.14563	8	0.97327	0.82764							fakechr1-5427191-5427541
fakechr1	5429342	5429370	0.044253	-0.12146	5	0.83433	0.71287							fakechr1-5429342-5429370
fakechr1	5768977	5769001	0.0058104	0.12487	5	0.2552	0.38007							fakechr1-5768977-5769001
fakechr1	5769127	5769147	0.042864	-0.10162	7	0.31852	0.2169							fakechr1-5769127-5769147
fakechr1	6028031	6028095	0.022909	-0.10731	9	0.8827	0.77539							fakechr1-6028031-6028095
fakechr1	6030615	6030845	3.2501e-05	-0.20616	22	0.62218	0.41602							fakechr1-6030615-6030845
fakechr1	6136955	6137062	0.0014962	0.27147	8	0.63125	0.90272							fakechr1-6136955-6137062
fakechr1	6177978	6178301	0.00033341	0.12535	5	0.86826	0.99361							fakechr1-6177978-6178301
fakechr1	6179887	6179943	7.4588e-05	-0.12464	5	0.96164	0.837							fakechr1-6179887-6179943
fakechr1	6242066	6242191	0.0015938	-0.10796	7	0.96215	0.85419							fakechr1-6242066-6242191
fakechr1	6290257	6290467	0.0023109	-0.10751	21	0.8883	0.78079							fakechr1-6290257-6290467
fakechr1	6354221	6354275	0.00072364	0.187086	5	0.062644	0.24973							fakechr1-6354221-6354275
fakechr1	6392708	6392791	0.015247	-0.1439	5	0.7874	0.6435							fakechr1-6392708-6392791
fakechr1	6648350	6648471	0.0019006	0.10081	9	0.841	0.94181							fakechr1-6648350-6648471
fakechr1	6780023	6780099	0.00039057	-0.22032	5	0.92715	0.70683							fakechr1-6780023-6780099
fakechr1	6871179	6871318	0.019103	0.14769	5	0.84624	0.99393							fakechr1-6871179-6871318
fakechr1	6962205	6962245	0.043858	0.10628	9	0.81531	0.92159							fakechr1-6962205-6962245
fakechr1	6996464	6996575	0.013589	0.10028	5	0.87512	0.9754							fakechr1-6996464-6996575
fakechr1	7032275	7032377	0.005375	-0.10047	8	0.98656	0.88609							fakechr1-7032275-7032377
fakechr1	7091645	7091705	0.01708	0.34297	5	0.41217	0.75514							fakechr1-7091645-7091705
fakechr1	7095579	7095634	4.3547e-05	-0.2455	7	0.90316	0.65766							fakechr1-7095579-7095634
fakechr1	7123809	7123898	0.0051139	0.15474	5	0.79359	0.94833							fakechr1-7123809-7123898
fakechr1	7168440	7168462	0.0033826	-0.10138	7	0.9579	0.85652							fakechr1-7168440-7168462
fakechr1	7194720	7194903	0.0065914	-0.10987	5	0.831	0.72113							fakechr1-7194720-7194903
fakechr1	7456184	7456254	0.0018917	-0.10243	7	0.96575	0.86332							fakechr1-7456184-7456254
fakechr1	7472161	7472390	0.0051139	-0.12429	5	0.89732	0.77303							fakechr1-7472161-7472390
fakechr1	7472666	7472767	0.023787	0.10993	5	0.781	0.89093							fakechr1-7472666-7472767
fakechr1	7479737	7479821	0.0013313	0.11935	9	0.82295	0.9423							fakechr1-7479737-7479821
fakechr1	7479822	7479870	0.0092245	0.10931	7	0.84417	0.95348							fakechr1-7479822-7479870
fakechr1	7490136	7490172	0.0044937	0.14048	5	0.73092	0.8714							fakechr1-7490136-7490172
fakechr1	7491096	7491232	0.0016416	0.11366	11	0.77246	0.88612							fakechr1-7491096-7491232
fakechr1	7507429	7507459	0.0074655	0.10999	5	0.82502	0.93501							fakechr1-7507429-7507459
fakechr1	7537365	7537408	0.0020008	-0.10994	5	0.99047	0.88053							fakechr1-7537365-7537408
fakechr1	7634883	7634987	0.00072364	-0.12133	5	0.94653	0.8252							fakechr1-7634883-7634987
fakechr1	7704379	7704451	0.0038924	0.10018	8	0.8884	0.98858							fakechr1-7704379-7704451
fakechr1	7706948	7707224	0.00045678	0.14854	5	0.76841	0.91695							fakechr1-7706948-7707224
fakechr1	7880506	7880596	0.0039425	0.13698	5	0.84475	0.98173							fakechr1-7880506-7880596
fakechr1	7885855	7885919	2.5534e-05	0.15009	5	0.83954	0.98963							fakechr1-7885855-7885919
fakechr1	7964280	7964544	0.010097	-0.1394	10	0.86391	0.72451							fakechr1-7964280-7964544
fakechr1	7980426	7980517	0.00011343	0.23988	6	0.26223	0.50211							fakechr1-7980426-7980517
fakechr1	7980553	7980644	0.00045848	0.14466	10	0.30757	0.45223							fakechr1-7980553-7980644
fakechr1	7986104	7986199	0.00061965	0.40204	8	0.56812	0.97016							fakechr1-7986104-7986199
fakechr1	8082843	8082960	0.0095315	-0.32841	5	0.75354	0.42513							fakechr1-8082843-8082960
fakechr1	8266906	8266988	0.026482	-0.10472	5	0.91447	0.80975							fakechr1-8266906-8266988
fakechr1	8338959	8338992	0.00062176	-0.113	5	0.9722	0.8592							fakechr1-8338959-8338992
fakechr1	8344799	8345091	0.010671	0.11848	7	0.74871	0.86719							fakechr1-8344799-8345091
fakechr1	8402891	8403043	0.0020008	-0.15931	5	0.98333	0.82402							fakechr1-8402891-8403043
fakechr1	8407508	8407524	0.00022345	-0.16475	8	0.98329	0.81854							fakechr1-8407508-8407524
fakechr1	8410227	8410396	0.0044675	0.11643	13	0.55072	0.66715							fakechr1-8410227-8410396
fakechr1	8419895	8419936	2.5534e-05	-0.22701	5	0.94147	0.71446							fakechr1-8419895-8419936
fakechr1	8599162	8599202	0.0015084	-0.14407	5	0.94607	0.802							fakechr1-8599162-8599202
fakechr1	8601560	8601601	0.044253	0.10113	5	0.82247	0.9236							fakechr1-8601560-8601601
fakechr1	8623365	8623495	0.00029103	-0.10524	14	0.86319	0.75795							fakechr1-8623365-8623495
fakechr1	8736205	8736388	7.2123e-05	0.10447	11	0.67491	0.77938							fakechr1-8736205-8736388
fakechr1	8737105	8737126	0.0011298	-0.23493	5	0.90416	0.66923							fakechr1-8737105-8737126
fakechr1	8737135	8737233	3.7006e-06	-0.15175	10	0.9622	0.81045							fakechr1-8737135-8737233
fakechr1	8816490	8816518	0.0017369	0.15074	7	0.54736	0.6981							fakechr1-8816490-8816518
fakechr1	8829379	8829499	0.00115	0.12709	11	0.7667	0.89379							fakechr1-8829379-8829499
fakechr1	8830360	8830373	0.013589	-0.12694	5	0.89847	0.77153							fakechr1-8830360-8830373
fakechr1	8842092	8842337	0.040057	-0.16905	5	0.68589	0.51684							fakechr1-8842092-8842337
fakechr1	8845708	8845865	8.9819e-07	0.17157	20	0.35134	0.52291							fakechr1-8845708-8845865
fakechr1	8868979	8869020	0.005043	-0.16655	8	0.70342	0.53687							fakechr1-8868979-8869020
fakechr1	8869600	8869726	0.036203	-0.1234	5	0.7576	0.6342							fakechr1-8869600-8869726
fakechr1	8925586	8925644	0.0084421	-0.1482	5	0.91153	0.76333							fakechr1-8925586-8925644
fakechr1	9000616	9000626	0.0058104	0.10454	5	0.85853	0.96307							fakechr1-9000616-9000626
fakechr1	9115205	9115509	0.0010079	-0.10779	24	0.62476	0.51697							fakechr1-9115205-9115509
fakechr1	9166867	9166900	0.0030201	0.20059	5	0.70321	0.9038							fakechr1-9166867-9166900
fakechr1	9203483	9203681	0.002637	-0.11874	5	0.92547	0.80673							fakechr1-9203483-9203681
fakechr1	9208667	9208681	0.0084421	-0.16382	5	0.94553	0.78171							fakechr1-9208667-9208681
fakechr1	9231102	9231338	0.0013313	0.15804	9	0.70941	0.86745							fakechr1-9231102-9231338
fakechr1	9232115	9232403	0.0099241	0.15905	7	0.44343	0.60248							fakechr1-9232115-9232403
fakechr1	9239133	9239164	0.03267	0.2002	5	0.45802	0.65822							fakechr1-9239133-9239164
fakechr1	9239977	9240064	0.00079768	0.17428	11	0.59446	0.76874							fakechr1-9239977-9240064
fakechr1	9250563	9250938	0.00026371	-0.14237	11	0.66568	0.52331							fakechr1-9250563-9250938
fakechr1	9303133	9303196	0.0044937	-0.28631	5	0.73927	0.45296							fakechr1-9303133-9303196
fakechr1	9341500	9341508	0.00084085	0.27307	5	0.56558	0.83865							fakechr1-9341500-9341508
fakechr1	9342996	9343036	0.0012067	0.13615	8	0.75479	0.89094							fakechr1-9342996-9343036
fakechr1	9440842	9440940	0.0014616	0.15062	7	0.82543	0.97605							fakechr1-9440842-9440940
fakechr1	9479967	9480158	0.012439	0.10303	6	0.84171	0.94474							fakechr1-9479967-9480158
fakechr1	9523023	9523074	0.035685	-0.15005	7	0.357	0.20695							fakechr1-9523023-9523074
fakechr1	9536597	9536719	0.002637	-0.14127	5	0.9132	0.77193							fakechr1-9536597-9536719
fakechr1	9544369	9544443	0.043308	0.10258	8	0.64825	0.75083							fakechr1-9544369-9544443
fakechr1	9592281	9592431	0.036203	-0.12531	5	0.38516	0.25985							fakechr1-9592281-9592431
fakechr1	9617502	9617555	0.00032731	-0.12566	12	0.59047	0.46481							fakechr1-9617502-9617555
fakechr1	9621835	9621971	8.9813e-06	-0.12193	20	0.30518	0.18325							fakechr1-9621835-9621971
fakechr1	9621971	9622016	2.7678e-06	-0.21003	11	0.46555	0.25552							fakechr1-9621971-9622016
fakechr1	9647455	9647848	0.01997	0.15072	7	0.68718	0.8379							fakechr1-9647455-9647848
fakechr1	9652572	9652674	0.013589	-0.15035	5	0.9431	0.79275							fakechr1-9652572-9652674
fakechr1	10464508	10464599	0.0014382	-0.18657	11	0.83685	0.65028							fakechr1-10464508-10464599
fakechr1	10465861	10465938	0.010744	-0.12173	5	0.8522	0.73047							fakechr1-10465861-10465938
fakechr1	10468233	10468294	0.0064209	0.15862	12	0.51013	0.66875							fakechr1-10468233-10468294
fakechr1	10476140	10476227	0.0095315	-0.19453	5	0.77173	0.5772							fakechr1-10476140-10476227
fakechr1	10502654	10502709	0.0095315	0.1274	5	0.72473	0.85213							fakechr1-10502654-10502709
fakechr1	10511785	10511893	0.0050338	0.13752	7	0.816	0.95352							fakechr1-10511785-10511893
fakechr1	10530501	10530716	0.0044937	0.1228	5	0.83839	0.96119							fakechr1-10530501-10530716
fakechr1	10535936	10536250	0.046215	0.11337	12	0.84353	0.9569							fakechr1-10535936-10536250
fakechr1	10653383	10653488	0.0087261	0.13751	11	0.57068	0.70819							fakechr1-10653383-10653488
fakechr1	10657394	10657490	0.026482	-0.1066	5	0.243	0.1364							fakechr1-10657394-10657490
fakechr1	10675460	10675481	0.0033826	0.23275	7	0.26837	0.50112							fakechr1-10675460-10675481
fakechr1	10675591	10675644	0.0078156	-0.17736	8	0.51467	0.33731							fakechr1-10675591-10675644
fakechr1	10676295	10676307	0.0022754	0.12292	8	0.12525	0.24817							fakechr1-10676295-10676307
fakechr1	10681472	10681614	0.0022623	-0.13933	9	0.85659	0.71726							fakechr1-10681472-10681614
fakechr1	10696348	10696559	0.020502	0.14609	14	0.65554	0.80163							fakechr1-10696348-10696559
fakechr1	10713264	10713336	0.00062176	-0.17999	5	0.98233	0.80234							fakechr1-10713264-10713336
fakechr1	10815326	10815423	3.2844e-06	0.36874	15	0.35378	0.72252							fakechr1-10815326-10815423
fakechr1	10816673	10816684	0.023787	-0.19799	5	0.55532	0.35733							fakechr1-10816673-10816684
fakechr1	10816823	10816859	0.021891	-0.13596	9	0.42365	0.28769							fakechr1-10816823-10816859
fakechr1	10817563	10817704	0.002637	0.11732	5	6.6667e-08	0.11732							fakechr1-10817563-10817704
fakechr1	10861171	10861217	2.9416e-05	0.16538	9	0.82699	0.99237							fakechr1-10861171-10861217
fakechr1	11019982	11020024	0.044253	-0.10665	5	0.8822	0.77555							fakechr1-11019982-11020024
fakechr1	11109140	11109307	2.7258e-05	-0.21008	9	0.85676	0.64668							fakechr1-11109140-11109307
fakechr1	11111224	11111260	5.2522e-05	-0.22274	5	0.94537	0.72263							fakechr1-11111224-11111260
fakechr1	11140293	11140353	0.0029855	0.11995	8	0.80717	0.92712							fakechr1-11140293-11140353
fakechr1	11160513	11160674	0.0058104	0.11335	5	0.87365	0.987							fakechr1-11160513-11160674
fakechr1	11184773	11184816	0.0051139	0.1306	5	0.83333	0.96393							fakechr1-11184773-11184816
fakechr1	11408750	11408973	4.4517e-05	0.10118	8	0.8856	0.98678							fakechr1-11408750-11408973
fakechr1	11555398	11555514	0.00029545	-0.10178	15	0.91316	0.81138							fakechr1-11555398-11555514
fakechr1	11613646	11613817	2.8089e-05	0.10184	7	0.883	0.98484							fakechr1-11613646-11613817
fakechr1	11630934	11630956	0.0022988	-0.23672	5	0.6456	0.40888							fakechr1-11630934-11630956
fakechr1	11638263	11638333	0.010744	0.1711	5	0.52552	0.69662							fakechr1-11638263-11638333
fakechr1	11642951	11642977	0.044253	0.15206	5	0.36847	0.52053							fakechr1-11642951-11642977
fakechr1	11650273	11650413	0.01708	0.13584	5	0.80759	0.94343							fakechr1-11650273-11650413
fakechr1	11889056	11889153	0.0013065	0.10046	5	0.89261	0.99307							fakechr1-11889056-11889153
fakechr1	11889427	11889655	0.00033341	-0.13302	5	0.99487	0.86185							fakechr1-11889427-11889655
fakechr1	11894193	11894307	0.03267	-0.105	5	0.89396	0.78896							fakechr1-11894193-11894307
fakechr1	11983626	11983815	0.0017386	-0.12514	5	0.97807	0.85293							fakechr1-11983626-11983815
fakechr1	12026135	12026318	0.016289	0.10123	7	0.81972	0.92095							fakechr1-12026135-12026318
fakechr1	12035497	12035524	0.013589	-0.14017	5	0.53143	0.39126							fakechr1-12035497-12035524
fakechr1	12054171	12054302	0.010744	-0.11288	5	0.90913	0.79625							fakechr1-12054171-12054302
fakechr1	12057825	12057883	0.024682	-0.18255	6	0.343	0.16045							fakechr1-12057825-12057883
fakechr1	12060392	12060479	0.030701	-0.1137	11	0.38227	0.26857							fakechr1-12060392-12060479
fakechr1	12061918	12062095	0.022402	-0.13391	13	0.61026	0.47635							fakechr1-12061918-12062095
fakechr1	12159750	12159804	0.00084085	-0.11947	5	0.97114	0.85167							fakechr1-12159750-12159804
fakechr1	12163569	12163657	0.0005578	0.13547	9	0.77422	0.90969							fakechr1-12163569-12163657
fakechr1	12164081	12164264	0.0020591	0.10192	7	0.88094	0.98286							fakechr1-12164081-12164264
fakechr1	12261221	12261312	0.015247	0.14022	5	0.77585	0.91607							fakechr1-12261221-12261312
fakechr1	12285761	12285905	0.029436	-0.11787	5	0.74207	0.6242							fakechr1-12285761-12285905
fakechr1	12293607	12293687	0.00020539	0.10788	5	0.85059	0.95847							fakechr1-12293607-12293687
fakechr1	12374335	12374368	0.023787	-0.17786	5	0.84753	0.66967							fakechr1-12374335-12374368
fakechr1	12522146	12522169	1.2091e-05	0.20506	5	0.71107	0.91613							fakechr1-12522146-12522169
fakechr1	12620145	12620223	0.0052069	-0.11943	9	0.60591	0.48648							fakechr1-12620145-12620223
fakechr1	12628524	12628543	0.0074655	0.171	5	0.1922	0.3632							fakechr1-12628524-12628543
fakechr1	12725028	12725197	0.013589	0.18641	5	0.18977	0.37618							fakechr1-12725028-12725197
fakechr1	12763949	12764015	0.0022988	0.10262	5	0.86931	0.97193							fakechr1-12763949-12764015
fakechr1	12781156	12781403	0.001048	-0.19509	12	0.56117	0.36608							fakechr1-12781156-12781403
fakechr1	12804884	12805216	0.00066308	-0.13331	33	0.89909	0.76578							fakechr1-12804884-12805216
fakechr1	12908238	12908491	0.0012623	0.11379	40	0.53106	0.64485							fakechr1-12908238-12908491
fakechr1	12908657	12908841	0.0014086	-0.12756	13	0.64638	0.51882							fakechr1-12908657-12908841
fakechr1	12945255	12945478	0.0095315	0.1285	5	0.83394	0.96244							fakechr1-12945255-12945478
fakechr1	12978825	12978850	0.0017386	-0.1071	5	0.98847	0.88137							fakechr1-12978825-12978850
fakechr1	12997271	12997307	0.0014962	0.28169	8	0.58227	0.86396							fakechr1-12997271-12997307
fakechr1	13280198	13280296	0.002637	-0.15304	5	0.15304	3.3333e-07							fakechr1-13280198-13280296
fakechr1	13588315	13588376	0.0084421	0.10474	5	0.88153	0.98627							fakechr1-13588315-13588376
fakechr1	13602304	13602401	0.044253	-0.1442	5	0.78872	0.64452							fakechr1-13602304-13602401
fakechr1	13606157	13606357	0.010744	0.17167	5	0.73249	0.90416							fakechr1-13606157-13606357
fakechr1	13688873	13688970	0.0034534	-0.1192	5	0.9828	0.8636							fakechr1-13688873-13688970
fakechr1	13741968	13742300	0.0047011	-0.11243	12	0.81234	0.69991							fakechr1-13741968-13742300
fakechr1	14014649	14014684	0.021333	0.10324	5	0.79334	0.89658							fakechr1-14014649-14014684
fakechr1	14058676	14058743	0.0026355	0.21577	11	0.59688	0.81265							fakechr1-14058676-14058743
fakechr1	14059338	14059430	0.0038924	0.14195	8	0.74027	0.88222							fakechr1-14059338-14059430
fakechr1	14061452	14061564	0.0060989	-0.16665	8	0.32267	0.15602							fakechr1-14061452-14061564
fakechr1	14086940	14087045	0.036203	-0.14087	5	0.81627	0.6754							fakechr1-14086940-14087045
fakechr1	14228543	14228568	0.0065914	-0.15625	5	0.94198	0.78573							fakechr1-14228543-14228568
fakechr1	14329568	14329602	0.0022988	-0.12053	5	0.97613	0.8556							fakechr1-14329568-14329602
fakechr1	14337239	14337373	0.0073823	-0.205	7	0.64867	0.44367							fakechr1-14337239-14337373
fakechr1	14337535	14337692	0.00019441	0.17409	19	0.37149	0.54558							fakechr1-14337535-14337692
fakechr1	14418161	14418283	0.0039425	-0.14439	5	0.99034	0.84595							fakechr1-14418161-14418283
fakechr1	14430228	14430323	0.00050138	0.10925	14	0.56076	0.67001							fakechr1-14430228-14430323
fakechr1	14434837	14434853	0.0065914	0.11566	5	0.84627	0.96193							fakechr1-14434837-14434853
fakechr1	14492486	14492638	0.00084085	-0.15431	5	0.97598	0.82167							fakechr1-14492486-14492638
fakechr1	14683940	14683990	0.0011233	0.15604	7	0.70363	0.85967							fakechr1-14683940-14683990
fakechr1	14734268	14734391	0.015072	0.13693	9	0.676	0.81293							fakechr1-14734268-14734391
fakechr1	14767314	14767598	0.0022988	0.16604	5	0.69121	0.85725							fakechr1-14767314-14767598
fakechr1	14943962	14944030	0.002637	0.17203	5	0.21282	0.38485							fakechr1-14943962-14944030
fakechr1	14966404	14966706	0.015247	-0.16756	5	0.83135	0.66379							fakechr1-14966404-14966706
fakechr1	15086480	15086500	0.0017386	0.10861	5	0.83966	0.94827							fakechr1-15086480-15086500
fakechr1	15116428	15116483	0.0022988	0.15193	5	0.72887	0.8808							fakechr1-15116428-15116483
fakechr1	15119196	15119219	0.00037257	0.12515	11	0.78643	0.91158							fakechr1-15119196-15119219
fakechr1	15292165	15292204	0.00084085	-0.25076	5	0.6873	0.43654							fakechr1-15292165-15292204
fakechr1	15308233	15308254	1.274e-05	-0.13722	7	0.72452	0.5873							fakechr1-15308233-15308254
fakechr1	15387630	15387845	0.00042195	0.16146	8	0.30025	0.46171							fakechr1-15387630-15387845
fakechr1	15475355	15475501	0.01708	0.30099	5	0.22251	0.5235							fakechr1-15475355-15475501
fakechr1	15788522	15788568	0.021333	-0.14169	5	0.94309	0.8014							fakechr1-15788522-15788568
fakechr1	16014014	16014151	6.3318e-06	-0.19191	15	0.42949	0.23758							fakechr1-16014014-16014151
fakechr1	16014151	16014323	1.6047e-06	-0.172097	12	0.26627	0.094173							fakechr1-16014151-16014323
fakechr1	16019205	16019298	0.0038924	0.15066	8	0.56918	0.71984							fakechr1-16019205-16019298
fakechr1	16084735	16084817	0.012093	-0.116663	5	0.18333	0.066667							fakechr1-16084735-16084817
fakechr1	16103540	16103557	0.0029855	0.14108	8	0.73213	0.87321							fakechr1-16103540-16103557
fakechr1	16153837	16153992	0.013589	0.11216	5	0.85844	0.9706							fakechr1-16153837-16153992
fakechr1	16170243	16170278	4.3965e-05	0.10853	5	0.88187	0.9904							fakechr1-16170243-16170278
fakechr1	16262992	16263049	0.013218	-0.12942	7	0.92052	0.7911							fakechr1-16262992-16263049
fakechr1	16313627	16313694	9.9607e-05	-0.12563	6	0.98378	0.85815							fakechr1-16313627-16313694
fakechr1	16319927	16320006	0.042078	-0.11105	9	0.73549	0.62444							fakechr1-16319927-16320006
fakechr1	16397199	16397248	0.01708	-0.17767	5	0.87547	0.6978							fakechr1-16397199-16397248
fakechr1	16400628	16400858	0.0019818	0.18137	13	0.51109	0.69246							fakechr1-16400628-16400858
fakechr1	16421921	16422026	0.0045026	0.19066	11	0.58447	0.77513							fakechr1-16421921-16422026
fakechr1	16432854	16432905	0.016193	-0.14202	6	0.49667	0.35465							fakechr1-16432854-16432905
fakechr1	16455600	16455630	0.00084085	-0.27043	5	0.80572	0.53529							fakechr1-16455600-16455630
fakechr1	16468751	16468798	0.015247	0.13333	5	0.72707	0.8604							fakechr1-16468751-16468798
fakechr1	16532353	16532362	0.036203	0.11633	5	0.3592	0.47553							fakechr1-16532353-16532362
fakechr1	16589461	16589500	0.01708	-0.10144	5	0.95167	0.85023							fakechr1-16589461-16589500
fakechr1	16605085	16605109	0.0050338	0.13206	7	0.75623	0.88829							fakechr1-16605085-16605109
fakechr1	16621258	16621359	0.00064376	0.11708	12	0.81657	0.93365							fakechr1-16621258-16621359
fakechr1	16835729	16835842	0.013589	-0.13073	5	0.93653	0.8058							fakechr1-16835729-16835842
fakechr1	16908644	16908832	0.0028307	-0.1585	22	0.77604	0.61754							fakechr1-16908644-16908832
fakechr1	16912011	16912316	0.0043113	0.15432	17	0.42506	0.57938							fakechr1-16912011-16912316
fakechr1	16920516	16920538	0.035685	-0.1439	7	0.92748	0.78358							fakechr1-16920516-16920538
fakechr1	16958085	16958228	0.036203	0.16389	5	0.22331	0.3872							fakechr1-16958085-16958228
fakechr1	16958338	16958356	0.012093	-0.19215	5	0.74981	0.55766							fakechr1-16958338-16958356
fakechr1	17069967	17070064	0.019219	0.21743	6	0.3923	0.60973							fakechr1-17069967-17070064
fakechr1	17087536	17087714	0.0044937	-0.12852	5	0.9588	0.83028							fakechr1-17087536-17087714
fakechr1	17094172	17094221	2.1234e-05	0.31176	5	0.29051	0.60227							fakechr1-17094172-17094221
fakechr1	17143892	17143980	0.0022988	-0.1155	5	0.981	0.8655							fakechr1-17143892-17143980
fakechr1	17220360	17220443	1.1628e-07	0.25367	8	0.62552	0.87919							fakechr1-17220360-17220443
fakechr1	17249229	17249257	0.012093	-0.11923	5	0.9652	0.84597							fakechr1-17249229-17249257
fakechr1	17287186	17287256	0.001606	-0.10132	8	0.94321	0.84189							fakechr1-17287186-17287256
fakechr1	17350415	17350563	0.010671	-0.10646	7	0.91448	0.80802							fakechr1-17350415-17350563
fakechr1	17365607	17365690	0.0051139	-0.123	5	0.9241	0.8011							fakechr1-17365607-17365690
fakechr1	17561834	17561908	9.9248e-05	-0.1445	13	0.77681	0.63231							fakechr1-17561834-17561908
fakechr1	17763175	17763235	0.0030201	-0.18265	5	0.98506	0.80241							fakechr1-17763175-17763235
fakechr1	17785703	17785859	0.0069433	-0.13916	11	0.78676	0.6476							fakechr1-17785703-17785859
fakechr1	17790228	17790374	0.001103	0.17072	13	0.59629	0.76701							fakechr1-17790228-17790374
fakechr1	17825657	17825690	6.0698e-06	-0.10834	9	0.98927	0.88093							fakechr1-17825657-17825690
fakechr1	17826398	17826540	0.0074655	-0.13165	5	0.91447	0.78282							fakechr1-17826398-17826540
fakechr1	18187849	18187870	8.3993e-06	0.12203	9	0.84506	0.96709							fakechr1-18187849-18187870
fakechr1	18221824	18221964	0.00071582	-0.11416	7	0.96031	0.84615							fakechr1-18221824-18221964
fakechr1	18311770	18311811	0.029436	-0.10395	5	0.97027	0.86632							fakechr1-18311770-18311811
fakechr1	18345633	18345674	0.014179	0.13122	7	0.81688	0.9481							fakechr1-18345633-18345674
fakechr1	18351635	18351798	8.488e-05	0.1649	19	0.59975	0.76465							fakechr1-18351635-18351798
fakechr1	18362245	18362284	0.0015007	0.14841	9	0.63041	0.77882							fakechr1-18362245-18362284
fakechr1	18365864	18365889	0.0034534	-0.1546	5	0.62913	0.47453							fakechr1-18365864-18365889
fakechr1	18383167	18383238	0.00015642	-0.18578	15	0.78236	0.59658							fakechr1-18383167-18383238
fakechr1	18383244	18383415	0.0057663	-0.106	20	0.65618	0.55018							fakechr1-18383244-18383415
fakechr1	18397707	18397973	6.3547e-06	-0.12081	17	0.86665	0.74584							fakechr1-18397707-18397973
fakechr1	18398130	18398202	0.0017369	-0.16359	7	0.87642	0.71283							fakechr1-18398130-18398202
fakechr1	18423169	18423383	0.0044937	0.10686	5	0.25947	0.36633							fakechr1-18423169-18423383
fakechr1	18504602	18504925	0.0074655	-0.21706	5	0.34459	0.12753							fakechr1-18504602-18504925
fakechr1	18634287	18634345	9.7346e-05	0.18076	8	0.75485	0.93561							fakechr1-18634287-18634345
fakechr1	18768342	18768390	1.4289e-05	0.18215	7	0.3419	0.52405							fakechr1-18768342-18768390
fakechr1	18795083	18795159	0.010744	-0.16754	5	0.87985	0.71231							fakechr1-18795083-18795159
fakechr1	18862609	18862716	0.0001475	-0.1044	5	0.99527	0.89087							fakechr1-18862609-18862716
fakechr1	18999777	18999857	0.0084421	-0.10407	5	0.987	0.88293							fakechr1-18999777-18999857
fakechr1	19095215	19095294	0.0074655	-0.11402	5	0.96287	0.84885							fakechr1-19095215-19095294
fakechr1	19126100	19126159	0.00097547	-0.13166	5	0.9876	0.85594							fakechr1-19126100-19126159
fakechr1	19134971	19134984	0.00045678	-0.15227	5	0.83287	0.6806							fakechr1-19134971-19134984
fakechr1	19229957	19230063	0.00056349	-0.15941	6	0.62383	0.46442							fakechr1-19229957-19230063
fakechr1	19350608	19350657	7.4254e-05	0.20061	10	0.52869	0.7293							fakechr1-19350608-19350657
fakechr1	19432404	19432439	0.0013313	0.16052	9	0.13637	0.29689							fakechr1-19432404-19432439
fakechr1	19454915	19455018	0.0022754	0.27563	8	0.54916	0.82479							fakechr1-19454915-19455018
fakechr1	19484539	19484559	0.0074655	-0.13836	5	0.99167	0.85331							fakechr1-19484539-19484559
fakechr1	19502699	19502733	0.00097547	0.16657	5	0.81789	0.98446							fakechr1-19502699-19502733
fakechr1	20007392	20007491	0.00081531	-0.2132	9	0.90535	0.69215							fakechr1-20007392-20007491
fakechr1	20173545	20173573	0.019103	-0.10009	5	0.98013	0.88004							fakechr1-20173545-20173573
fakechr1	20228022	20228156	0.024227	-0.16175	13	0.44601	0.28426							fakechr1-20228022-20228156
fakechr1	20377834	20377876	0.00050095	0.25633	6	0.73828	0.99461							fakechr1-20377834-20377876
fakechr1	20692750	20692865	6.7079e-09	-0.27577	15	0.75055	0.47478							fakechr1-20692750-20692865
fakechr1	20827689	20827782	0.0084421	-0.14644	5	0.98093	0.83449							fakechr1-20827689-20827782
fakechr1	21153588	21153608	0.0011298	0.21217	5	0.6181	0.83027							fakechr1-21153588-21153608
fakechr1	21281658	21281688	0.0032599	0.11683	10	0.73684	0.85367							fakechr1-21281658-21281688
fakechr1	21463794	21463813	0.0039425	-0.14653	5	0.98872	0.84219							fakechr1-21463794-21463813
fakechr1	21521189	21521381	0.010385	-0.13289	6	0.94444	0.81155							fakechr1-21521189-21521381
fakechr1	21575619	21575755	0.0031703	-0.10573	12	0.6574	0.55167							fakechr1-21575619-21575755
fakechr1	21777290	21777356	3.067e-06	0.35439	5	0.39113	0.74552							fakechr1-21777290-21777356
fakechr1	21962592	21962669	0.012093	-0.13223	5	0.78522	0.65299							fakechr1-21962592-21962669
fakechr1	22142405	22142556	0.010744	-0.15614	5	0.95087	0.79473							fakechr1-22142405-22142556
fakechr1	22180141	22180171	0.011371	0.10972	6	0.85465	0.96437							fakechr1-22180141-22180171
fakechr1	22266168	22266342	0.042864	-0.10324	7	0.82367	0.72043							fakechr1-22266168-22266342
fakechr1	22268353	22268457	4.3547e-05	-0.12453	7	0.96324	0.83871							fakechr1-22268353-22268457
fakechr1	22270305	22270349	0.0044937	0.13693	5	0.77602	0.91295							fakechr1-22270305-22270349
fakechr1	22271667	22271690	0.0029619	0.12681	10	0.81145	0.93826							fakechr1-22271667-22271690
fakechr1	22272550	22272744	0.00039057	-0.20365	5	0.99613	0.79248							fakechr1-22272550-22272744
fakechr1	22291551	22291645	0.00033341	0.18787	5	0.49473	0.6826							fakechr1-22291551-22291645
fakechr1	22412531	22412731	0.015247	-0.11811	5	0.9578	0.83969							fakechr1-22412531-22412731
fakechr1	22455243	22455502	0.0081615	-0.10196	20	0.73328	0.63132							fakechr1-22455243-22455502
fakechr1	22485629	22485759	4.0994e-06	-0.17824	12	0.96967	0.79143							fakechr1-22485629-22485759
fakechr1	22551492	22551523	0.0084421	-0.1002	5	0.98153	0.88133							fakechr1-22551492-22551523
fakechr1	22653415	22653510	0.026482	-0.236313	5	0.30298	0.066667							fakechr1-22653415-22653510
fakechr1	22654273	22654396	0.02002	-0.15246	14	0.39136	0.2389							fakechr1-22654273-22654396
fakechr1	22716789	22716814	0.00025206	0.12554	7	0.86494	0.99048							fakechr1-22716789-22716814
fakechr1	22773780	22773941	0.00015382	0.10688	10	0.88112	0.988							fakechr1-22773780-22773941
fakechr1	22863724	22863777	0.0028735	0.13962	7	0.67424	0.81386							fakechr1-22863724-22863777
fakechr1	22863788	22863852	8.5054e-06	0.11266	13	0.74808	0.86074							fakechr1-22863788-22863852
fakechr1	22876344	22876455	0.015247	-0.15089	5	0.88313	0.73224							fakechr1-22876344-22876455
fakechr1	22917110	22917215	0.0013065	0.14381	5	0.81393	0.95774							fakechr1-22917110-22917215
fakechr1	23054098	23054207	4.8518e-05	0.26086	7	0.50905	0.76991							fakechr1-23054098-23054207
fakechr1	23157208	23157321	0.0005578	-0.10037	9	0.94696	0.84659							fakechr1-23157208-23157321
fakechr1	23161827	23161874	0.0026861	0.13576	9	0.82203	0.95779							fakechr1-23161827-23161874
fakechr1	23169802	23169933	1.5831e-11	0.1616	18	0.7492	0.9108							fakechr1-23169802-23169933
fakechr1	23247579	23247853	0.035685	-0.10892	7	0.94405	0.83513							fakechr1-23247579-23247853
fakechr1	23573734	23573940	0.0095315	0.16459	5	0.72761	0.8922							fakechr1-23573734-23573940
fakechr1	23716411	23716456	0.0010277	-0.14406	7	0.97676	0.8327							fakechr1-23716411-23716456
fakechr1	23744957	23745270	0.00084085	-0.14218	5	0.9808	0.83862							fakechr1-23744957-23745270
fakechr1	23903665	23903748	0.0024367	0.12971	8	0.68683	0.81654							fakechr1-23903665-23903748
fakechr1	23905153	23905200	0.01708	0.39735	5	0.43948	0.83683							fakechr1-23905153-23905200
fakechr1	23906536	23906638	0.00063375	0.21044	9	0.64567	0.85611							fakechr1-23906536-23906638
fakechr1	24133483	24133528	0.014179	0.15233	7	0.16659	0.31892							fakechr1-24133483-24133528
fakechr1	24189065	24189168	0.00045678	-0.12748	5	0.99135	0.86387							fakechr1-24189065-24189168
fakechr1	24196385	24196416	2.1234e-05	0.13657	5	0.85741	0.99398							fakechr1-24196385-24196416
fakechr1	24198684	24198758	0.0057243	-0.11475	13	0.47347	0.35872							fakechr1-24198684-24198758
fakechr1	24260857	24260991	0.0034116	0.28201	8	0.67258	0.95459							fakechr1-24260857-24260991
fakechr1	24355825	24355888	0.019103	-0.25877	5	0.91567	0.6569							fakechr1-24355825-24355888
fakechr1	24416771	24417048	0.00010167	0.23971	7	0.65093	0.89064							fakechr1-24416771-24417048
fakechr1	24493095	24493127	0.0020008	0.11049	5	0.86591	0.9764							fakechr1-24493095-24493127
fakechr1	24597866	24597897	0.0017386	0.15719	5	0.79908	0.95627							fakechr1-24597866-24597897
fakechr1	24606491	24606586	0.00044494	0.1681	6	0.81226	0.98036							fakechr1-24606491-24606586
fakechr1	24607655	24607703	0.0074655	0.10178	5	0.8724	0.97418							fakechr1-24607655-24607703
fakechr1	24608350	24608394	0.01708	0.13389	5	0.75491	0.8888							fakechr1-24608350-24608394
fakechr1	25199106	25199381	0.00010523	0.29339	5	0.61792	0.91131							fakechr1-25199106-25199381
fakechr1	25444792	25444899	0.0057917	0.16511	9	0.35589	0.521							fakechr1-25444792-25444899
fakechr1	25444977	25445398	0.0072916	-0.15602	13	0.63748	0.48146							fakechr1-25444977-25445398
fakechr1	25820187	25820196	3.6742e-05	-0.16956	5	0.9451	0.77554							fakechr1-25820187-25820196
fakechr1	26141242	26141318	2.0057e-05	0.11251	18	0.16108	0.27359							fakechr1-26141242-26141318
fakechr1	27061364	27061418	0.0034534	-0.37274	5	0.91519	0.54245							fakechr1-27061364-27061418
fakechr1	27666256	27666295	0.0044937	-0.10675	5	0.9612	0.85445							fakechr1-27666256-27666295
fakechr1	27994048	27994104	6.9033e-05	0.11344	8	0.87731	0.99075							fakechr1-27994048-27994104
fakechr1	29014488	29014496	0.0013065	-0.15081	5	0.9733	0.82249							fakechr1-29014488-29014496
fakechr1	29118170	29118217	0.00084085	0.14513	5	0.0432	0.18833							fakechr1-29118170-29118217
fakechr1	29163212	29163260	0.037954	-0.23305	7	0.40635	0.1733							fakechr1-29163212-29163260
fakechr1	29305220	29305488	0.0030201	-0.10649	5	0.97235	0.86586							fakechr1-29305220-29305488
fakechr1	29306309	29306469	0.0044937	0.10948	5	0.82667	0.93615							fakechr1-29306309-29306469
fakechr1	29322509	29322528	0.0039425	0.22033	5	0.42227	0.6426							fakechr1-29322509-29322528
fakechr1	29488432	29488503	0.010744	-0.12007	5	0.97788	0.85781							fakechr1-29488432-29488503
fakechr1	29491415	29491539	0.00014741	-0.26964	12	0.65455	0.38491							fakechr1-29491415-29491539
fakechr1	29491539	29491588	4.3965e-05	-0.2449	5	0.90888	0.66398							fakechr1-29491539-29491588
fakechr1	29608586	29608859	0.01147	0.12475	16	0.60461	0.72936							fakechr1-29608586-29608859
fakechr1	29754844	29755047	0.0073823	0.12576	7	0.8047	0.93046							fakechr1-29754844-29755047
fakechr1	29786474	29786564	0.0031186	-0.15022	7	0.42479	0.27457							fakechr1-29786474-29786564
fakechr1	29927583	29927718	0.010744	-0.11351	5	0.93614	0.82263							fakechr1-29927583-29927718
fakechr1	29929417	29929541	0.0044937	0.10493	5	0.85727	0.9622							fakechr1-29929417-29929541
fakechr1	30138475	30138503	0.023787	0.14266	5	0.12798	0.27064							fakechr1-30138475-30138503
fakechr1	30309503	30309584	4.974e-05	-0.12552	9	0.97219	0.84667							fakechr1-30309503-30309584
fakechr1	30328170	30328214	0.048815	0.11405	5	0.86092	0.97497							fakechr1-30328170-30328214
fakechr1	30496318	30496444	0.00042195	0.11527	8	0.86244	0.97771							fakechr1-30496318-30496444
fakechr1	30524682	30524751	0.021333	0.14773	5	0.81154	0.95927							fakechr1-30524682-30524751
fakechr1	30545801	30545874	4.3547e-05	-0.11016	7	0.99567	0.88551							fakechr1-30545801-30545874
fakechr1	30553534	30553651	0.00069906	0.24283	12	0.52566	0.76849							fakechr1-30553534-30553651
fakechr1	31352322	31352359	0.00020539	0.30724	5	0.64524	0.95248							fakechr1-31352322-31352359
fakechr1	31425280	31425338	0.019219	0.13086	6	0.1422	0.27306							fakechr1-31425280-31425338
fakechr1	31425475	31425507	0.0013065	-0.216877	5	0.30361	0.086733							fakechr1-31425475-31425507
fakechr1	31568281	31568543	2.2283e-07	-0.11512	22	0.94071	0.82559							fakechr1-31568281-31568543
fakechr1	32340800	32340908	6.4267e-07	0.18286	12	0.69025	0.87311							fakechr1-32340800-32340908
fakechr1	32806923	32806968	0.00053336	0.16813	5	0.31986	0.48799							fakechr1-32806923-32806968
fakechr1	33358215	33358477	5.6209e-05	-0.10974	37	0.67077	0.56103							fakechr1-33358215-33358477
fakechr1	33666529	33666653	5.2904e-05	0.12995	21	0.75342	0.88337							fakechr1-33666529-33666653
fakechr1	34284725	34284770	0.0084421	-0.19057	5	0.53409	0.34352							fakechr1-34284725-34284770
fakechr1	34551850	34551901	0.00033747	0.14165	7	0.82911	0.97076							fakechr1-34551850-34551901
fakechr1	34612843	34612875	3.067e-06	0.36601	5	0.18073	0.54674							fakechr1-34612843-34612875
fakechr1	34858370	34858445	0.0013065	0.39097	5	0.45573	0.8467							fakechr1-34858370-34858445
fakechr1	35526657	35526708	0.0086394	0.17639	6	0.39494	0.57133							fakechr1-35526657-35526708
fakechr1	35613307	35613377	0.010385	-0.20157	6	0.46318	0.26161							fakechr1-35613307-35613377
fakechr1	35772247	35772258	0.0022988	0.11896	5	0.84255	0.96151							fakechr1-35772247-35772258
fakechr1	35819985	35820004	0.00044941	-0.1519	7	0.94326	0.79136							fakechr1-35819985-35820004
fakechr1	36243033	36243315	4.9552e-07	0.19572	29	0.36655	0.56227							fakechr1-36243033-36243315
fakechr1	36535526	36535607	0.00053336	-0.2971	5	0.87421	0.57711							fakechr1-36535526-36535607
fakechr1	36609188	36609299	0.0017923	-0.12655	9	0.86355	0.737							fakechr1-36609188-36609299
fakechr1	36759083	36759108	0.0074655	-0.1483	5	0.98672	0.83842							fakechr1-36759083-36759108
fakechr1	37034325	37034405	8.8668e-05	-0.12093	5	0.97954	0.85861							fakechr1-37034325-37034405
fakechr1	37633449	37633558	0.005366	-0.13692	6	0.96924	0.83232							fakechr1-37633449-37633558
fakechr1	38331270	38331362	0.013348	-0.219503	8	0.26117	0.041667							fakechr1-38331270-38331362
fakechr1	38336010	38336108	0.0051139	0.18926	5	0.74316	0.93242							fakechr1-38336010-38336108
fakechr1	38796030	38796095	0.0058104	-0.13457	5	0.97583	0.84126							fakechr1-38796030-38796095
fakechr1	38844859	38844925	0.00045678	0.15984	5	0.4858	0.64564							fakechr1-38844859-38844925
fakechr1	38845183	38845402	0.00059527	-0.18816	7	0.89759	0.70943							fakechr1-38845183-38845402
fakechr1	38862256	38862346	8.2939e-05	0.20061	9	0.43224	0.63285							fakechr1-38862256-38862346
fakechr1	38863833	38863903	0.00735	-0.24714	8	0.63097	0.38383							fakechr1-38863833-38863903
fakechr1	38912265	38912421	5.9163e-08	0.1504	14	0.57979	0.73019							fakechr1-38912265-38912421
fakechr1	38912490	38912519	0.0015569	0.11932	6	0.63912	0.75844							fakechr1-38912490-38912519
fakechr1	38912595	38912703	0.025995	0.11662	7	0.73	0.84662							fakechr1-38912595-38912703
fakechr1	38912721	38912760	0.00062176	0.3022	5	0.58993	0.89213							fakechr1-38912721-38912760
fakechr1	38916483	38916863	1.9765e-06	0.10077	18	0.78626	0.88703							fakechr1-38916483-38916863
fakechr1	38923573	38923679	0.019103	0.10013	5	0.8348	0.93493							fakechr1-38923573-38923679
fakechr1	38945733	38945821	0.0044937	0.24716	5	0.5855	0.83266							fakechr1-38945733-38945821
fakechr1	38946735	38946777	0.016289	-0.18409	7	0.90057	0.71648							fakechr1-38946735-38946777
fakechr1	38956561	38956702	0.013589	0.14058	5	0.80095	0.94153							fakechr1-38956561-38956702
fakechr1	39021339	39021360	0.0018917	0.10967	7	0.74419	0.85386							fakechr1-39021339-39021360
fakechr1	39059371	39059439	0.00045678	-0.15881	5	0.96738	0.80857							fakechr1-39059371-39059439
fakechr1	39103626	39103676	0.0017369	0.11033	7	0.684	0.79433							fakechr1-39103626-39103676
fakechr1	39106867	39106910	0.00053336	-0.1106	5	0.99393	0.88333							fakechr1-39106867-39106910
fakechr1	39114121	39114206	0.0095315	-0.14004	5	0.97897	0.83893							fakechr1-39114121-39114206
fakechr1	39124339	39124403	0.0010526	-0.13073	17	0.84675	0.71602							fakechr1-39124339-39124403
fakechr1	39138916	39139086	6.5503e-06	0.2494	11	0.31154	0.56094							fakechr1-39138916-39139086
fakechr1	39314800	39314840	0.0026461	0.11793	7	0.86226	0.98019							fakechr1-39314800-39314840
fakechr1	39375891	39375930	0.0058104	-0.10575	5	0.97288	0.86713							fakechr1-39375891-39375930
fakechr1	39427933	39427989	0.0051139	-0.11888	5	0.93552	0.81664							fakechr1-39427933-39427989
fakechr1	39473809	39473972	0.019103	0.1266	5	0.76407	0.89067							fakechr1-39473809-39473972
fakechr1	39485101	39485165	1.6499e-06	0.15958	7	0.74749	0.90707							fakechr1-39485101-39485165
fakechr1	39510399	39510469	0.00072364	0.28815	5	0.41633	0.70448							fakechr1-39510399-39510469
fakechr1	39510503	39510607	0.0029619	0.21063	10	0.41339	0.62402							fakechr1-39510503-39510607
fakechr1	39561078	39561109	0.0051139	-0.12727	5	0.9678	0.84053							fakechr1-39561078-39561109
fakechr1	39629945	39630203	0.0050338	-0.11348	7	0.91343	0.79995							fakechr1-39629945-39630203
fakechr1	39630218	39630233	0.0074655	0.10307	5	0.82133	0.9244							fakechr1-39630218-39630233
fakechr1	39774676	39774781	0.0010561	-0.21266	20	0.57498	0.36232							fakechr1-39774676-39774781
fakechr1	39777923	39778019	0.017444	0.15429	7	0.24857	0.40286							fakechr1-39777923-39778019
fakechr1	39841896	39842111	0.0013065	-0.13605	5	0.99393	0.85788							fakechr1-39841896-39842111
fakechr1	39865986	39866186	0.0026888	0.11718	10	0.62073	0.73791							fakechr1-39865986-39866186
fakechr1	39894291	39894319	5.2522e-05	0.28034	5	0.38333	0.66367							fakechr1-39894291-39894319
fakechr1	39895268	39895299	0.0058104	0.16691	5	0.81755	0.98446							fakechr1-39895268-39895299
fakechr1	39974158	39974266	0.0015084	-0.27655	5	0.89142	0.61487							fakechr1-39974158-39974266
fakechr1	39996792	39996862	0.0051084	-0.16316	14	0.82426	0.6611							fakechr1-39996792-39996862
fakechr1	40145555	40145622	0.01867	0.125	7	0.42262	0.54762							fakechr1-40145555-40145622
fakechr1	40365681	40365811	0.007956	0.13633	7	0.77824	0.91457							fakechr1-40365681-40365811
fakechr1	40484009	40484166	0.0030201	-0.1608	5	0.69813	0.53733							fakechr1-40484009-40484166
fakechr1	40578984	40579060	0.0016714	0.15293	15	0.28362	0.43655							fakechr1-40578984-40579060
fakechr1	40605341	40605450	0.002578	0.11445	15	0.40493	0.51938							fakechr1-40605341-40605450
fakechr1	40666390	40666446	0.0012271	0.10737	7	0.86386	0.97123							fakechr1-40666390-40666446
fakechr1	40666472	40666498	0.00097547	-0.11968	5	0.99393	0.87425							fakechr1-40666472-40666498
fakechr1	40721753	40721815	0.0002709	-0.14436	9	0.90295	0.75859							fakechr1-40721753-40721815
fakechr1	40744030	40744068	1.97e-05	-0.13549	8	0.98921	0.85372							fakechr1-40744030-40744068
fakechr1	40756144	40756195	0.0012271	-0.10691	7	0.94148	0.83457							fakechr1-40756144-40756195
fakechr1	40782018	40782097	0.0020008	-0.14491	5	0.97693	0.83202							fakechr1-40782018-40782097
fakechr1	40786591	40786887	0.0039726	-0.1431	7	0.9476	0.8045							fakechr1-40786591-40786887
fakechr1	40799079	40799163	0.0014137	0.11709	9	0.83837	0.95546							fakechr1-40799079-40799163
fakechr1	40846983	40847034	0.00062176	-0.11313	5	0.9696	0.85647							fakechr1-40846983-40847034
fakechr1	40981676	40981987	0.0084421	-0.1229	5	0.90493	0.78203							fakechr1-40981676-40981987
fakechr1	41071984	41072039	1.2347e-05	0.37679	8	0.60752	0.98431							fakechr1-41071984-41072039
fakechr1	41198803	41198892	0.011466	-0.125	7	0.66695	0.54195							fakechr1-41198803-41198892
fakechr1	41203967	41204033	1.1488e-10	-0.18724	10	0.79731	0.61007							fakechr1-41203967-41204033
fakechr1	41246963	41247112	0.025952	-0.16753	8	0.80123	0.6337							fakechr1-41246963-41247112
fakechr1	41309411	41309681	0.00092727	-0.17424	10	0.75881	0.58457							fakechr1-41309411-41309681
fakechr1	41315012	41315254	2.4556e-06	-0.2274	23	0.77974	0.55234							fakechr1-41315012-41315254
fakechr1	41398255	41398274	0.010744	-0.11533	5	0.9882	0.87287							fakechr1-41398255-41398274
fakechr1	41402190	41402337	0.0013932	0.10424	8	0.87218	0.97642							fakechr1-41402190-41402337
fakechr1	41512553	41512782	0.0039425	0.11232	5	0.85248	0.9648							fakechr1-41512553-41512782
fakechr1	41534305	41534369	0.00084085	0.12377	5	0.85967	0.98344							fakechr1-41534305-41534369
fakechr1	41539418	41539488	0.036203	0.10994	5	0.83533	0.94527							fakechr1-41539418-41539488
fakechr1	41673922	41674106	0.0029765	-0.21934	23	0.82449	0.60515							fakechr1-41673922-41674106
fakechr1	41722692	41722733	0.013589	-0.12789	5	0.986	0.85811							fakechr1-41722692-41722733
fakechr1	41725580	41725652	0.029436	-0.1056	5	0.73327	0.62767							fakechr1-41725580-41725652
fakechr1	41728480	41728566	0.00033747	0.17824	7	0.57143	0.74967							fakechr1-41728480-41728566
fakechr1	41736384	41736420	0.00049385	0.10752	7	0.86667	0.97419							fakechr1-41736384-41736420
fakechr1	41785671	41785691	0.0034534	-0.11825	5	0.97733	0.85908							fakechr1-41785671-41785691
fakechr1	41821526	41821576	0.002989	0.10203	11	0.8827	0.98473							fakechr1-41821526-41821576
fakechr1	41823453	41823481	0.0074655	-0.12936	5	0.98	0.85064							fakechr1-41823453-41823481
fakechr1	41903908	41904007	0.002542	-0.1735	12	0.43144	0.25794							fakechr1-41903908-41904007
fakechr1	42010940	42011105	0.00017797	-0.10257	14	0.87667	0.7741							fakechr1-42010940-42011105
fakechr1	42107932	42108251	9.7491e-05	-0.13584	12	0.94645	0.81061							fakechr1-42107932-42108251
fakechr1	42121562	42121672	0.0002743	-0.10267	6	0.96461	0.86194							fakechr1-42121562-42121672
fakechr1	42141631	42141875	0.00037151	0.12028	7	0.83562	0.9559							fakechr1-42141631-42141875
fakechr1	42163214	42163254	0.040057	0.14467	5	0.3724	0.51707							fakechr1-42163214-42163254
fakechr1	42185237	42185394	8.255e-05	0.11221	7	0.86603	0.97824							fakechr1-42185237-42185394
fakechr1	42254000	42254030	0.00053336	-0.11807	5	0.9662	0.84813							fakechr1-42254000-42254030
fakechr1	42262758	42262913	0.0084421	-0.12962	5	0.97835	0.84873							fakechr1-42262758-42262913
fakechr1	42280443	42280487	0.0044937	0.24428	5	0.65954	0.90382							fakechr1-42280443-42280487
fakechr1	42316110	42316323	0.011466	0.11214	7	0.63167	0.74381							fakechr1-42316110-42316323
fakechr1	42435608	42435671	0.0024353	0.1152	7	0.79342	0.90862							fakechr1-42435608-42435671
fakechr1	42435732	42435759	0.0074655	0.12931	5	0.78175	0.91106							fakechr1-42435732-42435759
fakechr1	42440358	42440392	0.0039425	-0.1175	5	0.98273	0.86523							fakechr1-42440358-42440392
fakechr1	42441705	42441769	0.0013065	0.12009	5	0.84742	0.96751							fakechr1-42441705-42441769
fakechr1	42493362	42493399	0.00018725	0.152	7	0.50262	0.65462							fakechr1-42493362-42493399
fakechr1	42493767	42493820	0.013589	-0.12346	5	0.61273	0.48927							fakechr1-42493767-42493820
fakechr1	42496877	42496940	0.00027798	0.12138	7	0.80648	0.92786							fakechr1-42496877-42496940
fakechr1	42611558	42611634	0.0034534	0.15233	5	0.83603	0.98836							fakechr1-42611558-42611634
fakechr1	42720953	42721000	7.6591e-05	0.17545	6	0.79222	0.96767							fakechr1-42720953-42721000
fakechr1	42737023	42737054	0.0034534	-0.10613	5	0.97473	0.8686							fakechr1-42737023-42737054
fakechr1	42767585	42767600	0.0030201	0.10673	5	0.804	0.91073							fakechr1-42767585-42767600
fakechr1	42775536	42775862	0.00020653	0.10983	10	0.85501	0.96484							fakechr1-42775536-42775862
fakechr1	42808699	42808742	8.255e-05	-0.14417	7	0.98186	0.83769							fakechr1-42808699-42808742
fakechr1	42976228	42976260	0.00224	-0.13795	7	0.95262	0.81467							fakechr1-42976228-42976260
fakechr1	42985735	42985808	0.00012469	0.26107	5	0.3464	0.60747							fakechr1-42985735-42985808
fakechr1	42985808	42985861	0.00016723	0.10651	11	0.6627	0.76921							fakechr1-42985808-42985861
fakechr1	43001557	43001669	0.0001742	0.15048	5	0.81691	0.96739							fakechr1-43001557-43001669
fakechr1	43025236	43025294	0.0074655	0.10267	5	0.8922	0.99487							fakechr1-43025236-43025294
fakechr1	43076379	43076550	0.021333	0.13429	5	0.8452	0.97949							fakechr1-43076379-43076550
fakechr1	43090689	43090725	3.067e-06	0.21915	5	0.77278	0.99193							fakechr1-43090689-43090725
fakechr1	43119276	43119417	0.02281	-0.12762	7	0.86176	0.73414							fakechr1-43119276-43119417
fakechr1	43119436	43119481	0.01867	-0.15301	7	0.86968	0.71667							fakechr1-43119436-43119481
fakechr1	43171543	43171590	0.0095315	-0.10746	5	0.9722	0.86474							fakechr1-43171543-43171590
fakechr1	43176095	43176142	0.00084085	-0.14042	5	0.98842	0.848							fakechr1-43176095-43176142
fakechr1	43228923	43228961	0.0015084	0.12016	5	0.86637	0.98653							fakechr1-43228923-43228961
fakechr1	43294117	43294199	0.0033641	0.10811	9	0.86696	0.97507							fakechr1-43294117-43294199
fakechr1	43351967	43352074	0.038778	0.13794	14	0.64707	0.78501							fakechr1-43351967-43352074
fakechr1	43411034	43411062	0.010744	-0.12691	5	0.97665	0.84974							fakechr1-43411034-43411062
fakechr1	43416200	43416402	0.0038924	0.11947	8	0.85397	0.97344							fakechr1-43416200-43416402
fakechr1	43500129	43500226	0.019103	0.10403	5	0.8217	0.92573							fakechr1-43500129-43500226
fakechr1	43513087	43513284	0.0084421	0.11497	5	0.83184	0.94681							fakechr1-43513087-43513284
fakechr1	43525775	43525927	2.1234e-05	-0.14592	5	0.98664	0.84072							fakechr1-43525775-43525927
fakechr1	43548623	43548667	3.1372e-05	-0.16498	7	0.97197	0.80699							fakechr1-43548623-43548667
fakechr1	43556558	43556639	0.002637	-0.1149	5	0.96533	0.85043							fakechr1-43556558-43556639
fakechr1	43586145	43586187	2.0089e-05	0.10647	7	0.88604	0.99251							fakechr1-43586145-43586187
fakechr1	43611233	43611460	0.00030638	0.18033	7	0.80163	0.98196							fakechr1-43611233-43611460
fakechr1	43641579	43641690	0.00054517	0.14747	12	0.76912	0.91659							fakechr1-43641579-43641690
fakechr1	43691791	43691808	0.013589	0.11567	5	0.856	0.97167							fakechr1-43691791-43691808
fakechr1	43834229	43834276	0.0084421	-0.10194	5	0.91984	0.8179							fakechr1-43834229-43834276
fakechr1	43891798	43891803	0.048815	-0.12679	5	0.96112	0.83433							fakechr1-43891798-43891803
fakechr1	43900043	43900136	0.026482	-0.13373	5	0.9264	0.79267							fakechr1-43900043-43900136
fakechr1	43959012	43959220	0.004434	-0.13691	8	0.95799	0.82108							fakechr1-43959012-43959220
fakechr1	44074911	44075012	0.0065914	0.11562	5	0.84742	0.96304							fakechr1-44074911-44075012
fakechr1	44113012	44113210	6.406e-14	0.1193	25	0.71051	0.82981							fakechr1-44113012-44113210
fakechr1	44113233	44113540	0.001338	0.16043	15	0.29596	0.45639							fakechr1-44113233-44113540
fakechr1	44127074	44127162	0.014367	0.11603	9	0.23311	0.34914							fakechr1-44127074-44127162
fakechr1	44136530	44136614	1.3015e-07	-0.14167	8	0.28279	0.14112							fakechr1-44136530-44136614
fakechr1	44317100	44317126	0.0073823	-0.11524	7	0.87719	0.76195							fakechr1-44317100-44317126
fakechr1	44329157	44329275	0.0064929	-0.10323	8	0.9889	0.88567							fakechr1-44329157-44329275
fakechr1	44359470	44359694	0.026482	0.11557	5	0.87056	0.98613							fakechr1-44359470-44359694
fakechr1	44367643	44367817	0.0014962	-0.107693	8	0.17498	0.067287							fakechr1-44367643-44367817
fakechr1	44372833	44372926	0.025995	-0.11351	7	0.89627	0.78276							fakechr1-44372833-44372926
fakechr1	44385526	44385547	0.016289	-0.12005	7	0.47467	0.35462							fakechr1-44385526-44385547
fakechr1	44404612	44404749	1.8717e-05	-0.14738	12	0.94707	0.79969							fakechr1-44404612-44404749
fakechr1	44528537	44528677	0.0044937	-0.11147	5	0.95853	0.84706							fakechr1-44528537-44528677
fakechr1	44533088	44533171	0.019494	0.18163	10	0.25709	0.43872							fakechr1-44533088-44533171
fakechr1	44541852	44541869	0.0099241	0.10807	7	0.83569	0.94376							fakechr1-44541852-44541869
fakechr1	44587118	44587131	0.00062176	0.14884	5	0.78703	0.93587							fakechr1-44587118-44587131
fakechr1	44672855	44672922	0.0074655	0.11478	5	0.86582	0.9806							fakechr1-44672855-44672922
fakechr1	44788275	44788483	7.7163e-05	-0.10367	9	0.97433	0.87066							fakechr1-44788275-44788483
fakechr1	44796450	44796529	0.00097547	-0.10135	5	0.99607	0.89472							fakechr1-44796450-44796529
fakechr1	44827879	44827915	0.010744	0.10967	5	0.877	0.98667							fakechr1-44827879-44827915
fakechr1	44849770	44849855	0.0001742	0.10738	5	0.84229	0.94967							fakechr1-44849770-44849855
fakechr1	44858056	44858244	0.0017386	-0.11474	5	0.99047	0.87573							fakechr1-44858056-44858244
fakechr1	44868219	44868247	1.4612e-05	0.28876	5	0.70278	0.99154							fakechr1-44868219-44868247
fakechr1	44876020	44876425	0.0099241	0.12231	7	0.78398	0.90629							fakechr1-44876020-44876425
fakechr1	44911825	44912155	0.036203	0.10773	5	0.8578	0.96553							fakechr1-44911825-44912155
fakechr1	44952791	44952877	6.6009e-08	0.17614	26	0.74291	0.91905							fakechr1-44952791-44952877
fakechr1	44975154	44975173	0.040057	0.1026	5	0.88676	0.98936							fakechr1-44975154-44975173
fakechr1	45038212	45038230	0.00045678	0.19765	5	0.56648	0.76413							fakechr1-45038212-45038230
fakechr1	45065511	45065747	0.029436	-0.13006	5	0.94131	0.81125							fakechr1-45065511-45065747
fakechr1	45069987	45070315	0.004935	0.2484	9	0.5682	0.8166							fakechr1-45069987-45070315
fakechr1	45072595	45072793	0.0034534	-0.12793	5	0.9054	0.77747							fakechr1-45072595-45072793
fakechr1	45088433	45088496	0.0043807	0.16098	12	0.64922	0.8102							fakechr1-45088433-45088496
fakechr1	45092429	45092576	1.7605e-10	-0.17104	33	0.91556	0.74452							fakechr1-45092429-45092576
fakechr1	45211428	45211518	0.0017386	-0.10529	5	0.97556	0.87027							fakechr1-45211428-45211518
fakechr1	45340135	45340266	0.017411	0.19762	18	0.24618	0.4438							fakechr1-45340135-45340266
fakechr1	45888804	45888831	0.0017386	-0.38834	5	0.62868	0.24034							fakechr1-45888804-45888831
fakechr1	45888908	45888946	0.023696	-0.15813	10	0.37203	0.2139							fakechr1-45888908-45888946
fakechr1	45932460	45932611	0.0010004	0.20269	6	0.69811	0.9008							fakechr1-45932460-45932611
fakechr1	45984309	45984508	0.00039057	0.1325	5	0.86197	0.99447							fakechr1-45984309-45984508
fakechr1	46195597	46195651	0.0034534	-0.14808	5	0.96808	0.82							fakechr1-46195597-46195651
fakechr1	46217432	46217523	0.0032569	0.15267	6	0.72727	0.87994							fakechr1-46217432-46217523
fakechr1	46333005	46333014	0.019103	-0.1258	5	0.9926	0.8668							fakechr1-46333005-46333014
fakechr1	46373971	46374073	0.013589	0.11994	5	0.82667	0.94661							fakechr1-46373971-46374073
fakechr1	46417535	46417705	0.01708	0.11113	5	0.84278	0.95391							fakechr1-46417535-46417705
fakechr1	46449004	46449030	0.006846	-0.1246	7	0.99524	0.87064							fakechr1-46449004-46449030
fakechr1	46451898	46452047	3.4048e-05	0.16948	8	0.57581	0.74529							fakechr1-46451898-46452047
fakechr1	46452560	46452674	0.0022988	0.15629	5	0.40484	0.56113							fakechr1-46452560-46452674
fakechr1	46455701	46455868	0.0058104	0.16888	5	0.24273	0.41161							fakechr1-46455701-46455868
fakechr1	46473292	46473377	4.9767e-06	0.1662	7	0.25919	0.42539							fakechr1-46473292-46473377
fakechr1	46492372	46492406	0.0001568	0.138373	9	0.033407	0.17178							fakechr1-46492372-46492406
fakechr1	46499029	46499182	0.0044937	0.14117	5	0.82731	0.96848							fakechr1-46499029-46499182
fakechr1	46543628	46543778	0.00735	-0.11987	8	0.97962	0.85975							fakechr1-46543628-46543778
fakechr1	46551937	46551988	0.0050338	-0.11515	7	0.93674	0.82159							fakechr1-46551937-46551988
fakechr1	46601886	46601899	0.036203	-0.10357	5	0.9619	0.85833							fakechr1-46601886-46601899
fakechr1	46765886	46765913	0.0039425	0.11215	5	0.83827	0.95042							fakechr1-46765886-46765913
fakechr1	46812315	46812393	0.00085873	0.13027	7	0.85629	0.98656							fakechr1-46812315-46812393
fakechr1	46836601	46836628	0.00044941	0.10652	7	0.8718	0.97832							fakechr1-46836601-46836628
fakechr1	46842296	46842397	0.010744	-0.15804	5	0.89493	0.73689							fakechr1-46842296-46842397
fakechr1	46861358	46861536	1.7431e-13	0.17987	31	0.77158	0.95145							fakechr1-46861358-46861536
fakechr1	46923272	46923364	0.00083663	0.11392	8	0.85752	0.97144							fakechr1-46923272-46923364
fakechr1	46923517	46923549	0.023787	-0.14591	5	0.94467	0.79876							fakechr1-46923517-46923549
fakechr1	47060173	47060234	0.012093	-0.11527	5	0.99167	0.8764							fakechr1-47060173-47060234
fakechr1	47088555	47088618	0.005043	0.11989	8	0.83104	0.95093							fakechr1-47088555-47088618
fakechr1	47116051	47116218	0.0052019	-0.12637	10	0.92665	0.80028							fakechr1-47116051-47116218
fakechr1	47155548	47155565	0.010744	0.12063	5	0.86824	0.98887							fakechr1-47155548-47155565
fakechr1	47178080	47178176	0.036203	0.15999	5	3.3333e-07	0.15999							fakechr1-47178080-47178176
fakechr1	47338921	47339042	0.0010277	-0.10901	7	0.98724	0.87823							fakechr1-47338921-47339042
fakechr1	47368078	47368133	0.026482	0.14136	5	0.81603	0.95739							fakechr1-47368078-47368133
fakechr1	47370378	47370601	0.0021917	0.10304	16	0.75492	0.85796							fakechr1-47370378-47370601
fakechr1	47509253	47509586	0.00084085	-0.15049	5	0.99587	0.84538							fakechr1-47509253-47509586
fakechr1	47519489	47519555	0.00030804	0.25883	8	0.43699	0.69582							fakechr1-47519489-47519555
fakechr1	47524912	47524960	0.021333	-0.11274	5	0.30687	0.19413							fakechr1-47524912-47524960
fakechr1	47648917	47649029	0.0058104	0.10452	5	0.88595	0.99047							fakechr1-47648917-47649029
fakechr1	47737978	47737990	0.0051139	-0.12594	5	0.9304	0.80446							fakechr1-47737978-47737990
fakechr1	47738263	47738454	0.0039425	-0.18739	5	0.905	0.71761							fakechr1-47738263-47738454
fakechr1	47741237	47741374	0.010744	0.17264	5	0.75153	0.92417							fakechr1-47741237-47741374
fakechr1	47757472	47757512	0.0013065	-0.21419	5	0.6812	0.46701							fakechr1-47757472-47757512
fakechr1	47796868	47796945	0.0047557	0.10028	13	0.55613	0.65641							fakechr1-47796868-47796945
fakechr1	47816780	47816974	0.0049061	0.14531	13	0.51972	0.66503							fakechr1-47816780-47816974
fakechr1	47862019	47862062	0.010563	0.12193	8	0.80465	0.92658							fakechr1-47862019-47862062
fakechr1	47863330	47863455	8.0412e-06	0.13334	14	0.70814	0.84148							fakechr1-47863330-47863455
fakechr1	47888513	47888675	0.0034534	0.11729	5	0.87611	0.9934							fakechr1-47888513-47888675
fakechr1	48010969	48011001	0.00024178	0.1076	5	0.88847	0.99607							fakechr1-48010969-48011001
fakechr1	48029047	48029189	2.5523e-09	-0.256	14	0.48073	0.22473							fakechr1-48029047-48029189
fakechr1	48158169	48158214	0.0044937	0.11673	5	0.84347	0.9602							fakechr1-48158169-48158214
fakechr1	48216551	48216607	9.7759e-06	-0.10456	13	0.97874	0.87418							fakechr1-48216551-48216607
fakechr1	48231576	48231815	0.00040568	0.13911	12	0.51453	0.65364							fakechr1-48231576-48231815
fakechr1	48234552	48234665	0.00035046	-0.10848	23	0.64228	0.5338							fakechr1-48234552-48234665
fakechr1	48246952	48247022	0.00012469	-0.12545	5	0.99453	0.86908							fakechr1-48246952-48247022
fakechr1	48250441	48250567	0.00037777	-0.10396	9	0.99044	0.88648							fakechr1-48250441-48250567
fakechr1	48340989	48341022	0.0065914	-0.20172	5	0.9125	0.71078							fakechr1-48340989-48341022
fakechr1	48359960	48359976	0.0024353	-0.10586	7	0.96329	0.85743							fakechr1-48359960-48359976
fakechr1	48406835	48407190	0.0072156	0.10999	11	0.83416	0.94415							fakechr1-48406835-48407190
fakechr1	48409076	48409215	0.0034534	0.10186	5	0.88084	0.9827							fakechr1-48409076-48409215
fakechr1	48422186	48422341	5.0855e-06	0.14136	12	0.80687	0.94823							fakechr1-48422186-48422341
fakechr1	48520065	48520283	0.013549	-0.12658	10	0.79743	0.67085							fakechr1-48520065-48520283
fakechr1	48535961	48536019	0.0065914	0.1284	5	0.617	0.7454							fakechr1-48535961-48536019
fakechr1	48548396	48548504	0.012093	-0.16649	5	0.90748	0.74099							fakechr1-48548396-48548504
fakechr1	48555708	48555901	0.0050338	0.11152	7	0.8421	0.95362							fakechr1-48555708-48555901
fakechr1	48594409	48594540	0.0036755	0.10937	24	0.65606	0.76543							fakechr1-48594409-48594540
fakechr1	48615812	48615852	0.03267	0.14941	5	0.42907	0.57848							fakechr1-48615812-48615852
fakechr1	48844195	48844283	0.00052309	-0.12915	9	0.96912	0.83997							fakechr1-48844195-48844283
fakechr1	49347626	49347842	0.017649	0.11672	6	0.80556	0.92228							fakechr1-49347626-49347842
fakechr1	49403223	49403424	0.0051139	0.11083	5	0.87885	0.98968							fakechr1-49403223-49403424
fakechr1	49419645	49419745	0.0004904	0.22003	9	0.22677	0.4468							fakechr1-49419645-49419745
fakechr1	49503905	49503933	0.0013065	0.11812	5	0.87355	0.99167							fakechr1-49503905-49503933
fakechr1	49701806	49701959	0.0027488	0.1134	11	0.84215	0.95555							fakechr1-49701806-49701959
fakechr1	49842454	49842551	0.015247	0.12406	5	0.83221	0.95627							fakechr1-49842454-49842551
fakechr1	49847869	49847940	0.0095315	0.11479	5	0.8585	0.97329							fakechr1-49847869-49847940
fakechr1	49861134	49861291	1.4148e-08	-0.14769	16	0.88565	0.73796							fakechr1-49861134-49861291
fakechr1	49861294	49861411	0.013589	-0.10249	5	0.88194	0.77945							fakechr1-49861294-49861411
fakechr1	49988506	49988564	0.0013396	-0.10511	7	0.98484	0.87973							fakechr1-49988506-49988564
fakechr1	50017807	50017978	0.0065914	-0.13141	5	0.97713	0.84572							fakechr1-50017807-50017978
fakechr1	50094120	50094232	5.5012e-07	0.192686	11	0.079734	0.27242							fakechr1-50094120-50094232
fakechr1	50161594	50161671	0.0044937	-0.12042	5	0.99236	0.87194							fakechr1-50161594-50161671
fakechr1	50206703	50206731	0.0065914	-0.34778	5	0.89362	0.54584							fakechr1-50206703-50206731
fakechr1	50226303	50226456	0.00024248	0.13254	6	0.84174	0.97428							fakechr1-50226303-50226456
fakechr2	121773	121794	0.0011233	0.12813	7	0.84754	0.97567							fakechr2-121773-121794
fakechr2	182503	182603	0.010744	-0.21934	5	0.92745	0.70811							fakechr2-182503-182603
fakechr2	358227	358501	1.5371e-05	0.25942	16	0.64581	0.90523							fakechr2-358227-358501
fakechr2	405117	405132	0.0058104	-0.10963	5	0.9722	0.86257							fakechr2-405117-405132
fakechr2	420413	420426	0.0084421	-0.12387	5	0.9676	0.84373							fakechr2-420413-420426
fakechr2	664800	664829	0.0043013	0.1137	7	0.8742	0.9879							fakechr2-664800-664829
fakechr2	916429	916921	0.0037109	-0.11127	16	0.87125	0.75998							fakechr2-916429-916921
fakechr2	958962	959019	0.0050338	0.31957	7	0.28911	0.60868							fakechr2-958962-959019
fakechr2	960007	960456	2.0586e-07	0.1149	19	0.80293	0.91783							fakechr2-960007-960456
fakechr2	983168	983208	0.011959	-0.16451	10	0.81687	0.65236							fakechr2-983168-983208
fakechr2	995635	995684	0.0029619	-0.15866	10	0.95099	0.79233							fakechr2-995635-995684
fakechr2	1002223	1002546	3.626e-07	0.12724	18	0.77883	0.90607							fakechr2-1002223-1002546
fakechr2	1092617	1092927	0.023787	-0.10848	5	0.8251	0.71662							fakechr2-1092617-1092927
fakechr2	1092982	1093047	0.0084421	-0.12228	5	0.9203	0.79802							fakechr2-1092982-1093047
fakechr2	1117881	1117898	0.010385	-0.1075	6	0.90072	0.79322							fakechr2-1117881-1117898
fakechr2	1125409	1125449	0.0065914	-0.34654	5	0.94593	0.59939							fakechr2-1125409-1125449
fakechr2	1246889	1246953	0.0051139	0.10838	5	0.8498	0.95818							fakechr2-1246889-1246953
fakechr2	1279131	1279272	0.0048651	0.1225	6	0.84772	0.97022							fakechr2-1279131-1279272
fakechr2	1306831	1306878	0.015247	-0.11628	5	0.93352	0.81724							fakechr2-1306831-1306878
fakechr2	1335182	1335262	0.019103	-0.16105	5	0.88393	0.72288							fakechr2-1335182-1335262
fakechr2	1337862	1337992	0.00053201	0.18471	8	0.69321	0.87792							fakechr2-1337862-1337992
fakechr2	1348981	1349075	0.0012271	0.12375	7	0.82543	0.94918							fakechr2-1348981-1349075
fakechr2	1350161	1350407	0.00045678	-0.11448	5	0.99527	0.88079							fakechr2-1350161-1350407
fakechr2	1486055	1486252	0.015247	-0.15696	5	0.87809	0.72113							fakechr2-1486055-1486252
fakechr2	1496659	1496808	0.016289	0.18619	7	0.30643	0.49262							fakechr2-1496659-1496808
fakechr2	1580561	1580785	0.012093	0.1118	5	0.86829	0.98009							fakechr2-1580561-1580785
fakechr2	1653856	1653938	0.0011298	0.11606	5	0.88007	0.99613							fakechr2-1653856-1653938
fakechr2	1767958	1767971	0.029436	-0.14033	5	0.9708	0.83047							fakechr2-1767958-1767971
fakechr2	1775637	1775661	2.5138e-05	-0.10623	10	0.90236	0.79613							fakechr2-1775637-1775661
fakechr2	1788307	1788354	0.0014796	-0.10883	10	0.9065	0.79767							fakechr2-1788307-1788354
fakechr2	1796604	1796937	3.7216e-12	0.11771	33	0.81151	0.92922							fakechr2-1796604-1796937
fakechr2	1836511	1836700	0.0020008	0.10769	5	0.86524	0.97293							fakechr2-1836511-1836700
fakechr2	1954330	1954454	0.0065914	0.11837	5	0.8107	0.92907							fakechr2-1954330-1954454
fakechr2	1967954	1968042	0.0051139	0.16914	5	0.70745	0.87659							fakechr2-1967954-1968042
fakechr2	2139075	2139120	0.029436	-0.10005	5	0.92645	0.8264							fakechr2-2139075-2139120
fakechr2	2406084	2406314	0.015247	0.13458	5	0.82107	0.95565							fakechr2-2406084-2406314
fakechr2	2451324	2451554	0.00224	0.17121	7	0.77262	0.94383							fakechr2-2451324-2451554
fakechr2	2619919	2620323	0.00022201	0.10193	13	0.86596	0.96789							fakechr2-2619919-2620323
fakechr2	2643818	2643849	0.0011298	0.11349	5	0.87031	0.9838							fakechr2-2643818-2643849
fakechr2	2666222	2666263	0.00062176	-0.11183	5	0.97533	0.8635							fakechr2-2666222-2666263
fakechr2	2680788	2681009	2.1773e-05	0.14209	12	0.79387	0.93596							fakechr2-2680788-2681009
fakechr2	2745655	2745685	0.029436	-0.16768	5	0.96838	0.8007							fakechr2-2745655-2745685
fakechr2	2769886	2769905	0.0022988	-0.1915	5	0.98	0.7885							fakechr2-2769886-2769905
fakechr2	2812113	2812144	0.00024178	-0.11568	5	0.98727	0.87159							fakechr2-2812113-2812144
fakechr2	2826384	2826466	0.00090094	0.14511	8	0.82116	0.96627							fakechr2-2826384-2826466
fakechr2	2843863	2843888	0.03267	-0.12069	5	0.93713	0.81644							fakechr2-2843863-2843888
fakechr2	2910099	2910150	0.016289	0.10486	7	0.87362	0.97848							fakechr2-2910099-2910150
fakechr2	2930739	2930774	0.00072364	0.22	5	0.63753	0.85753							fakechr2-2930739-2930774
fakechr2	2931331	2931494	0.00079768	0.141496	11	0.072154	0.21365							fakechr2-2931331-2931494
fakechr2	2943743	2943805	0.0092245	0.25636	7	0.68645	0.94281							fakechr2-2943743-2943805
fakechr2	2953639	2953771	0.0011233	-0.15638	7	0.65357	0.49719							fakechr2-2953639-2953771
fakechr2	2986170	2986326	0.016193	0.17445	6	0.63494	0.80939							fakechr2-2986170-2986326
fakechr2	3022370	3022504	0.00017317	-0.14893	10	0.48363	0.3347							fakechr2-3022370-3022504
fakechr2	3076706	3076813	0.023076	-0.10376	17	0.73091	0.62715							fakechr2-3076706-3076813
fakechr2	3078849	3078976	0.0017369	0.11027	7	0.87514	0.98541							fakechr2-3078849-3078976
fakechr2	3172793	3172806	0.00097547	0.1096	5	0.86173	0.97133							fakechr2-3172793-3172806
fakechr2	3299819	3299897	0.00013638	-0.1052	9	0.98437	0.87917							fakechr2-3299819-3299897
fakechr2	3363588	3363623	0.020909	0.11847	6	0.77161	0.89008							fakechr2-3363588-3363623
fakechr2	3383013	3383027	3.7495e-06	0.35111	5	0.64056	0.99167							fakechr2-3383013-3383027
fakechr2	3386079	3386110	0.00084085	-0.17962	5	0.8194	0.63978							fakechr2-3386079-3386110
fakechr2	3485191	3485242	0.013589	-0.101	5	0.9482	0.8472							fakechr2-3485191-3485242
fakechr2	3532237	3532321	0.0034534	0.14234	5	0.81493	0.95727							fakechr2-3532237-3532321
fakechr2	3558853	3558868	0.010744	-0.11389	5	0.9041	0.79021							fakechr2-3558853-3558868
fakechr2	3648882	3648914	1.2091e-05	0.1067	5	0.88081	0.98751							fakechr2-3648882-3648914
fakechr2	3958618	3958656	0.0017386	-0.14141	5	0.96972	0.82831							fakechr2-3958618-3958656
fakechr2	3964872	3964916	6.6862e-05	-0.1005	7	0.99011	0.88961							fakechr2-3964872-3964916
fakechr2	3968686	3968717	0.0030201	0.19539	5	0.68568	0.88107							fakechr2-3968686-3968717
fakechr2	4012800	4012899	0.026482	0.11495	5	0.85498	0.96993							fakechr2-4012800-4012899
fakechr2	4050101	4050111	0.0022988	-0.27896	5	0.79823	0.51927							fakechr2-4050101-4050111
fakechr2	4220014	4220031	0.012093	0.20037	5	0.39893	0.5993							fakechr2-4220014-4220031
fakechr2	4517576	4517665	0.023787	0.14913	5	0.80772	0.95685							fakechr2-4517576-4517665
fakechr2	4841951	4842066	0.0074655	0.11834	5	0.83253	0.95087							fakechr2-4841951-4842066
fakechr2	5015442	5015497	0.00054236	0.10758	7	0.80339	0.91097							fakechr2-5015442-5015497
fakechr2	5041881	5042024	8.1095e-08	0.12965	21	0.77768	0.90733							fakechr2-5041881-5042024
fakechr2	5044201	5044270	0.0013065	-0.1632	5	0.99134	0.82814							fakechr2-5044201-5044270
fakechr2	5298874	5298958	0.021333	-0.11378	5	0.92132	0.80754							fakechr2-5298874-5298958
fakechr2	5836277	5836379	0.00052309	-0.10373	9	0.94904	0.84531							fakechr2-5836277-5836379
fakechr2	5863999	5864155	0.00033341	-0.12085	5	0.9928	0.87195							fakechr2-5863999-5864155
fakechr2	5881785	5881927	0.00084085	-0.109	5	0.99607	0.88707							fakechr2-5881785-5881927
fakechr2	5884575	5884675	0.002637	-0.14867	5	0.96667	0.818							fakechr2-5884575-5884675
fakechr2	5893939	5894041	0.004935	0.12758	9	0.82011	0.94769							fakechr2-5893939-5894041
fakechr2	5914075	5914194	0.0020148	-0.11735	9	0.90448	0.78713							fakechr2-5914075-5914194
fakechr2	6025213	6025423	0.00024178	0.17801	5	0.80699	0.985							fakechr2-6025213-6025423
fakechr2	6125565	6125601	0.0013065	0.1178	5	0.8048	0.9226							fakechr2-6125565-6125601
fakechr2	6309670	6309688	0.0015938	0.12153	7	0.54214	0.66367							fakechr2-6309670-6309688
fakechr2	6323111	6323153	0.0020008	0.13724	5	0.85097	0.98821							fakechr2-6323111-6323153
fakechr2	6332597	6332746	0.0030201	-0.16914	5	0.97277	0.80363							fakechr2-6332597-6332746
fakechr2	6346157	6346247	0.0013065	-0.23337	5	0.87091	0.63754							fakechr2-6346157-6346247
fakechr2	6390592	6390691	0.00034567	0.1162	14	0.87029	0.98649							fakechr2-6390592-6390691
fakechr2	6449053	6449127	0.0024353	-0.19528	7	0.81054	0.61526							fakechr2-6449053-6449127
fakechr2	6465324	6465492	6.385e-05	0.11676	12	0.78581	0.90257							fakechr2-6465324-6465492
fakechr2	6467921	6468077	2.5995e-06	0.18274	11	0.14054	0.32328							fakechr2-6467921-6468077
fakechr2	6470789	6470858	0.007956	-0.1733	7	0.74374	0.57044							fakechr2-6470789-6470858
fakechr2	6472804	6472915	0.015247	-0.13799	5	0.96351	0.82552							fakechr2-6472804-6472915
fakechr2	6480748	6481049	0.0022988	0.11553	5	0.8756	0.99113							fakechr2-6480748-6481049
fakechr2	6500222	6500282	0.048299	0.11136	7	0.75012	0.86148							fakechr2-6500222-6500282
fakechr2	6514279	6514337	0.036203	0.14909	5	0.66651	0.8156							fakechr2-6514279-6514337
fakechr2	6651599	6651610	0.0017386	0.13398	5	0.82088	0.95486							fakechr2-6651599-6651610
fakechr2	6668450	6668497	0.00033341	0.13131	5	0.84032	0.97163							fakechr2-6668450-6668497
fakechr2	6673524	6673564	0.00033341	0.14212	5	0.79308	0.9352							fakechr2-6673524-6673564
fakechr2	6983123	6983145	0.0017386	-0.13566	5	0.97236	0.8367							fakechr2-6983123-6983145
fakechr2	6992232	6992290	0.0026461	0.12621	7	0.85035	0.97656							fakechr2-6992232-6992290
fakechr2	7055975	7056023	0.0013065	-0.12606	5	0.9879	0.86184							fakechr2-7055975-7056023
fakechr2	7098974	7099218	0.014367	0.11637	9	0.10651	0.22288							fakechr2-7098974-7099218
fakechr2	7103736	7103819	0.0013313	0.19215	9	0.25737	0.44952							fakechr2-7103736-7103819
fakechr2	7183050	7183297	0.00022335	0.16308	17	0.6311	0.79418							fakechr2-7183050-7183297
fakechr2	7184502	7184731	0.0007906	0.12344	10	0.66293	0.78637							fakechr2-7184502-7184731
fakechr2	7194331	7194542	0.00030638	0.10458	7	0.85841	0.96299							fakechr2-7194331-7194542
fakechr2	7209722	7209819	4.8518e-05	0.12785	7	0.85595	0.9838							fakechr2-7209722-7209819
fakechr2	7215843	7215910	0.0017369	-0.11264	7	0.96783	0.85519							fakechr2-7215843-7215910
fakechr2	7222210	7222269	0.0074655	0.3958	5	0.0952	0.491							fakechr2-7222210-7222269
fakechr2	7227638	7227670	0.0011298	0.13411	5	0.86249	0.9966							fakechr2-7227638-7227670
fakechr2	7418835	7418885	0.0020008	0.10515	5	0.85039	0.95554							fakechr2-7418835-7418885
fakechr2	7425512	7425646	0.01247	0.11268	10	0.85047	0.96315							fakechr2-7425512-7425646
fakechr2	7452384	7452482	0.045513	0.2059	7	0.59419	0.80009							fakechr2-7452384-7452482
fakechr2	7515608	7515686	2.5534e-05	0.18535	5	0.80267	0.98802							fakechr2-7515608-7515686
fakechr2	7592666	7592813	0.0013065	-0.10151	5	0.99366	0.89215							fakechr2-7592666-7592813
fakechr2	7742506	7742522	0.00028416	0.1147	5	0.87437	0.98907							fakechr2-7742506-7742522
fakechr2	7745073	7745209	2.9842e-06	-0.1028	13	0.97322	0.87042							fakechr2-7745073-7745209
fakechr2	7745233	7745271	0.0092245	0.21276	7	0.60305	0.81581							fakechr2-7745233-7745271
fakechr2	7752802	7752818	7.1123e-06	0.10577	7	0.88758	0.99335							fakechr2-7752802-7752818
fakechr2	7760805	7761086	7.6591e-05	-0.12924	6	0.95021	0.82097							fakechr2-7760805-7761086
fakechr2	7805000	7805042	0.002637	-0.10233	5	0.9806	0.87827							fakechr2-7805000-7805042
fakechr2	7813308	7813356	0.0058104	-0.1393	5	0.87697	0.73767							fakechr2-7813308-7813356
fakechr2	7820317	7820414	0.00072364	0.28	5	0.32913	0.60913							fakechr2-7820317-7820414
fakechr2	7820703	7820742	0.0095315	0.10691	5	0.82424	0.93115							fakechr2-7820703-7820742
fakechr2	7915237	7915363	7.1443e-06	-0.25115	9	0.82867	0.57752							fakechr2-7915237-7915363
fakechr2	7950570	7950658	0.00059464	0.1397	9	0.77867	0.91837							fakechr2-7950570-7950658
fakechr2	8149437	8149464	0.015247	0.12295	5	0.79532	0.91827							fakechr2-8149437-8149464
fakechr2	8168518	8168705	0.005375	-0.18806	8	0.73496	0.5469							fakechr2-8168518-8168705
fakechr2	8339000	8339129	2.7115e-06	0.30092	7	0.56465	0.86557							fakechr2-8339000-8339129
fakechr2	8346710	8346787	0.0078156	0.15435	8	0.14341	0.29776							fakechr2-8346710-8346787
fakechr2	8371591	8371640	0.0022988	-0.31303	5	0.74712	0.43409							fakechr2-8371591-8371640
fakechr2	8475075	8475150	0.0013065	0.13275	5	0.82705	0.9598							fakechr2-8475075-8475150
fakechr2	8482598	8482846	0.021333	-0.10483	5	0.98277	0.87794							fakechr2-8482598-8482846
fakechr2	8499591	8499656	0.012093	0.11148	5	0.85739	0.96887							fakechr2-8499591-8499656
fakechr2	8599763	8599789	0.015247	-0.1414	5	0.49407	0.35267							fakechr2-8599763-8599789
fakechr2	8681843	8682346	1.5294e-05	-0.11491	25	0.77091	0.656							fakechr2-8681843-8682346
fakechr2	8735861	8736027	0.00033341	-0.12194	5	0.97859	0.85665							fakechr2-8735861-8736027
fakechr2	8754153	8754398	0.00062176	-0.10527	5	0.9894	0.88413							fakechr2-8754153-8754398
fakechr2	8759364	8759411	0.00053201	0.10769	8	0.87857	0.98626							fakechr2-8759364-8759411
fakechr2	8762837	8762899	0.00027798	-0.14562	7	0.97919	0.83357							fakechr2-8762837-8762899
fakechr2	8856582	8856708	0.0039425	0.13387	5	0.8532	0.98707							fakechr2-8856582-8856708
fakechr2	8872891	8873144	0.012093	-0.11153	5	0.96393	0.8524							fakechr2-8872891-8873144
fakechr2	8964927	8965043	0.00010167	-0.21546	7	0.90808	0.69262							fakechr2-8964927-8965043
fakechr2	9041326	9041378	4.4517e-05	0.1063	8	0.88953	0.99583							fakechr2-9041326-9041378
fakechr2	9097987	9097998	0.021333	-0.11065	5	0.97272	0.86207							fakechr2-9097987-9097998
fakechr2	9125335	9125462	0.0013396	0.11395	7	0.8801	0.99405							fakechr2-9125335-9125462
fakechr2	9149263	9149313	0.0017386	-0.10948	5	0.98034	0.87086							fakechr2-9149263-9149313
fakechr2	9481548	9481722	0.0034534	-0.11864	5	0.96798	0.84934							fakechr2-9481548-9481722
fakechr2	9814603	9814721	9.8193e-08	0.13458	15	0.72053	0.85511							fakechr2-9814603-9814721
fakechr2	9842204	9842324	0.0011298	-0.22806	5	0.71147	0.48341							fakechr2-9842204-9842324
fakechr2	9926828	9926866	0.0014616	-0.19792	7	0.74451	0.54659							fakechr2-9926828-9926866
fakechr2	10220442	10220528	0.0039425	0.12299	5	0.83674	0.95973							fakechr2-10220442-10220528
fakechr2	10440592	10440782	8.6397e-07	-0.23108	14	0.76014	0.52906							fakechr2-10440592-10440782
fakechr2	10525839	10526019	0.0084031	-0.10951	11	0.76512	0.65561							fakechr2-10525839-10526019
fakechr2	10541104	10541181	0.00011274	0.18967	7	0.27257	0.46224							fakechr2-10541104-10541181
fakechr2	10551135	10551342	0.045513	-0.20555	7	0.76316	0.55761							fakechr2-10551135-10551342
fakechr2	10560297	10560448	0.012093	0.13979	5	0.79689	0.93668							fakechr2-10560297-10560448
fakechr2	10672758	10673235	0.00037777	-0.10858	9	0.98704	0.87846							fakechr2-10672758-10673235
fakechr2	10807397	10807650	0.00097547	0.12767	5	0.84393	0.9716							fakechr2-10807397-10807650
fakechr2	11319751	11319831	0.00020539	-0.2386	5	0.8453	0.6067							fakechr2-11319751-11319831
fakechr2	11723273	11723388	0.0034534	0.14048	5	0.83559	0.97607							fakechr2-11723273-11723388
fakechr2	11724755	11724773	0.0084421	0.16454	5	0.68272	0.84726							fakechr2-11724755-11724773
fakechr2	11724849	11725011	0.014563	-0.12642	11	0.61093	0.48451							fakechr2-11724849-11725011
fakechr2	11726820	11726895	7.4315e-05	-0.13785	7	0.96071	0.82286							fakechr2-11726820-11726895
fakechr2	11727312	11727403	0.015461	-0.15614	12	0.84631	0.69017							fakechr2-11727312-11727403
fakechr2	11728896	11728976	0.0054923	-0.11603	9	0.93248	0.81645							fakechr2-11728896-11728976
fakechr2	11753488	11753665	1.2132e-07	-0.10307	13	0.91574	0.81267							fakechr2-11753488-11753665
fakechr2	11757501	11757553	0.00045678	-0.14559	5	0.9763	0.83071							fakechr2-11757501-11757553
fakechr2	11844366	11844548	0.00010282	0.11153	9	0.8661	0.97763							fakechr2-11844366-11844548
fakechr2	11866767	11866826	0.023787	-0.10467	5	0.9562	0.85153							fakechr2-11866767-11866826
fakechr2	11870531	11870591	0.00036082	-0.10643	8	0.98752	0.88109							fakechr2-11870531-11870591
fakechr2	11892539	11892556	0.0044937	0.1191	5	0.82783	0.94693							fakechr2-11892539-11892556
fakechr2	11985752	11985859	0.015202	0.12051	7	0.82644	0.94695							fakechr2-11985752-11985859
fakechr2	12016088	12016189	9.2372e-06	0.12978	15	0.78767	0.91745							fakechr2-12016088-12016189
fakechr2	12017402	12017443	0.0020008	-0.12327	5	0.9804	0.85713							fakechr2-12017402-12017443
fakechr2	12055364	12055578	4.0522e-07	0.24712	27	0.4431	0.69022							fakechr2-12055364-12055578
fakechr2	12076541	12076612	0.0013065	0.11086	5	0.8822	0.99306							fakechr2-12076541-12076612
fakechr2	12115213	12115507	0.00052839	0.14101	15	0.54596	0.68697							fakechr2-12115213-12115507
fakechr2	12218635	12218912	4.1387e-08	-0.2628	8	0.95986	0.69706							fakechr2-12218635-12218912
fakechr2	12282541	12282565	0.0013065	0.12587	5	0.75093	0.8768							fakechr2-12282541-12282565
fakechr2	12436641	12436857	0.046236	-0.11079	6	0.72651	0.61572							fakechr2-12436641-12436857
fakechr2	12444955	12444977	0.0058104	0.1201	5	0.8263	0.9464							fakechr2-12444955-12444977
fakechr2	12518558	12518755	0.016289	0.12728	7	0.83005	0.95733							fakechr2-12518558-12518755
fakechr2	12547418	12547622	0.0075211	0.1085	9	0.78557	0.89407							fakechr2-12547418-12547622
fakechr2	12551313	12551379	0.0045383	-0.13068	12	0.81774	0.68706							fakechr2-12551313-12551379
fakechr2	12639550	12639645	0.00037151	0.1045	7	0.87674	0.98124							fakechr2-12639550-12639645
fakechr2	12692254	12692387	0.00033341	-0.11295	5	0.99447	0.88152							fakechr2-12692254-12692387
fakechr2	12729256	12729372	0.0023222	-0.14572	10	0.43521	0.28949							fakechr2-12729256-12729372
fakechr2	12765012	12765117	0.00084085	-0.12722	5	0.97113	0.84391							fakechr2-12765012-12765117
fakechr2	12841972	12842192	6.9569e-11	0.21961	14	0.70347	0.92308							fakechr2-12841972-12842192
fakechr2	12855378	12855405	0.021333	0.19117	5	0.6911	0.88227							fakechr2-12855378-12855405
fakechr2	12931804	12931870	0.016762	-0.13375	8	0.61342	0.47967							fakechr2-12931804-12931870
fakechr2	12998429	12998502	2.2395e-05	-0.3334	6	0.58786	0.25446							fakechr2-12998429-12998502
fakechr2	13009133	13009245	0.0014616	0.11425	7	0.81036	0.92461							fakechr2-13009133-13009245
fakechr2	13134599	13134646	0.00097547	-0.12909	5	0.94513	0.81604							fakechr2-13134599-13134646
fakechr2	13215486	13215555	0.0015084	0.11547	5	0.8698	0.98527							fakechr2-13215486-13215555
fakechr2	13233150	13233188	0.013589	0.1451	5	0.83647	0.98157							fakechr2-13233150-13233188
fakechr2	13260345	13260524	0.0074655	-0.11741	5	0.9628	0.84539							fakechr2-13260345-13260524
fakechr2	13338703	13338802	0.0065914	-0.10176	5	0.98653	0.88477							fakechr2-13338703-13338802
fakechr2	13417281	13417369	8.9334e-05	-0.13493	10	0.95279	0.81786							fakechr2-13417281-13417369
fakechr2	13533200	13533228	0.012093	0.10388	5	0.86286	0.96674							fakechr2-13533200-13533228
fakechr2	13576933	13577089	0.012093	0.17126	5	0.74447	0.91573							fakechr2-13576933-13577089
fakechr2	13598561	13598619	0.0084421	-0.11289	5	0.96	0.84711							fakechr2-13598561-13598619
fakechr2	13606725	13606915	0.00010523	-0.14182	5	0.98653	0.84471							fakechr2-13606725-13606915
fakechr2	13615946	13616203	2.9378e-05	-0.10058	18	0.98427	0.88369							fakechr2-13615946-13616203
fakechr2	13767255	13767489	3.0283e-05	0.15066	24	0.2576	0.40826							fakechr2-13767255-13767489
fakechr2	13797575	13797687	0.0031832	-0.1029	21	0.22103	0.11813							fakechr2-13797575-13797687
fakechr2	13798123	13798188	0.029713	-0.14887	14	0.27063	0.12176							fakechr2-13798123-13798188
fakechr2	13819022	13819063	0.01708	-0.23894	5	0.57449	0.33555							fakechr2-13819022-13819063
fakechr2	13825339	13825403	0.0051139	-0.18062	5	0.94053	0.75991							fakechr2-13825339-13825403
fakechr2	13849358	13849581	0.0026861	-0.13681	9	0.93004	0.79323							fakechr2-13849358-13849581
fakechr2	13854796	13854847	0.0061058	0.25135	9	0.17607	0.42742							fakechr2-13854796-13854847
fakechr2	13862426	13862520	0.0077891	-0.17258	11	0.8115	0.63892							fakechr2-13862426-13862520
fakechr2	13874634	13874714	0.0039425	0.11446	5	0.83901	0.95347							fakechr2-13874634-13874714
fakechr2	13906425	13906491	0.0003097	0.12834	9	0.80759	0.93593							fakechr2-13906425-13906491
fakechr2	14024791	14024881	0.0001171	-0.17401	21	0.36132	0.18731							fakechr2-14024791-14024881
fakechr2	14025861	14025875	0.0020008	0.13826	5	0.82947	0.96773							fakechr2-14025861-14025875
fakechr2	14157112	14157155	8.7385e-05	0.30828	6	0.18643	0.49471							fakechr2-14157112-14157155
fakechr2	14164260	14164515	1.9077e-06	0.25997	16	0.15563	0.4156							fakechr2-14164260-14164515
fakechr2	14164517	14164560	2.8772e-09	0.48732	8	0.28971	0.77703							fakechr2-14164517-14164560
fakechr2	14171995	14172082	0.0096999	0.12074	9	0.574	0.69474							fakechr2-14171995-14172082
fakechr2	14202467	14202480	0.0074655	-0.10469	5	0.97187	0.86718							fakechr2-14202467-14202480
fakechr2	14246409	14246545	0.0084421	-0.10695	5	0.98861	0.88166							fakechr2-14246409-14246545
fakechr2	14350296	14350393	0.00033345	-0.10679	8	0.98958	0.88279							fakechr2-14350296-14350393
fakechr2	14525449	14525562	0.00062176	-0.18324	5	0.96782	0.78458							fakechr2-14525449-14525562
fakechr2	14534841	14534985	0.0092245	-0.10362	7	0.97757	0.87395							fakechr2-14534841-14534985
fakechr2	14553671	14553716	0.0084421	0.10994	5	0.85561	0.96555							fakechr2-14553671-14553716
fakechr2	14573245	14573262	0.0034534	0.11382	5	0.87665	0.99047							fakechr2-14573245-14573262
fakechr2	14577405	14577550	0.042881	-0.13474	6	0.93191	0.79717							fakechr2-14577405-14577550
fakechr2	14597580	14597663	0.021333	-0.11046	5	0.87773	0.76727							fakechr2-14597580-14597663
fakechr2	14710879	14711049	0.0069095	0.10148	8	0.87336	0.97484							fakechr2-14710879-14711049
fakechr2	14730094	14730105	0.00039057	0.14735	5	0.84525	0.9926							fakechr2-14730094-14730105
fakechr2	14747167	14747320	9.4106e-08	0.25854	23	0.26605	0.52459							fakechr2-14747167-14747320
fakechr2	14842615	14842707	0.019973	-0.14415	9	0.42497	0.28082							fakechr2-14842615-14842707
fakechr2	14874486	14874555	0.0020008	-0.17668	5	0.98131	0.80463							fakechr2-14874486-14874555
fakechr2	14998343	14998369	0.012093	0.12788	5	0.84859	0.97647							fakechr2-14998343-14998369
fakechr2	15279528	15279591	0.0030201	-0.10839	5	0.94613	0.83774							fakechr2-15279528-15279591
fakechr2	15309169	15309242	0.002637	0.14292	5	0.78328	0.9262							fakechr2-15309169-15309242
fakechr2	15309590	15309631	0.00062176	-0.1172	5	0.97093	0.85373							fakechr2-15309590-15309631
fakechr2	15312020	15312040	0.0018917	-0.10785	7	0.96664	0.85879							fakechr2-15312020-15312040
fakechr2	15516710	15516733	0.0022988	-0.1278	5	0.98973	0.86193							fakechr2-15516710-15516733
fakechr2	15575491	15575514	0.011371	0.20164	6	0.30317	0.50481							fakechr2-15575491-15575514
fakechr2	15592405	15592524	0.006846	0.10605	7	0.8119	0.91795							fakechr2-15592405-15592524
fakechr2	15592556	15592591	0.0022988	-0.14102	5	0.94195	0.80093							fakechr2-15592556-15592591
fakechr2	15612947	15613037	0.00056349	-0.11074	6	0.96512	0.85438							fakechr2-15612947-15613037
fakechr2	15669516	15669594	0.0030201	0.1941	5	0.752	0.9461							fakechr2-15669516-15669594
fakechr2	15673647	15673683	0.0084421	0.13638	5	0.83321	0.96959							fakechr2-15673647-15673683
fakechr2	15683815	15683872	3.0655e-05	-0.12524	5	0.95167	0.82643							fakechr2-15683815-15683872
fakechr2	15705261	15705434	0.00093972	0.22102	7	0.65831	0.87933							fakechr2-15705261-15705434
fakechr2	15787669	15787763	0.005043	0.11536	8	0.86043	0.97579							fakechr2-15787669-15787763
fakechr2	15880357	15880399	0.03267	-0.1675	5	0.73639	0.56889							fakechr2-15880357-15880399
fakechr2	15890711	15890735	0.0084421	0.15998	5	0.82002	0.98							fakechr2-15890711-15890735
fakechr2	15921415	15921452	0.0014962	0.21592	8	0.218	0.43392							fakechr2-15921415-15921452
fakechr2	16234305	16234459	0.019103	0.16577	5	0.71551	0.88128							fakechr2-16234305-16234459
fakechr2	16312836	16312935	5.3121e-05	-0.13661	8	0.93783	0.80122							fakechr2-16312836-16312935
fakechr2	16429628	16429638	0.00072364	0.11847	5	0.866	0.98447							fakechr2-16429628-16429638
fakechr2	16446827	16446980	0.0031466	0.11934	13	0.78133	0.90067							fakechr2-16446827-16446980
fakechr2	16475990	16476178	0.0046545	-0.12965	7	0.96267	0.83302							fakechr2-16475990-16476178
fakechr2	16662651	16662967	0.029436	-0.10006	5	0.785	0.68494							fakechr2-16662651-16662967
fakechr2	16689497	16689577	2.0705e-05	-0.10018	12	0.94806	0.84788							fakechr2-16689497-16689577
fakechr2	16700105	16700301	0.0010015	-0.14171	16	0.52245	0.38074							fakechr2-16700105-16700301
fakechr2	16700569	16700660	0.0069095	0.11879	8	0.43533	0.55412							fakechr2-16700569-16700660
fakechr2	16706025	16706102	0.0044937	-0.12306	5	0.97755	0.85449							fakechr2-16706025-16706102
fakechr2	16793492	16793890	0.00039893	-0.10943	22	0.82728	0.71785							fakechr2-16793492-16793890
fakechr2	16808755	16808835	0.00063323	0.20375	6	0.74058	0.94433							fakechr2-16808755-16808835
fakechr2	16811663	16811971	0.00024227	0.16345	8	0.80699	0.97044							fakechr2-16811663-16811971
fakechr2	16820424	16820455	0.011466	0.12413	7	0.67354	0.79767							fakechr2-16820424-16820455
fakechr2	17262638	17262768	1.7629e-05	0.22335	5	0.4994	0.72275							fakechr2-17262638-17262768
fakechr2	17310748	17310813	0.00010167	0.25746	7	0.65695	0.91441							fakechr2-17310748-17310813
fakechr2	17355383	17355491	2.5392e-10	0.10195	20	0.78458	0.88653							fakechr2-17355383-17355491
fakechr2	17355492	17355521	2.2136e-06	0.1832	15	0.70842	0.89162							fakechr2-17355492-17355521
fakechr2	17423528	17423580	0.0026355	0.16888	11	0.42145	0.59033							fakechr2-17423528-17423580
fakechr2	17581242	17581259	0.013589	-0.12774	5	0.84827	0.72053							fakechr2-17581242-17581259
fakechr2	17621037	17621175	7.0506e-07	-0.16773	20	0.71264	0.54491							fakechr2-17621037-17621175
fakechr2	17622973	17623182	1.5947e-07	0.12811	15	0.54122	0.66933							fakechr2-17622973-17623182
fakechr2	17624074	17624158	0.017444	0.32116	7	0.48114	0.8023							fakechr2-17624074-17624158
fakechr2	17716708	17716845	4.3272e-06	-0.18337	12	0.91112	0.72775							fakechr2-17716708-17716845
fakechr2	18300161	18300362	0.014179	-0.17631	7	0.56108	0.38477							fakechr2-18300161-18300362
fakechr2	18300483	18300603	2.9176e-06	0.12718	20	0.4428	0.56998							fakechr2-18300483-18300603
fakechr2	18300603	18300654	0.00030638	0.215	7	0.4459	0.6609							fakechr2-18300603-18300654
fakechr2	18322354	18322384	0.040057	-0.1029	5	0.8	0.6971							fakechr2-18322354-18322384
fakechr2	18333275	18333302	0.044253	0.12353	5	0.80184	0.92537							fakechr2-18333275-18333302
fakechr2	18388337	18388367	0.00039057	0.11956	5	0.87377	0.99333							fakechr2-18388337-18388367
fakechr2	18609779	18609901	4.2004e-06	0.15356	22	0.59809	0.75165							fakechr2-18609779-18609901
fakechr2	18637611	18637654	0.00066835	0.10842	8	0.8365	0.94492							fakechr2-18637611-18637654
fakechr2	18713010	18713080	0.002637	-0.15496	5	0.98658	0.83162							fakechr2-18713010-18713080
fakechr2	18722559	18722677	9.6234e-10	0.42758	9	0.36799	0.79557							fakechr2-18722559-18722677
fakechr2	18722780	18722870	0.00044941	0.18483	7	0.69105	0.87588							fakechr2-18722780-18722870
fakechr2	18723126	18723243	0.00039027	-0.1284	8	0.98859	0.86019							fakechr2-18723126-18723243
fakechr2	18858552	18858666	0.01867	0.11615	7	0.6424	0.75855							fakechr2-18858552-18858666
fakechr2	18870821	18870971	0.015247	-0.15443	5	0.89733	0.7429							fakechr2-18870821-18870971
fakechr2	18875086	18875206	0.026213	-0.12111	9	0.6807	0.55959							fakechr2-18875086-18875206
fakechr2	19082105	19082242	0.021333	0.10066	5	0.8815	0.98216							fakechr2-19082105-19082242
fakechr2	19239092	19239131	0.026482	-0.25064	5	0.73292	0.48228							fakechr2-19239092-19239131
fakechr2	19248343	19248569	0.021333	0.10834	5	0.835	0.94334							fakechr2-19248343-19248569
fakechr2	19561488	19561515	0.0022988	-0.1036	5	0.98113	0.87753							fakechr2-19561488-19561515
fakechr2	19561831	19561866	0.00010342	-0.23807	13	0.46084	0.22277							fakechr2-19561831-19561866
fakechr2	19562013	19562142	0.0018115	-0.15266	10	0.63059	0.47793							fakechr2-19562013-19562142
fakechr2	19609613	19609695	0.044253	-0.13967	5	0.9296	0.78993							fakechr2-19609613-19609695
fakechr2	19624625	19625005	0.0034472	0.10798	18	0.18502	0.293							fakechr2-19624625-19625005
fakechr2	19628583	19628805	0.00020334	-0.15648	19	0.54657	0.39009							fakechr2-19628583-19628805
fakechr2	19629516	19629673	0.0020008	0.21012	5	0.46993	0.68005							fakechr2-19629516-19629673
fakechr2	19653288	19653345	0.015247	-0.16206	5	0.90853	0.74647							fakechr2-19653288-19653345
fakechr2	19664557	19664586	0.006345	-0.18068	7	0.89943	0.71875							fakechr2-19664557-19664586
fakechr2	19671321	19671665	0.010744	0.16137	5	0.75823	0.9196							fakechr2-19671321-19671665
fakechr2	19755261	19755331	0.0039425	-0.18721	5	0.55733	0.37012							fakechr2-19755261-19755331
fakechr2	19772933	19773010	0.040346	0.12338	7	0.45448	0.57786							fakechr2-19772933-19773010
fakechr2	19773094	19773166	5.7659e-07	0.28004	6	0.59033	0.87037							fakechr2-19773094-19773166
fakechr2	19773485	19773541	0.0012962	0.11261	16	0.57583	0.68844							fakechr2-19773485-19773541
fakechr2	19774029	19774072	0.0001568	-0.12548	9	0.96415	0.83867							fakechr2-19774029-19774072
fakechr2	19794233	19794250	0.00072364	-0.18097	5	0.96613	0.78516							fakechr2-19794233-19794250
fakechr2	19803573	19803730	8.0015e-06	-0.23727	7	0.93946	0.70219							fakechr2-19803573-19803730
fakechr2	19811346	19811434	3.935e-07	-0.10729	11	0.88161	0.77432							fakechr2-19811346-19811434
fakechr2	19818266	19818343	0.0012256	0.12404	13	0.8434	0.96744							fakechr2-19818266-19818343
fakechr2	19820510	19820577	0.0026461	-0.11984	7	0.90946	0.78962							fakechr2-19820510-19820577
fakechr2	20099235	20099313	0.0001475	-0.14044	5	0.97713	0.83669							fakechr2-20099235-20099313
fakechr2	20156326	20156589	0.030701	0.19484	11	0.4213	0.61614							fakechr2-20156326-20156589
fakechr2	20166010	20166081	0.0051139	-0.1116	5	0.97777	0.86617							fakechr2-20166010-20166081
fakechr2	20674601	20674794	0.00053201	0.22489	8	0.29481	0.5197							fakechr2-20674601-20674794
fakechr2	20676952	20677199	0.0071606	-0.10267	6	0.96861	0.86594							fakechr2-20676952-20677199
fakechr2	20681527	20681674	0.00325	-0.22227	13	0.75602	0.53375							fakechr2-20681527-20681674
fakechr2	20685694	20685782	0.021349	-0.11157	7	0.64605	0.53448							fakechr2-20685694-20685782
fakechr2	20733500	20733587	0.013589	-0.12946	5	0.97131	0.84185							fakechr2-20733500-20733587
fakechr2	20935592	20935700	0.00022345	0.10453	8	0.87951	0.98404							fakechr2-20935592-20935700
fakechr2	20938526	20938536	0.002637	0.1898	5	0.77247	0.96227							fakechr2-20938526-20938536
fakechr2	20992683	20992902	0.00053336	-0.1214	5	0.98787	0.86647							fakechr2-20992683-20992902
fakechr2	21027428	21027531	0.001838	0.12491	18	0.10831	0.23322							fakechr2-21027428-21027531
fakechr2	21140767	21140777	0.031491	0.12721	7	0.76842	0.89563							fakechr2-21140767-21140777
fakechr2	21152445	21152458	0.0074655	0.1712	5	0.75207	0.92327							fakechr2-21152445-21152458
fakechr2	21155835	21155873	0.00072364	0.18822	5	0.62165	0.80987							fakechr2-21155835-21155873
fakechr2	21197101	21197175	0.014367	-0.11583	9	0.4627	0.34687							fakechr2-21197101-21197175
fakechr2	21298784	21298858	0.024358	-0.15571	7	0.74581	0.5901							fakechr2-21298784-21298858
fakechr2	21300307	21300571	0.00097547	-0.13747	5	0.82959	0.69212							fakechr2-21300307-21300571
fakechr2	21303071	21303116	0.0017386	0.16918	5	0.18533	0.35451							fakechr2-21303071-21303116
fakechr2	21316884	21316990	0.00053336	0.13877	5	0.83163	0.9704							fakechr2-21316884-21316990
fakechr2	21359768	21359839	0.0084421	0.10687	5	0.86113	0.968							fakechr2-21359768-21359839
fakechr2	21367717	21367943	0.00071656	0.1262	17	0.1249	0.2511							fakechr2-21367717-21367943
fakechr2	21464406	21464468	2.004e-05	0.21345	9	0.65151	0.86496							fakechr2-21464406-21464468
fakechr2	21464468	21464714	2.6078e-05	0.10779	22	0.7664	0.87419							fakechr2-21464468-21464714
fakechr2	21490678	21490731	0.0030201	-0.27256	5	0.75353	0.48097							fakechr2-21490678-21490731
fakechr2	21496186	21496204	0.019103	0.15333	5	0.7254	0.87873							fakechr2-21496186-21496204
fakechr2	21507813	21507924	0.0017369	-0.16914	7	0.81124	0.6421							fakechr2-21507813-21507924
fakechr2	21514744	21514783	0.0074655	-0.10503	5	0.47949	0.37446							fakechr2-21514744-21514783
fakechr2	21598964	21598975	3.9052e-05	0.1276	6	0.86129	0.98889							fakechr2-21598964-21598975
fakechr2	21646230	21646425	0.013589	0.10299	5	0.88141	0.9844							fakechr2-21646230-21646425
fakechr2	21820416	21820626	0.039303	0.16985	12	0.65122	0.82107							fakechr2-21820416-21820626
fakechr2	21916524	21916549	0.025995	-0.22531	7	0.66704	0.44173							fakechr2-21916524-21916549
fakechr2	21982484	21982556	0.0084421	0.11547	5	0.8228	0.93827							fakechr2-21982484-21982556
fakechr2	22115356	22115393	3.2981e-06	0.10009	12	0.88193	0.98202							fakechr2-22115356-22115393
fakechr2	22215296	22215359	0.00025086	-0.10739	11	0.99494	0.88755							fakechr2-22215296-22215359
fakechr2	22219242	22219347	0.0015084	-0.12773	5	0.97293	0.8452							fakechr2-22219242-22219347
fakechr2	22232834	22232864	0.019103	0.11318	5	0.87367	0.98685							fakechr2-22232834-22232864
fakechr2	22332294	22332403	0.013348	-0.1285	8	0.82608	0.69758							fakechr2-22332294-22332403
fakechr2	22470102	22470305	0.0065914	-0.11343	5	0.98969	0.87626							fakechr2-22470102-22470305
fakechr2	22726518	22726701	0.010744	-0.15463	5	0.80667	0.65204							fakechr2-22726518-22726701
fakechr2	22727338	22727381	0.00061767	-0.11744	12	0.97019	0.85275							fakechr2-22727338-22727381
fakechr2	22742105	22742233	0.0058104	-0.11131	5	0.963	0.85169							fakechr2-22742105-22742233
fakechr2	22743841	22743881	0.003988	-0.1211	6	0.98889	0.86779							fakechr2-22743841-22743881
fakechr2	22891448	22891614	0.0065914	-0.11924	5	0.97533	0.85609							fakechr2-22891448-22891614
fakechr2	22983195	22983297	0.0039425	-0.14077	5	0.9607	0.81993							fakechr2-22983195-22983297
fakechr2	23014418	23014567	0.0058104	-0.10418	5	0.99268	0.8885							fakechr2-23014418-23014567
fakechr2	23158822	23158904	0.036203	-0.15487	5	0.86492	0.71005							fakechr2-23158822-23158904
fakechr2	23210960	23211079	0.0009698	0.11214	8	0.84508	0.95722							fakechr2-23210960-23211079
fakechr2	23223024	23223325	0.0028735	-0.10138	7	0.95513	0.85375							fakechr2-23223024-23223325
fakechr2	23263450	23263468	0.023787	-0.10623	5	0.9688	0.86257							fakechr2-23263450-23263468
fakechr2	23267100	23267189	0.00018725	-0.10376	7	0.97176	0.868							fakechr2-23267100-23267189
fakechr2	23269226	23269258	0.0044937	-0.18616	5	0.95	0.76384							fakechr2-23269226-23269258
fakechr2	23272818	23272866	0.0061058	-0.10326	9	0.93304	0.82978							fakechr2-23272818-23272866
fakechr2	23281273	23281369	0.010744	-0.1209	5	0.9263	0.8054							fakechr2-23281273-23281369
fakechr2	23297021	23297067	0.013589	0.14435	5	0.83548	0.97983							fakechr2-23297021-23297067
fakechr2	23334459	23334525	0.0011298	-0.13648	5	0.9664	0.82992							fakechr2-23334459-23334525
fakechr2	23355611	23355714	3.4228e-05	0.11942	9	0.84423	0.96365							fakechr2-23355611-23355714
fakechr2	23371458	23371666	0.020339	0.10355	12	0.36989	0.47344							fakechr2-23371458-23371666
fakechr2	23385872	23385929	0.01708	-0.11737	5	0.98299	0.86562							fakechr2-23385872-23385929
fakechr2	23387920	23388008	0.013589	-0.10396	5	0.94786	0.8439							fakechr2-23387920-23388008
fakechr2	23440059	23440261	0.00093972	0.11134	7	0.77076	0.8821							fakechr2-23440059-23440261
fakechr2	23521152	23521201	0.040057	0.17018	5	0.63117	0.80135							fakechr2-23521152-23521201
fakechr2	23810430	23810468	0.0095315	-0.13198	5	0.9926	0.86062							fakechr2-23810430-23810468
fakechr2	23826643	23826718	0.00018725	-0.11466	7	0.98488	0.87022							fakechr2-23826643-23826718
fakechr2	23830956	23831026	0.0011298	-0.10913	5	0.99233	0.8832							fakechr2-23830956-23831026
fakechr2	23857011	23857107	0.005043	-0.11056	8	0.9026	0.79204							fakechr2-23857011-23857107
fakechr2	23858194	23858431	0.0021302	-0.11747	11	0.95893	0.84146							fakechr2-23858194-23858431
fakechr2	23917893	23918082	0.013589	-0.10489	5	0.96385	0.85896							fakechr2-23917893-23918082
fakechr2	23972731	23972904	0.0058104	-0.2237	5	0.95748	0.73378							fakechr2-23972731-23972904
fakechr2	23975335	23975433	0.0020008	-0.24281	5	0.42091	0.1781							fakechr2-23975335-23975433
fakechr2	24066897	24066913	0.0058104	0.10166	5	0.87767	0.97933							fakechr2-24066897-24066913
fakechr2	24077213	24077314	0.0020008	0.10006	5	0.88036	0.98042							fakechr2-24077213-24077314
fakechr2	24159376	24159395	0.023787	-0.15761	5	0.78696	0.62935							fakechr2-24159376-24159395
fakechr2	24343884	24343993	0.013589	-0.18603	5	0.85943	0.6734							fakechr2-24343884-24343993
fakechr2	24436272	24436311	0.0017386	-0.13393	5	0.975	0.84107							fakechr2-24436272-24436311
fakechr2	24626728	24626792	0.0034534	-0.27294	5	0.65381	0.38087							fakechr2-24626728-24626792
fakechr2	24798301	24798442	3.1372e-05	0.13724	7	0.71876	0.856							fakechr2-24798301-24798442
fakechr2	24874737	24874831	0.0038924	0.10483	8	0.86172	0.96655							fakechr2-24874737-24874831
fakechr2	25029171	25029385	0.0018917	0.22949	7	0.21388	0.44337							fakechr2-25029171-25029385
fakechr2	25140111	25140256	0.00045848	-0.12553	10	0.93723	0.8117							fakechr2-25140111-25140256
fakechr2	25156986	25157090	0.015247	0.12105	5	0.85505	0.9761							fakechr2-25156986-25157090
fakechr2	25201246	25201435	0.0012271	-0.15103	7	0.98089	0.82986							fakechr2-25201246-25201435
fakechr2	25234023	25234139	0.0036668	-0.15624	7	0.66518	0.50894							fakechr2-25234023-25234139
fakechr2	25237010	25237064	0.0020591	0.1618	7	0.73399	0.89579							fakechr2-25237010-25237064
fakechr2	25456221	25456299	0.014138	0.10043	8	0.8759	0.97633							fakechr2-25456221-25456299
fakechr2	25534344	25534386	0.03267	0.1208	5	0.76573	0.88653							fakechr2-25534344-25534386
fakechr2	25567557	25567627	0.0014616	-0.18462	7	0.74143	0.55681							fakechr2-25567557-25567627
fakechr2	25657548	25657825	0.0010669	-0.12438	15	0.6734	0.54902							fakechr2-25657548-25657825
fakechr2	25724752	25724802	0.00037151	0.11673	7	0.84322	0.95995							fakechr2-25724752-25724802
fakechr2	25842242	25842275	0.019103	0.12599	5	0.80734	0.93333							fakechr2-25842242-25842275
fakechr2	25852202	25852392	0.005366	-0.18733	6	0.58887	0.40154							fakechr2-25852202-25852392
fakechr2	25852522	25852586	0.0009698	0.15871	8	0.52596	0.68467							fakechr2-25852522-25852586
fakechr2	25865187	25865205	0.0022623	0.10792	9	0.84989	0.95781							fakechr2-25865187-25865205
fakechr2	26016278	26016399	0.0064209	-0.13001	12	0.87223	0.74222							fakechr2-26016278-26016399
fakechr2	26364036	26364098	0.019103	-0.13939	5	0.95451	0.81512							fakechr2-26364036-26364098
fakechr2	26412022	26412176	0.0013065	-0.18921	5	0.92754	0.73833							fakechr2-26412022-26412176
fakechr2	26418767	26418831	0.00030638	-0.2425	7	0.87358	0.63108							fakechr2-26418767-26418831
fakechr2	26420262	26420491	0.0028666	0.17459	11	0.54894	0.72353							fakechr2-26420262-26420491
fakechr2	26428115	26428379	0.0075211	0.10573	9	0.76263	0.86836							fakechr2-26428115-26428379
fakechr2	26529167	26529341	0.00079741	-0.10533	6	0.97104	0.86571							fakechr2-26529167-26529341
fakechr2	26571375	26571511	0.015202	0.16553	7	0.81343	0.97896							fakechr2-26571375-26571511
fakechr2	26572063	26572086	2.004e-05	-0.1278	9	0.99609	0.86829							fakechr2-26572063-26572086
fakechr2	26600797	26600917	0.0022988	-0.11453	5	0.94505	0.83052							fakechr2-26600797-26600917
fakechr2	26606522	26606537	0.0044937	0.11917	5	0.87074	0.98991							fakechr2-26606522-26606537
fakechr2	26725773	26725856	0.042864	-0.13316	7	0.97042	0.83726							fakechr2-26725773-26725856
fakechr2	26850423	26850487	0.0065914	0.10074	5	0.85013	0.95087							fakechr2-26850423-26850487
fakechr2	26872898	26873139	0.00072364	-0.11311	5	0.97239	0.85928							fakechr2-26872898-26873139
fakechr2	27008602	27008743	0.0065914	0.13407	5	0.82193	0.956							fakechr2-27008602-27008743
fakechr2	27036223	27036408	0.00072364	0.10634	5	0.88145	0.98779							fakechr2-27036223-27036408
fakechr2	27049308	27049364	0.0065914	0.13654	5	0.83113	0.96767							fakechr2-27049308-27049364
fakechr2	27049993	27050167	0.0058104	-0.10798	5	0.98929	0.88131							fakechr2-27049993-27050167
fakechr2	27059174	27059190	0.0065914	-0.20105	5	0.91427	0.71322							fakechr2-27059174-27059190
fakechr2	27059204	27059262	0.015247	-0.15937	5	0.91942	0.76005							fakechr2-27059204-27059262
fakechr2	27077300	27077512	0.0075211	-0.116	9	0.96831	0.85231							fakechr2-27077300-27077512
fakechr2	27103180	27103228	0.012093	-0.31599	5	0.96606	0.65007							fakechr2-27103180-27103228
fakechr2	27193603	27193679	0.0021888	-0.10609	12	0.81668	0.71059							fakechr2-27193603-27193679
fakechr2	27208780	27208877	0.0094766	0.17505	6	0.76234	0.93739							fakechr2-27208780-27208877
fakechr2	27275926	27275979	0.03267	-0.23074	5	0.67406	0.44332							fakechr2-27275926-27275979
fakechr2	27294624	27294658	1.2091e-05	-0.38889	5	0.88536	0.49647							fakechr2-27294624-27294658
fakechr2	27384986	27385317	0.0027911	-0.10254	8	0.98533	0.88279							fakechr2-27384986-27385317
fakechr2	27488944	27488997	0.0074655	-0.1042	5	0.965	0.8608							fakechr2-27488944-27488997
fakechr2	27496437	27496453	0.01708	-0.15178	5	0.94073	0.78895							fakechr2-27496437-27496453
fakechr2	27678964	27678987	0.012093	-0.1108	5	0.92944	0.81864							fakechr2-27678964-27678987
fakechr2	27700327	27700345	0.010744	0.11719	5	0.83918	0.95637							fakechr2-27700327-27700345
fakechr2	27867189	27867229	1.6769e-08	-0.11513	12	0.94978	0.83465							fakechr2-27867189-27867229
fakechr2	27925744	27925844	0.0020591	-0.14307	7	0.98089	0.83782							fakechr2-27925744-27925844
fakechr2	27940921	27940942	0.0039425	-0.12141	5	0.9812	0.85979							fakechr2-27940921-27940942
fakechr2	27983134	27983295	0.0084421	0.10465	5	0.83682	0.94147							fakechr2-27983134-27983295
fakechr2	28000910	28001038	0.0095315	-0.16517	5	0.9119	0.74673							fakechr2-28000910-28001038
fakechr2	28016233	28016297	2.9882e-05	-0.10012	11	0.98003	0.87991							fakechr2-28016233-28016297
fakechr2	28048150	28048205	0.0017227	0.10814	10	0.7979	0.90604							fakechr2-28048150-28048205
fakechr2	28196033	28196256	0.03267	0.10281	5	0.83946	0.94227							fakechr2-28196033-28196256
fakechr2	28259078	28259249	0.0065914	-0.10963	5	0.90462	0.79499							fakechr2-28259078-28259249
fakechr2	28259618	28259630	0.0020008	0.12257	5	0.84343	0.966							fakechr2-28259618-28259630
fakechr2	28283538	28283673	0.0085693	-0.11863	7	0.96033	0.8417							fakechr2-28283538-28283673
fakechr2	28509592	28509607	0.002637	-0.2828	5	0.89773	0.61493							fakechr2-28509592-28509607
fakechr2	28542265	28542305	0.0065914	-0.10455	5	0.8758	0.77125							fakechr2-28542265-28542305
fakechr2	28581293	28581429	0.0051139	-0.12268	5	0.97575	0.85307							fakechr2-28581293-28581429
fakechr2	28586242	28586282	0.00072364	0.15871	5	0.80129	0.96							fakechr2-28586242-28586282
fakechr2	28669902	28669946	0.0039425	0.14384	5	0.82026	0.9641							fakechr2-28669902-28669946
fakechr2	28675290	28675324	0.0015084	-0.13586	5	0.92553	0.78967							fakechr2-28675290-28675324
fakechr2	28681717	28681762	0.0030201	-0.13465	5	0.98423	0.84958							fakechr2-28681717-28681762
fakechr2	28694673	28694848	0.0030201	-0.14893	5	0.92867	0.77974							fakechr2-28694673-28694848
fakechr2	28696231	28696525	0.010744	-0.10551	5	0.98707	0.88156							fakechr2-28696231-28696525
fakechr2	28696709	28696823	0.0013396	0.12976	7	0.80507	0.93483							fakechr2-28696709-28696823
fakechr2	28711838	28711876	0.013589	-0.14173	5	0.91786	0.77613							fakechr2-28711838-28711876
fakechr2	28749415	28749464	0.0010277	-0.12347	7	0.92357	0.8001							fakechr2-28749415-28749464
fakechr2	28851560	28851586	0.00010167	-0.10964	7	0.98556	0.87592							fakechr2-28851560-28851586
fakechr2	28853665	28853674	0.01708	-0.1642	5	0.95047	0.78627							fakechr2-28853665-28853674
fakechr2	28932166	28932216	0.00084085	-0.14527	5	0.96739	0.82212							fakechr2-28932166-28932216
fakechr2	28952191	28952269	0.0015007	0.14657	9	0.80229	0.94886							fakechr2-28952191-28952269
fakechr2	29089895	29089933	0.018582	0.14511	12	0.70972	0.85483							fakechr2-29089895-29089933
fakechr2	29093114	29093178	1.4337e-06	-0.12677	12	0.96719	0.84042							fakechr2-29093114-29093178
fakechr2	29093534	29093585	0.0017386	0.17098	5	0.80578	0.97676							fakechr2-29093534-29093585
fakechr2	29099140	29099221	0.00020539	-0.11776	5	0.95353	0.83577							fakechr2-29099140-29099221
fakechr2	29100971	29100984	0.00033341	0.17093	5	0.56298	0.73391							fakechr2-29100971-29100984
fakechr2	29101047	29101100	0.0065914	-0.14496	5	0.66157	0.51661							fakechr2-29101047-29101100
fakechr2	29117532	29117690	0.023787	0.10284	5	0.85466	0.9575							fakechr2-29117532-29117690
fakechr2	29122671	29122702	0.010744	-0.13438	5	0.98485	0.85047							fakechr2-29122671-29122702
fakechr2	29124246	29124510	0.009953	0.14909	8	0.70723	0.85632							fakechr2-29124246-29124510
fakechr2	29155082	29155105	3.9052e-05	-0.12004	6	0.99494	0.8749							fakechr2-29155082-29155105
fakechr2	29158727	29158821	0.010744	0.12669	5	0.85101	0.9777							fakechr2-29158727-29158821
fakechr2	29184858	29184936	0.012022	0.22571	12	0.67653	0.90224							fakechr2-29184858-29184936
fakechr2	29207667	29207729	0.0011569	0.16615	17	0.59249	0.75864							fakechr2-29207667-29207729
fakechr2	29209344	29209530	0.027363	-0.13205	8	0.43721	0.30516							fakechr2-29209344-29209530
fakechr2	29210990	29211336	0.00029188	0.16484	26	0.54883	0.71367							fakechr2-29210990-29211336
fakechr2	29212668	29212799	0.022054	0.10577	24	0.61701	0.72278							fakechr2-29212668-29212799
fakechr2	29213889	29214066	0.00029131	-0.18123	11	0.69591	0.51468							fakechr2-29213889-29214066
fakechr2	29237585	29237669	0.010671	-0.24055	7	0.72331	0.48276							fakechr2-29237585-29237669
fakechr2	29239807	29239929	5.6899e-11	0.25731	36	0.43633	0.69364							fakechr2-29239807-29239929
fakechr2	29240019	29240032	0.0092245	-0.12626	7	0.74226	0.616							fakechr2-29240019-29240032
fakechr2	29275143	29275287	2.906e-07	0.11468	9	0.87683	0.99151							fakechr2-29275143-29275287
fakechr2	29277625	29277721	0.00013835	0.10871	7	0.86346	0.97217							fakechr2-29277625-29277721
fakechr2	29310718	29310737	0.006345	0.12118	7	0.82658	0.94776							fakechr2-29310718-29310737
fakechr2	29330359	29330390	0.00063323	0.10311	6	0.88325	0.98636							fakechr2-29330359-29330390
fakechr2	29340887	29340959	0.00072364	-0.18298	5	0.97006	0.78708							fakechr2-29340887-29340959
fakechr2	29359136	29359161	0.021333	0.22529	5	0.49037	0.71566							fakechr2-29359136-29359161
fakechr2	29382164	29382367	0.012093	0.15679	5	0.74907	0.90586							fakechr2-29382164-29382367
fakechr2	29399899	29400063	0.0013065	-0.12532	5	0.97999	0.85467							fakechr2-29399899-29400063
fakechr2	29409713	29409738	0.010744	0.1266	5	0.7748	0.9014							fakechr2-29409713-29409738
fakechr2	29412455	29412500	0.0030201	0.12333	5	0.86025	0.98358							fakechr2-29412455-29412500
fakechr2	29434773	29434854	0.012093	0.1052	5	0.85947	0.96467							fakechr2-29434773-29434854
fakechr2	29444963	29445105	0.00054786	0.2125	11	0.30336	0.51586							fakechr2-29444963-29445105
fakechr2	29445107	29445147	2.2042e-05	0.11513	10	0.49167	0.6068							fakechr2-29445107-29445147
fakechr2	29449009	29449035	0.0017386	-0.1594	5	0.99487	0.83547							fakechr2-29449009-29449035
fakechr2	29458972	29459020	0.00033747	0.10906	7	0.88142	0.99048							fakechr2-29458972-29459020
fakechr2	29481747	29481851	0.0058104	-0.10102	5	0.98557	0.88455							fakechr2-29481747-29481851
fakechr2	29485875	29485970	0.0084421	-0.1145	5	0.94473	0.83023							fakechr2-29485875-29485970
fakechr2	29488694	29488773	0.00062176	-0.1166	5	0.81167	0.69507							fakechr2-29488694-29488773
fakechr2	29510242	29510272	0.0039425	-0.10026	5	0.94199	0.84173							fakechr2-29510242-29510272
fakechr2	29520116	29520412	0.00072364	-0.12877	5	0.98815	0.85938							fakechr2-29520116-29520412
fakechr2	29669035	29669166	2.6736e-07	-0.13997	21	0.94036	0.80039							fakechr2-29669035-29669166
fakechr2	29798310	29798355	0.0020008	0.1289	5	0.86053	0.98943							fakechr2-29798310-29798355
fakechr2	29828404	29828544	0.0012969	0.11809	8	0.76562	0.88371							fakechr2-29828404-29828544
fakechr2	29835579	29835733	0.0084421	-0.14237	5	0.93333	0.79096							fakechr2-29835579-29835733
fakechr2	29990778	29990862	0.0043013	-0.10553	7	0.96262	0.85709							fakechr2-29990778-29990862
fakechr2	30127760	30127809	0.0058104	0.14376	5	0.24557	0.38933							fakechr2-30127760-30127809
fakechr2	30142961	30143028	0.0034534	-0.10334	5	0.48181	0.37847							fakechr2-30142961-30143028
fakechr2	30302240	30302338	0.004434	0.11823	8	0.84939	0.96762							fakechr2-30302240-30302338
fakechr2	30317082	30317319	0.00087488	-0.10604	11	0.95542	0.84938							fakechr2-30317082-30317319
fakechr2	30536427	30536449	0.021333	0.26157	5	0.67327	0.93484							fakechr2-30536427-30536449
fakechr2	30768007	30768038	0.03267	-0.10198	5	0.9078	0.80582							fakechr2-30768007-30768038
fakechr2	30996948	30997129	0.021333	-0.10905	5	0.94993	0.84088							fakechr2-30996948-30997129
fakechr2	31049883	31050043	0.01708	-0.21312	5	0.58045	0.36733							fakechr2-31049883-31050043
fakechr2	31098591	31098655	0.00062176	0.13679	5	0.83581	0.9726							fakechr2-31098591-31098655
fakechr2	31158931	31158997	0.012093	0.11553	5	0.87287	0.9884							fakechr2-31158931-31158997
fakechr2	31161939	31162072	0.026482	0.10143	5	0.81063	0.91206							fakechr2-31161939-31162072
fakechr2	31188932	31189089	0.0039425	0.11222	5	0.85611	0.96833							fakechr2-31188932-31189089
fakechr2	31217360	31217384	0.0044937	-0.11787	5	0.97827	0.8604							fakechr2-31217360-31217384
fakechr2	31346601	31346895	0.0065914	0.10393	5	0.82887	0.9328							fakechr2-31346601-31346895
fakechr2	31349341	31349424	0.00049385	0.20848	7	0.38513	0.59361							fakechr2-31349341-31349424
fakechr2	31438630	31438641	0.0017386	-0.1453	5	0.93253	0.78723							fakechr2-31438630-31438641
fakechr2	31439049	31439137	7.6603e-06	-0.11856	8	0.98668	0.86812							fakechr2-31439049-31439137
fakechr2	31440340	31440361	0.0099241	-0.13594	7	0.85947	0.72353							fakechr2-31440340-31440361
fakechr2	31452609	31452819	0.0007615	0.12055	11	0.84667	0.96722							fakechr2-31452609-31452819
fakechr2	31516174	31516299	0.0058104	0.12431	5	0.85774	0.98205							fakechr2-31516174-31516299
fakechr2	31535016	31535109	0.0011298	-0.13116	5	0.9884	0.85724							fakechr2-31535016-31535109
fakechr2	31538632	31538714	0.0017233	-0.11224	8	0.99075	0.87851							fakechr2-31538632-31538714
fakechr2	31545171	31545205	0.002637	0.15037	5	0.83852	0.98889							fakechr2-31545171-31545205
fakechr2	31566810	31566877	0.00072364	-0.11636	5	0.95725	0.84089							fakechr2-31566810-31566877
fakechr2	31620280	31620517	7.9775e-08	-0.15364	14	0.42557	0.27193							fakechr2-31620280-31620517
fakechr2	31751466	31751547	0.005366	0.15746	6	0.59076	0.74822							fakechr2-31751466-31751547
fakechr2	31823741	31823795	0.010671	-0.11581	7	0.93152	0.81571							fakechr2-31823741-31823795
fakechr2	31876072	31876184	0.029436	0.17759	5	0.35416	0.53175							fakechr2-31876072-31876184
fakechr2	31983179	31983215	0.002387	-0.1202	6	0.94736	0.82716							fakechr2-31983179-31983215
fakechr2	32036541	32036751	0.0007766	0.16204	8	0.79277	0.95481							fakechr2-32036541-32036751
fakechr2	32134693	32134858	0.019136	0.10821	26	0.60529	0.7135							fakechr2-32134693-32134858
fakechr2	32148744	32148795	0.0015084	-0.1146	5	0.9768	0.8622							fakechr2-32148744-32148795
fakechr2	32252995	32253087	0.0026461	0.13477	7	0.77749	0.91226							fakechr2-32252995-32253087
fakechr2	32294066	32294103	0.015247	-0.1626	5	0.77243	0.60983							fakechr2-32294066-32294103
fakechr2	32400542	32400646	3.1524e-05	0.11957	20	0.11428	0.23385							fakechr2-32400542-32400646
fakechr2	32405964	32406085	1.6994e-05	-0.12712	18	0.62625	0.49913							fakechr2-32405964-32406085
fakechr2	32427752	32427859	0.00042723	0.15066	13	0.47358	0.62424							fakechr2-32427752-32427859
fakechr2	32450657	32450696	4.3965e-05	0.3625	5	0.47145	0.83395							fakechr2-32450657-32450696
fakechr2	32457237	32457275	0.00034646	-0.18583	10	0.8551	0.66927							fakechr2-32457237-32457275
fakechr2	32509488	32509674	0.00015313	-0.1696	7	0.95438	0.78478							fakechr2-32509488-32509674
fakechr2	32568317	32568654	5.8533e-08	0.12228	21	0.31583	0.43811							fakechr2-32568317-32568654
fakechr2	32900670	32900857	0.00062176	0.16646	5	0.80174	0.9682							fakechr2-32900670-32900857
fakechr2	32904226	32904300	0.0020008	-0.15942	5	0.98527	0.82585							fakechr2-32904226-32904300
fakechr2	32968333	32968465	0.0055859	0.11445	18	0.19488	0.30933							fakechr2-32968333-32968465
fakechr2	33135890	33135916	0.0065914	-0.1393	5	0.93047	0.79117							fakechr2-33135890-33135916
fakechr2	33348649	33348787	0.015247	-0.1358	5	0.9852	0.8494							fakechr2-33348649-33348787
fakechr2	33546084	33546092	0.0039425	-0.16453	5	0.5332	0.36867							fakechr2-33546084-33546092
fakechr2	33726191	33726257	0.015247	-0.10301	5	0.9722	0.86919							fakechr2-33726191-33726257
fakechr2	33736642	33736655	0.002637	0.15372	5	0.82755	0.98127							fakechr2-33736642-33736655
fakechr2	33750233	33750250	0.00013835	0.13977	7	0.75418	0.89395							fakechr2-33750233-33750250
fakechr2	33865193	33865695	0.0015569	-0.11414	6	0.97098	0.85684							fakechr2-33865193-33865695
fakechr2	33882565	33882607	0.00028416	-0.36433	5	0.52246	0.15813							fakechr2-33882565-33882607
fakechr2	33950379	33950468	2.1234e-05	-0.2568	5	0.60184	0.34504							fakechr2-33950379-33950468
fakechr2	33951602	33951756	0.010744	0.11196	5	0.83365	0.94561							fakechr2-33951602-33951756
fakechr2	34013351	34013410	0.0043013	-0.14047	7	0.43157	0.2911							fakechr2-34013351-34013410
fakechr2	34013427	34013651	5.2356e-05	-0.14835	16	0.47358	0.32523							fakechr2-34013427-34013651
fakechr2	34036820	34036879	0.012093	-0.10288	5	0.95304	0.85016							fakechr2-34036820-34036879
fakechr2	34058611	34058700	0.00071922	0.1622	9	0.82924	0.99144							fakechr2-34058611-34058700
fakechr2	34082685	34082751	0.0039425	-0.10274	5	0.99033	0.88759							fakechr2-34082685-34082751
fakechr2	34200492	34200511	0.0084421	0.13415	5	0.86232	0.99647							fakechr2-34200492-34200511
fakechr2	34216597	34216676	0.01708	-0.11373	5	0.90013	0.7864							fakechr2-34216597-34216676
fakechr2	34222452	34222589	3.067e-06	-0.37251	5	0.88442	0.51191							fakechr2-34222452-34222589
fakechr2	34246928	34247040	2.3385e-05	-0.1132	9	0.9947	0.8815							fakechr2-34246928-34247040
fakechr2	34285121	34285159	6.2641e-05	0.21946	5	0.26067	0.48013							fakechr2-34285121-34285159
fakechr2	34516957	34517072	9.3249e-05	-0.10193	19	0.95248	0.85055							fakechr2-34516957-34517072
fakechr2	34519321	34519530	0.014119	0.1055	10	0.13571	0.24121							fakechr2-34519321-34519530
fakechr2	34540118	34540219	0.00010282	-0.11004	9	0.97685	0.86681							fakechr2-34540118-34540219
fakechr2	34544220	34544313	0.01708	0.14029	5	0.55878	0.69907							fakechr2-34544220-34544313
fakechr2	34546584	34546728	0.012093	0.11513	5	0.51827	0.6334							fakechr2-34546584-34546728
fakechr2	34556086	34556134	0.0039425	0.1282	5	0.82227	0.95047							fakechr2-34556086-34556134
fakechr2	34640030	34640049	0.0034116	0.122168	8	0.090292	0.21246							fakechr2-34640030-34640049
fakechr2	34641719	34641801	0.011625	0.103909	13	0.062821	0.16673							fakechr2-34641719-34641801
fakechr2	34642423	34642543	1.3567e-05	-0.132	8	0.28458	0.15258							fakechr2-34642423-34642543
fakechr2	34642621	34642698	5.6091e-06	0.26066	7	0.1474	0.40806							fakechr2-34642621-34642698
fakechr2	34643126	34643237	0.029031	0.11444	6	0.45928	0.57372							fakechr2-34643126-34643237
fakechr2	34661428	34661618	0.0013065	-0.21281	5	0.62648	0.41367							fakechr2-34661428-34661618
fakechr2	34661892	34661909	0.0044937	0.14561	5	0.67699	0.8226							fakechr2-34661892-34661909
fakechr2	34713005	34713101	0.00061995	-0.11451	13	0.86756	0.75305							fakechr2-34713005-34713101
fakechr2	34828032	34828194	0.019103	-0.10087	5	0.98093	0.88006							fakechr2-34828032-34828194
fakechr2	34837733	34837881	0.00012905	-0.12071	6	0.98317	0.86246							fakechr2-34837733-34837881
fakechr2	35596018	35596076	0.0031552	0.15036	14	0.11469	0.26505							fakechr2-35596018-35596076
fakechr2	36349572	36349660	0.0031186	-0.10201	7	0.9699	0.86789							fakechr2-36349572-36349660
fakechr2	36731242	36731259	0.0015084	0.20111	5	0.51012	0.71123							fakechr2-36731242-36731259
fakechr2	36731948	36732006	0.0034116	0.10523	8	0.76592	0.87115							fakechr2-36731948-36732006
fakechr2	36771547	36771642	0.021333	-0.10423	5	0.90667	0.80244							fakechr2-36771547-36771642
fakechr2	36926356	36926438	0.0084421	-0.10235	5	0.98218	0.87983							fakechr2-36926356-36926438
fakechr2	36933843	36933908	0.00033345	0.1112	8	0.86834	0.97954							fakechr2-36933843-36933908
fakechr2	36949783	36949906	0.0095315	-0.1136	5	0.96693	0.85333							fakechr2-36949783-36949906
fakechr2	36976116	36976161	7.1769e-05	-0.13383	9	0.95856	0.82473							fakechr2-36976116-36976161
fakechr2	37020526	37020564	0.029436	-0.10574	5	0.88407	0.77833							fakechr2-37020526-37020564
fakechr2	37333146	37333309	0.0014616	0.10256	7	0.85573	0.95829							fakechr2-37333146-37333309
fakechr2	37342213	37342261	0.031491	0.1521	7	0.56709	0.71919							fakechr2-37342213-37342261
fakechr2	37407072	37407152	0.00224	-0.10675	7	0.95981	0.85306							fakechr2-37407072-37407152
fakechr2	37500447	37500530	0.00097547	0.11647	5	0.85333	0.9698							fakechr2-37500447-37500530
fakechr2	37528909	37529128	0.0074655	-0.11568	5	0.96287	0.84719							fakechr2-37528909-37529128
fakechr2	37559847	37559970	0.0030201	-0.1132	5	0.963	0.8498							fakechr2-37559847-37559970
fakechr2	37633143	37633298	0.048815	0.1411	5	0.79483	0.93593							fakechr2-37633143-37633298
fakechr2	38440900	38440991	0.0044937	-0.11078	5	0.98887	0.87809							fakechr2-38440900-38440991
fakechr2	38707816	38707921	3.8087e-05	0.11411	22	0.73821	0.85232							fakechr2-38707816-38707921
fakechr2	38709005	38709360	0.0013932	0.20965	8	0.55262	0.76227							fakechr2-38709005-38709360
fakechr2	38709523	38709630	0.036203	-0.22182	5	0.43003	0.20821							fakechr2-38709523-38709630
fakechr2	38727385	38727470	0.0044937	-0.13862	5	0.99167	0.85305							fakechr2-38727385-38727470
fakechr2	38754264	38754373	0.00045235	-0.22196	11	0.86895	0.64699							fakechr2-38754264-38754373
fakechr2	38831922	38831974	0.0027375	-0.12737	12	0.83865	0.71128							fakechr2-38831922-38831974
fakechr2	38902513	38902591	0.019103	0.11561	5	0.84537	0.96098							fakechr2-38902513-38902591
fakechr2	38921953	38921979	0.0001475	0.12473	5	0.85787	0.9826							fakechr2-38921953-38921979
fakechr2	38956231	38956367	0.0017233	0.28615	8	0.40053	0.68668							fakechr2-38956231-38956367
fakechr2	39110548	39110580	0.021333	0.14058	5	0.73022	0.8708							fakechr2-39110548-39110580
fakechr2	39319556	39319647	2.8398e-06	-0.16211	18	0.55385	0.39174							fakechr2-39319556-39319647
fakechr2	39390233	39390335	3.5016e-05	-0.16237	7	0.98766	0.82529							fakechr2-39390233-39390335
fakechr2	39440773	39440871	0.0084421	-0.10038	5	0.98096	0.88058							fakechr2-39440773-39440871
fakechr2	39482466	39482553	0.0039425	-0.15507	5	0.952	0.79693							fakechr2-39482466-39482553
fakechr2	39507599	39507733	0.006345	0.1032	7	0.8779	0.9811							fakechr2-39507599-39507733
fakechr2	39680301	39680320	0.0074655	-0.14774	5	0.96354	0.8158							fakechr2-39680301-39680320
fakechr2	39690514	39690576	0.0095315	-0.11561	5	0.97044	0.85483							fakechr2-39690514-39690576
fakechr2	39743144	39743267	0.0022988	0.13818	5	0.83187	0.97005							fakechr2-39743144-39743267
fakechr2	39743770	39743863	0.010671	-0.20556	7	0.5381	0.33254							fakechr2-39743770-39743863
fakechr2	39926977	39927037	0.0044937	0.11519	5	0.34914	0.46433							fakechr2-39926977-39927037
fakechr2	39952910	39952953	0.0044937	0.18381	5	0.33813	0.52194							fakechr2-39952910-39952953
fakechr2	40240093	40240151	0.00062176	-0.4613	5	0.59724	0.13594							fakechr2-40240093-40240151
fakechr2	40286451	40286557	0.0043013	-0.130982	7	0.17503	0.044048							fakechr2-40286451-40286557
fakechr2	40658206	40658355	0.021333	0.15817	5	0.74773	0.9059							fakechr2-40658206-40658355
fakechr2	40880936	40881036	0.00032731	-0.23248	12	0.36998	0.1375							fakechr2-40880936-40881036
fakechr2	40921798	40921837	0.0084421	-0.110407	5	0.15114	0.040733							fakechr2-40921798-40921837
fakechr2	40922046	40922124	5.0258e-05	0.19509	12	3.3333e-07	0.19509							fakechr2-40922046-40922124
fakechr2	40975714	40975801	0.0013065	-0.13496	5	0.97593	0.84097							fakechr2-40975714-40975801
fakechr2	41173485	41173525	0.008979	0.10108	12	0.64302	0.7441							fakechr2-41173485-41173525
fakechr2	41173535	41173659	0.0053786	0.12236	18	0.6309	0.75326							fakechr2-41173535-41173659
fakechr2	41385713	41385899	0.0030201	0.12187	5	0.84966	0.97153							fakechr2-41385713-41385899
fakechr2	41397024	41397336	0.0026461	-0.10377	7	0.9881	0.88433							fakechr2-41397024-41397336
fakechr2	41409186	41409261	0.0022988	-0.13422	5	0.98153	0.84731							fakechr2-41409186-41409261
fakechr2	41432804	41432847	3.2512e-08	-0.40098	9	0.63103	0.23005							fakechr2-41432804-41432847
fakechr2	41521322	41521373	0.019103	-0.15584	5	0.88847	0.73263							fakechr2-41521322-41521373
fakechr2	41536637	41536744	0.0048651	0.10311	6	0.84306	0.94617							fakechr2-41536637-41536744
fakechr2	41568124	41568159	0.00079741	0.25802	6	0.1745	0.43252							fakechr2-41568124-41568159
fakechr2	41584950	41585054	0.00062176	0.14312	5	0.82575	0.96887							fakechr2-41584950-41585054
fakechr2	41589749	41589909	0.00076587	0.11206	9	0.84149	0.95355							fakechr2-41589749-41589909
fakechr2	41641209	41641301	0.031491	0.10553	7	0.64125	0.74678							fakechr2-41641209-41641301
fakechr2	41672130	41672196	0.00010523	-0.104	5	0.99097	0.88697							fakechr2-41672130-41672196
fakechr2	41692653	41692699	0.0058104	-0.19619	5	0.47511	0.27892							fakechr2-41692653-41692699
fakechr2	41703508	41703523	0.00097547	0.11393	5	0.84907	0.963							fakechr2-41703508-41703523
fakechr2	41707842	41708030	0.029436	-0.1674	5	0.87127	0.70387							fakechr2-41707842-41708030
fakechr2	41746101	41746272	0.0074655	0.18844	5	0.61463	0.80307							fakechr2-41746101-41746272
fakechr2	41748406	41748722	0.013589	0.13922	5	0.82208	0.9613							fakechr2-41748406-41748722
fakechr2	41753819	41753858	0.010744	-0.12913	5	0.7934	0.66427							fakechr2-41753819-41753858
fakechr2	41759794	41759938	0.00010523	0.17104	5	0.82215	0.99319							fakechr2-41759794-41759938
fakechr2	41767638	41767664	0.0074655	-0.1102	5	0.9802	0.87							fakechr2-41767638-41767664
fakechr2	41794496	41794543	0.00033341	-0.10235	5	0.98474	0.88239							fakechr2-41794496-41794543
fakechr2	41854859	41854994	0.0030567	0.13104	12	0.40407	0.53511							fakechr2-41854859-41854994
fakechr2	41862695	41862763	0.0084421	-0.1496	5	0.9706	0.821							fakechr2-41862695-41862763
fakechr2	41873855	41873945	1.3373e-05	-0.10157	11	0.99143	0.88986							fakechr2-41873855-41873945
fakechr2	41901484	41901625	0.01708	-0.10599	5	0.89842	0.79243							fakechr2-41901484-41901625
fakechr2	41926973	41927232	0.026482	-0.10597	5	0.96081	0.85484							fakechr2-41926973-41927232
fakechr2	41945556	41945592	0.0065914	0.15187	5	0.72433	0.8762							fakechr2-41945556-41945592
fakechr2	41973420	41973444	0.0051139	0.13033	5	0.83434	0.96467							fakechr2-41973420-41973444
fakechr2	41973673	41973689	0.015247	0.10347	5	0.8508	0.95427							fakechr2-41973673-41973689
fakechr2	42031633	42031654	0.0034534	0.10678	5	0.88495	0.99173							fakechr2-42031633-42031654
fakechr2	42086622	42086695	0.0074655	0.10307	5	0.893	0.99607							fakechr2-42086622-42086695
fakechr2	42088638	42088707	0.0022988	-0.10302	5	0.97607	0.87305							fakechr2-42088638-42088707
fakechr2	42169565	42169726	0.0069188	-0.10315	30	0.62491	0.52176							fakechr2-42169565-42169726
fakechr2	42173049	42173098	0.0084421	0.10981	5	0.87832	0.98813							fakechr2-42173049-42173098
fakechr2	42188054	42188132	0.024682	-0.13602	6	0.90263	0.76661							fakechr2-42188054-42188132
fakechr2	42230237	42230292	0.0065216	-0.15803	10	0.95256	0.79453							fakechr2-42230237-42230292
fakechr2	42231359	42231465	6.2032e-05	0.22148	9	0.68595	0.90743							fakechr2-42231359-42231465
fakechr2	42235022	42235049	7.7476e-06	0.1582	9	0.80117	0.95937							fakechr2-42235022-42235049
fakechr2	42359408	42359567	0.0084421	-0.14905	5	0.96882	0.81977							fakechr2-42359408-42359567
fakechr2	42409049	42409131	0.0013396	0.3085	7	0.33029	0.63879							fakechr2-42409049-42409131
fakechr2	42441712	42441900	0.015247	0.12048	5	0.8465	0.96698							fakechr2-42441712-42441900
fakechr2	42447421	42447453	0.00084085	0.10372	5	0.88515	0.98887							fakechr2-42447421-42447453
fakechr2	42452452	42452479	0.00016938	-0.10872	7	0.9831	0.87438							fakechr2-42452452-42452479
fakechr2	42476072	42476086	3.0655e-05	0.44278	5	0.5346	0.97738							fakechr2-42476072-42476086
fakechr2	42476197	42476790	0.00127	0.1524	20	0.67575	0.82815							fakechr2-42476197-42476790
fakechr2	42476869	42476910	0.0069433	-0.13339	11	0.518	0.38461							fakechr2-42476869-42476910
fakechr2	42493770	42493923	1.2183e-06	0.13324	9	0.86105	0.99429							fakechr2-42493770-42493923
fakechr2	42500568	42500601	0.00028416	-0.25056	5	0.99348	0.74292							fakechr2-42500568-42500601
fakechr2	42534085	42534108	0.012093	-0.11846	5	0.9926	0.87414							fakechr2-42534085-42534108
fakechr2	42553656	42553684	0.014179	0.13198	7	0.46168	0.59366							fakechr2-42553656-42553684
fakechr2	42591476	42591580	0.0099241	-0.10495	7	0.91905	0.8141							fakechr2-42591476-42591580
fakechr2	42683162	42683212	0.00020539	-0.17033	5	0.9584	0.78807							fakechr2-42683162-42683212
fakechr2	42703230	42703350	0.00082315	0.1131	15	0.61657	0.72967							fakechr2-42703230-42703350
fakechr2	42758122	42758169	0.0054408	-0.12428	7	0.97373	0.84945							fakechr2-42758122-42758169
fakechr2	42831407	42831463	0.0017386	-0.12775	5	0.99374	0.86599							fakechr2-42831407-42831463
fakechr2	42959688	42959857	7.5257e-09	-0.185751	20	0.26483	0.079079							fakechr2-42959688-42959857
fakechr2	43025267	43025341	0.036203	0.13583	5	0.81036	0.94619							fakechr2-43025267-43025341
fakechr2	43033482	43033674	0.0048651	0.10356	6	0.84494	0.9485							fakechr2-43033482-43033674
fakechr2	43064363	43064397	0.00054236	0.10276	7	0.85464	0.9574							fakechr2-43064363-43064397
fakechr2	43066430	43066451	0.0084421	-0.29258	5	0.49502	0.20244							fakechr2-43066430-43066451
fakechr2	43069230	43069288	0.00034646	0.14313	10	0.32111	0.46424							fakechr2-43069230-43069288
fakechr2	43113421	43113450	0.010744	0.14301	5	0.69173	0.83474							fakechr2-43113421-43113450
fakechr2	43117713	43117783	0.0021888	-0.20277	12	0.892	0.68923							fakechr2-43117713-43117783
fakechr2	43119574	43119602	0.0020008	-0.11374	5	0.95107	0.83733							fakechr2-43119574-43119602
fakechr2	43131955	43132031	0.0065914	0.20846	5	0.57568	0.78414							fakechr2-43131955-43132031
fakechr2	43172002	43172092	0.023787	-0.10922	5	0.809	0.69978							fakechr2-43172002-43172092
fakechr2	43202598	43202657	0.0011298	0.23277	5	0.69181	0.92458							fakechr2-43202598-43202657
fakechr2	43276910	43277026	0.004935	-0.13263	9	0.94961	0.81698							fakechr2-43276910-43277026
fakechr2	43278046	43278093	2.5946e-05	-0.14006	8	0.99438	0.85432							fakechr2-43278046-43278093
fakechr2	43316807	43316823	0.010744	0.1078	5	0.8772	0.985							fakechr2-43316807-43316823
fakechr2	43435933	43435978	0.0065914	-0.23596	5	0.71607	0.48011							fakechr2-43435933-43435978
fakechr2	43457306	43457339	0.0039425	-0.10899	5	0.99487	0.88588							fakechr2-43457306-43457339
fakechr2	43584730	43584757	0.0030201	-0.11021	5	0.92667	0.81646							fakechr2-43584730-43584757
fakechr2	43588688	43588747	0.006846	-0.12117	7	0.92633	0.80516							fakechr2-43588688-43588747
fakechr2	43595482	43595716	0.00071582	-0.16166	7	0.94431	0.78265							fakechr2-43595482-43595716
fakechr2	43638112	43638145	0.0041946	-0.17231	9	0.93201	0.7597							fakechr2-43638112-43638145
fakechr2	43655026	43655237	0.013589	0.18899	5	0.71354	0.90253							fakechr2-43655026-43655237
fakechr2	43754033	43754075	0.0044937	0.10438	5	0.85127	0.95565							fakechr2-43754033-43754075
fakechr2	43765158	43765246	0.03267	0.17571	5	0.6184	0.79411							fakechr2-43765158-43765246
fakechr2	44156854	44156980	4.3166e-07	-0.10981	20	0.88663	0.77682							fakechr2-44156854-44156980
fakechr2	44211971	44212084	0.0013065	-0.40115	5	0.73488	0.33373							fakechr2-44211971-44212084
fakechr2	44221531	44221595	0.0030201	-0.36261	5	0.46488	0.10227							fakechr2-44221531-44221595
fakechr2	44267433	44267468	0.0071421	0.12397	9	0.24722	0.37119							fakechr2-44267433-44267468
fakechr2	44267472	44267489	0.0020008	0.18593	5	0.1906	0.37653							fakechr2-44267472-44267489
fakechr2	44286110	44286173	0.00072364	0.15313	5	0.78862	0.94175							fakechr2-44286110-44286173
fakechr2	44304054	44304219	4.4783e-06	0.20492	17	0.33706	0.54198							fakechr2-44304054-44304219
fakechr2	44305690	44305724	0.0084421	0.1708	5	0.59473	0.76553							fakechr2-44305690-44305724
fakechr2	44306695	44306777	0.040057	0.11354	5	0.79973	0.91327							fakechr2-44306695-44306777
fakechr2	44359100	44359185	0.00013835	0.18664	7	0.63655	0.82319							fakechr2-44359100-44359185
fakechr2	44416030	44416061	0.0022988	0.12769	5	0.84131	0.969							fakechr2-44416030-44416061
fakechr2	44490593	44490701	0.010744	-0.13866	5	0.8329	0.69424							fakechr2-44490593-44490701
fakechr2	44601962	44602091	0.015247	-0.113	5	0.98333	0.87033							fakechr2-44601962-44602091
fakechr2	44606727	44607075	0.0011298	-0.1105	5	0.965	0.8545							fakechr2-44606727-44607075
fakechr2	44700949	44700994	0.0073823	0.11897	7	0.85817	0.97714							fakechr2-44700949-44700994
fakechr2	44845549	44845808	0.0013157	0.1025	11	0.86989	0.97239							fakechr2-44845549-44845808
fakechr2	44997303	44997377	0.01708	0.25375	5	0.35485	0.6086							fakechr2-44997303-44997377
fakechr2	45046979	45046997	0.021349	0.13947	7	0.70624	0.84571							fakechr2-45046979-45046997
fakechr2	45191616	45191654	0.015247	-0.11408	5	0.11408	2e-07							fakechr2-45191616-45191654
fakechr2	45263829	45263854	0.012093	0.12284	5	0.84863	0.97147							fakechr2-45263829-45263854
fakechr2	45264806	45265005	0.023787	0.10184	5	0.86983	0.97167							fakechr2-45264806-45265005
fakechr2	45286536	45286764	0.002637	-0.15247	5	0.9634	0.81093							fakechr2-45286536-45286764
fakechr2	45409762	45409771	0.026482	-0.13835	5	0.94176	0.80341							fakechr2-45409762-45409771
fakechr2	45414306	45414324	0.00044941	-0.10629	7	0.90986	0.80357							fakechr2-45414306-45414324
fakechr2	45486242	45486284	0.00062176	0.14861	5	0.79426	0.94287							fakechr2-45486242-45486284
fakechr2	45499333	45499719	0.00025206	-0.13194	7	0.97149	0.83955							fakechr2-45499333-45499719
fakechr2	45720204	45720284	0.021333	0.11535	5	0.81934	0.93469							fakechr2-45720204-45720284
fakechr2	45807301	45807412	0.0099241	-0.16429	7	0.30514	0.14085							fakechr2-45807301-45807412
fakechr2	45812484	45812634	0.016573	0.11996	9	0.7097	0.82966							fakechr2-45812484-45812634
fakechr2	45816439	45816487	0.0033826	0.1537	7	0.66324	0.81694							fakechr2-45816439-45816487
fakechr2	45818202	45818242	0.0065914	-0.11845	5	0.97748	0.85903							fakechr2-45818202-45818242
fakechr2	46134603	46134768	0.025068	0.12456	9	0.18401	0.30857							fakechr2-46134603-46134768
fakechr2	46137092	46137132	0.016289	0.30408	7	0.28171	0.58579							fakechr2-46137092-46137132
fakechr2	46274902	46275088	0.010744	0.12772	5	0.85704	0.98476							fakechr2-46274902-46275088
fakechr2	46718652	46718822	0.00020687	-0.11359	7	0.99567	0.88208							fakechr2-46718652-46718822
fakechr2	46745508	46745647	0.018106	-0.13872	13	0.80554	0.66682							fakechr2-46745508-46745647
fakechr2	46757957	46758044	4.2165e-05	0.10313	10	0.8927	0.99583							fakechr2-46757957-46758044
fakechr2	46842245	46842252	0.0095315	-0.1038	5	0.99393	0.89013							fakechr2-46842245-46842252
fakechr2	46914923	46914961	0.044253	-0.10733	5	0.97053	0.8632							fakechr2-46914923-46914961
fakechr2	46925225	46925450	0.00072364	-0.10095	5	0.97839	0.87744							fakechr2-46925225-46925450
fakechr2	46999750	47000023	2.6669e-06	0.113319	17	0.063741	0.17706							fakechr2-46999750-47000023
fakechr2	47015504	47015569	0.00013835	0.17628	7	0.81029	0.98657							fakechr2-47015504-47015569
fakechr2	47290759	47290917	0.012093	-0.11171	5	0.98887	0.87716							fakechr2-47290759-47290917
fakechr2	47659963	47660011	0.00016938	-0.11238	7	0.99229	0.87991							fakechr2-47659963-47660011
fakechr2	47682368	47682417	0.0050338	0.10803	7	0.83868	0.94671							fakechr2-47682368-47682417
fakechr2	47750213	47750300	0.0084421	-0.10539	5	0.98007	0.87468							fakechr2-47750213-47750300
fakechr2	47959718	47959855	0.023787	-0.21518	5	0.66228	0.4471							fakechr2-47959718-47959855
fakechr2	48715830	48715922	0.0020008	-0.17171	5	0.86984	0.69813							fakechr2-48715830-48715922
fakechr2	48736565	48736601	0.0051139	0.11851	5	0.8478	0.96631							fakechr2-48736565-48736601
fakechr2	48782319	48782386	0.0030201	0.10235	5	0.89352	0.99587							fakechr2-48782319-48782386
fakechr2	48790769	48790801	0.00084085	0.114733	5	0.022667	0.1374							fakechr2-48790769-48790801
fakechr2	49001853	49001945	0.00023071	0.1265	12	0.84736	0.97386							fakechr2-49001853-49001945
fakechr2	49088382	49088495	0.007956	-0.12778	7	0.78054	0.65276							fakechr2-49088382-49088495
fakechr2	49196536	49196896	0.012093	-0.1121	5	0.90427	0.79217							fakechr2-49196536-49196896
fakechr2	49538267	49538380	0.00065296	-0.15343	7	0.94781	0.79438							fakechr2-49538267-49538380
fakechr2	49539297	49539514	0.0065914	0.22513	5	0.67963	0.90476							fakechr2-49539297-49539514
fakechr2	49603198	49603400	0.0066636	-0.11026	13	0.77313	0.66287							fakechr2-49603198-49603400
fakechr2	49665528	49665786	0.00057154	-0.15482	10	0.91738	0.76256							fakechr2-49665528-49665786
fakechr2	49811406	49811627	0.0011298	-0.10253	5	0.94752	0.84499							fakechr2-49811406-49811627
fakechr2	49878640	49878700	0.014138	0.12302	8	0.80676	0.92978							fakechr2-49878640-49878700
fakechr2	49883915	49884001	0.040057	-0.14086	5	0.90893	0.76807							fakechr2-49883915-49884001
fakechr2	49950122	49950296	0.0054408	0.14385	7	0.68067	0.82452							fakechr2-49950122-49950296
fakechr2	49957511	49957571	0.048815	-0.13433	5	0.8924	0.75807							fakechr2-49957511-49957571
fakechr2	49988855	49988884	0.00097547	-0.10288	5	0.99667	0.89379							fakechr2-49988855-49988884
fakechr2	49999094	49999107	0.0011298	0.20564	5	0.7322	0.93784							fakechr2-49999094-49999107
fakechr2	50017521	50017568	0.00097547	-0.13535	5	0.99587	0.86052							fakechr2-50017521-50017568
fakechr2	50030501	50030540	0.026482	0.148863	5	0.079267	0.22813							fakechr2-50030501-50030540
fakechr2	50032120	50032430	0.00046196	0.13616	26	0.25866	0.39482							fakechr2-50032120-50032430
fakechr3	74593	74622	0.01708	0.1034	5	0.8766	0.98							fakechr3-74593-74622
fakechr3	124258	124424	0.0017386	0.10889	5	0.76244	0.87133							fakechr3-124258-124424
fakechr3	207488	207561	0.00045678	-0.27146	5	0.8695	0.59804							fakechr3-207488-207561
fakechr3	236624	236637	0.0051139	-0.13252	5	0.94287	0.81035							fakechr3-236624-236637
fakechr3	287474	287541	0.00087945	-0.233123	10	0.30729	0.074167							fakechr3-287474-287541
fakechr3	399741	399764	0.0015084	0.15446	5	0.8239	0.97836							fakechr3-399741-399764
fakechr3	464323	464349	0.00059527	0.26831	7	0.31629	0.5846							fakechr3-464323-464349
fakechr3	558883	558925	0.0020008	0.1156	5	0.77887	0.89447							fakechr3-558883-558925
fakechr3	652848	652864	0.0015084	-0.10653	5	0.9926	0.88607							fakechr3-652848-652864
fakechr3	701542	701853	0.0074655	0.15936	5	0.83591	0.99527							fakechr3-701542-701853
fakechr3	731264	731293	0.0095315	-0.14344	5	0.92664	0.7832							fakechr3-731264-731293
fakechr3	732902	732992	0.00012469	0.25697	5	0.25491	0.51188							fakechr3-732902-732992
fakechr3	786883	786983	0.00028416	0.11597	5	0.22579	0.34176							fakechr3-786883-786983
fakechr3	789870	789904	0.010744	-0.10633	5	0.96551	0.85918							fakechr3-789870-789904
fakechr3	1008809	1008825	0.0044937	-0.1046	5	0.98153	0.87693							fakechr3-1008809-1008825
fakechr3	1301130	1301222	0.00224	-0.11928	7	0.92995	0.81067							fakechr3-1301130-1301222
fakechr3	1304619	1304700	0.015247	-0.11918	5	0.97206	0.85288							fakechr3-1304619-1304700
fakechr3	1768921	1768973	1.9441e-05	-0.16633	6	0.64539	0.47906							fakechr3-1768921-1768973
fakechr3	1802555	1802778	4.4889e-12	-0.13822	26	0.30069	0.16247							fakechr3-1802555-1802778
fakechr3	1839980	1840110	0.00019723	-0.11632	13	0.96543	0.84911							fakechr3-1839980-1840110
fakechr3	1877129	1877306	0.0013065	0.13939	5	0.84948	0.98887							fakechr3-1877129-1877306
fakechr3	1921921	1921955	0.0071606	0.12006	6	0.87488	0.99494							fakechr3-1921921-1921955
fakechr3	1950527	1950789	0.006846	0.12541	7	0.80096	0.92637							fakechr3-1950527-1950789
fakechr3	1972688	1972750	0.019103	0.13486	5	0.829	0.96386							fakechr3-1972688-1972750
fakechr3	1985751	1985827	0.0026861	-0.10269	9	0.93638	0.83369							fakechr3-1985751-1985827
fakechr3	1989295	1989361	0.0022988	0.11597	5	0.86865	0.98462							fakechr3-1989295-1989361
fakechr3	1996260	1996605	0.00090094	0.1153	8	0.86662	0.98192							fakechr3-1996260-1996605
fakechr3	2035447	2035566	0.018741	0.14837	8	0.59567	0.74404							fakechr3-2035447-2035566
fakechr3	2043297	2043415	0.0075211	0.14685	9	0.55089	0.69774							fakechr3-2043297-2043415
fakechr3	2056551	2056641	0.0034534	-0.25614	5	0.5202	0.26406							fakechr3-2056551-2056641
fakechr3	2155701	2155746	0.01708	-0.1024	5	0.95393	0.85153							fakechr3-2155701-2155746
fakechr3	2193130	2193182	2.963e-05	-0.11806	6	0.973	0.85494							fakechr3-2193130-2193182
fakechr3	2306114	2306128	0.0017386	0.10067	5	0.5182	0.61887							fakechr3-2306114-2306128
fakechr3	2433838	2434073	8.1189e-06	0.19949	21	0.42446	0.62395							fakechr3-2433838-2434073
fakechr3	2437417	2437479	4.743e-06	0.1687	9	0.52278	0.69148							fakechr3-2437417-2437479
fakechr3	2791988	2792130	0.0029855	-0.12562	8	0.96929	0.84367							fakechr3-2791988-2792130
fakechr3	2931919	2931952	0.015247	-0.11749	5	0.96658	0.84909							fakechr3-2931919-2931952
fakechr3	3048200	3048224	0.036203	-0.11434	5	0.99241	0.87807							fakechr3-3048200-3048224
fakechr3	3092058	3092213	0.00039027	-0.10777	8	0.93017	0.8224							fakechr3-3092058-3092213
fakechr3	3107674	3107759	0.015247	0.19265	5	0.68741	0.88006							fakechr3-3107674-3107759
fakechr3	3117231	3117385	0.01708	-0.19119	5	0.85887	0.66768							fakechr3-3117231-3117385
fakechr3	3122155	3122231	0.012618	0.18007	11	0.74493	0.925							fakechr3-3122155-3122231
fakechr3	3164148	3164390	0.0051237	0.12499	16	0.61089	0.73588							fakechr3-3164148-3164390
fakechr3	3172096	3172273	0.0013396	-0.14824	7	0.95106	0.80282							fakechr3-3172096-3172273
fakechr3	3179232	3179307	0.0001742	-0.14574	5	0.97985	0.83411							fakechr3-3179232-3179307
fakechr3	3200491	3200592	0.00083663	0.10153	8	0.8457	0.94723							fakechr3-3200491-3200592
fakechr3	3320910	3320926	0.013589	0.13207	5	0.82434	0.95641							fakechr3-3320910-3320926
fakechr3	3351522	3351689	0.013218	-0.10396	7	0.92573	0.82177							fakechr3-3351522-3351689
fakechr3	3391917	3392106	0.0043013	-0.10373	7	0.98043	0.8767							fakechr3-3391917-3392106
fakechr3	3392730	3392798	0.0030201	-0.11457	5	0.94789	0.83332							fakechr3-3392730-3392798
fakechr3	3423981	3424109	0.00016678	-0.25153	17	0.66267	0.41114							fakechr3-3423981-3424109
fakechr3	3424263	3424491	0.00079687	0.14665	20	0.33653	0.48318							fakechr3-3424263-3424491
fakechr3	3424670	3425008	3.9913e-06	0.16348	15	0.50103	0.66451							fakechr3-3424670-3425008
fakechr3	3534845	3534862	0.01708	0.10694	5	0.84806	0.955							fakechr3-3534845-3534862
fakechr3	3561666	3561832	2.4499e-06	-0.11035	19	0.25572	0.14537							fakechr3-3561666-3561832
fakechr3	3778299	3778386	0.00045678	-0.10244	5	0.99393	0.89149							fakechr3-3778299-3778386
fakechr3	3909157	3909291	0.0074655	0.12028	5	0.84863	0.96891							fakechr3-3909157-3909291
fakechr3	3972924	3973029	0.00061965	-0.14809	8	0.33746	0.18937							fakechr3-3972924-3973029
fakechr3	4120842	4120940	0.00057427	0.11944	8	0.86448	0.98392							fakechr3-4120842-4120940
fakechr3	4209622	4209703	0.0048782	0.11102	11	0.71541	0.82643							fakechr3-4209622-4209703
fakechr3	4211695	4211725	0.0001475	0.18053	5	0.142	0.32253							fakechr3-4211695-4211725
fakechr3	4218049	4218118	0.0002743	-0.12455	6	0.92011	0.79556							fakechr3-4218049-4218118
fakechr3	4441446	4441483	0.040346	0.1829	7	0.12671	0.30961							fakechr3-4441446-4441483
fakechr3	4441814	4441897	0.00021893	-0.24264	10	0.24264	3.3333e-07							fakechr3-4441814-4441897
fakechr3	4587175	4587259	0.00012543	0.2111	8	0.38386	0.59496							fakechr3-4587175-4587259
fakechr3	4993954	4994142	0.0013065	0.10633	5	0.88854	0.99487							fakechr3-4993954-4994142
fakechr3	5034852	5035163	0.0020591	0.14858	7	0.8128	0.96138							fakechr3-5034852-5035163
fakechr3	5344947	5345157	0.013589	0.13867	5	0.0706	0.20927							fakechr3-5344947-5345157
fakechr3	5680216	5680276	0.0015084	0.13873	5	0.8244	0.96313							fakechr3-5680216-5680276
fakechr3	5690607	5690844	0.026482	-0.105	5	0.9454	0.8404							fakechr3-5690607-5690844
fakechr3	5718258	5718319	0.0032599	0.15677	10	0.64326	0.80003							fakechr3-5718258-5718319
fakechr3	5719771	5719833	0.038114	-0.34845	13	0.45999	0.11154							fakechr3-5719771-5719833
fakechr3	5720415	5720480	0.00026371	0.284792	11	0.0082281	0.29302							fakechr3-5720415-5720480
fakechr3	5722378	5722556	0.01708	0.1236	5	0.79633	0.91993							fakechr3-5722378-5722556
fakechr3	5853372	5853491	0.0031186	0.1302	7	0.86404	0.99424							fakechr3-5853372-5853491
fakechr3	5909276	5909446	0.013218	-0.10083	7	0.93635	0.83552							fakechr3-5909276-5909446
fakechr3	6226361	6226408	5.0258e-05	0.10183	12	0.88317	0.985							fakechr3-6226361-6226408
fakechr3	6425096	6425144	4.3965e-05	-0.1796	5	0.39253	0.21293							fakechr3-6425096-6425144
fakechr3	6430720	6430915	0.0045697	-0.11986	14	0.84381	0.72395							fakechr3-6430720-6430915
fakechr3	7357785	7357833	0.019103	0.11819	5	0.76481	0.883							fakechr3-7357785-7357833
fakechr3	7909014	7909281	0.026951	0.12409	11	0.66182	0.78591							fakechr3-7909014-7909281
fakechr3	8177528	8177620	0.005366	0.11168	6	0.88088	0.99256							fakechr3-8177528-8177620
fakechr3	8215734	8215776	0.00020539	-0.1388	5	0.97527	0.83647							fakechr3-8215734-8215776
fakechr3	8221867	8221981	0.013589	0.10502	5	0.87165	0.97667							fakechr3-8221867-8221981
fakechr3	8238065	8238119	0.002637	-0.1071	5	0.9852	0.8781							fakechr3-8238065-8238119
fakechr3	8353013	8353090	0.023787	0.20354	5	0.41714	0.62068							fakechr3-8353013-8353090
fakechr3	8436585	8436669	0.010097	-0.1021	10	0.30684	0.20474							fakechr3-8436585-8436669
fakechr3	8437626	8437726	1.0853e-05	-0.12455	18	0.49209	0.36754							fakechr3-8437626-8437726
fakechr3	8569454	8569615	0.0078689	-0.10674	6	0.97802	0.87128							fakechr3-8569454-8569615
fakechr3	8668271	8668312	0.0020008	0.10426	5	0.88214	0.9864							fakechr3-8668271-8668312
fakechr3	8704057	8704226	0.0022988	0.1018	5	0.84487	0.94667							fakechr3-8704057-8704226
fakechr3	8717491	8717732	0.0095315	0.10979	5	0.88468	0.99447							fakechr3-8717491-8717732
fakechr3	8731893	8731922	0.0022988	0.10466	5	0.85787	0.96253							fakechr3-8731893-8731922
fakechr3	8747150	8747468	0.00027798	-0.10519	7	0.95786	0.85267							fakechr3-8747150-8747468
fakechr3	8767926	8767961	0.0058104	0.12323	5	0.85633	0.97956							fakechr3-8767926-8767961
fakechr3	8774342	8774492	0.024358	-0.1014	7	0.92842	0.82702							fakechr3-8774342-8774492
fakechr3	8786941	8787083	0.0054408	0.14408	7	0.80478	0.94886							fakechr3-8786941-8787083
fakechr3	8842762	8843008	0.00097749	0.10534	10	0.87782	0.98316							fakechr3-8842762-8843008
fakechr3	8908971	8908999	0.0050338	0.1014	7	0.88016	0.98156							fakechr3-8908971-8908999
fakechr3	8960326	8960423	0.0011298	-0.1076	5	0.98233	0.87473							fakechr3-8960326-8960423
fakechr3	8990445	8990478	0.0036668	0.13238	7	0.81643	0.94881							fakechr3-8990445-8990478
fakechr3	9184409	9184473	0.0034534	-0.10001	5	0.98213	0.88212							fakechr3-9184409-9184473
fakechr3	9197742	9197825	0.0034534	0.11467	5	0.85473	0.9694							fakechr3-9197742-9197825
fakechr3	9237227	9237303	0.015247	-0.13266	5	0.95147	0.81881							fakechr3-9237227-9237303
fakechr3	9291413	9291461	7.4315e-05	0.17072	7	0.539	0.70972							fakechr3-9291413-9291461
fakechr3	9291857	9291905	7.0011e-06	-0.24159	12	0.93926	0.69767							fakechr3-9291857-9291905
fakechr3	9306984	9307243	0.0084421	0.10381	5	0.84899	0.9528							fakechr3-9306984-9307243
fakechr3	9329211	9329258	0.0051139	-0.10606	5	0.98113	0.87507							fakechr3-9329211-9329258
fakechr3	9336191	9336381	4.5798e-06	-0.12578	10	0.98443	0.85865							fakechr3-9336191-9336381
fakechr3	9628605	9628682	0.0065914	0.18225	5	0.79083	0.97308							fakechr3-9628605-9628682
fakechr3	9682226	9682315	0.0029392	-0.12216	6	0.96431	0.84215							fakechr3-9682226-9682315
fakechr3	9685767	9685827	0.0036668	0.11157	7	0.8791	0.99067							fakechr3-9685767-9685827
fakechr3	9700907	9701126	2.0244e-05	-0.12722	13	0.9831	0.85588							fakechr3-9700907-9701126
fakechr3	9849303	9849466	0.015202	0.1431	7	0.79189	0.93499							fakechr3-9849303-9849466
fakechr3	9851118	9851202	0.0065914	-0.11207	5	0.96908	0.85701							fakechr3-9851118-9851202
fakechr3	9852109	9852152	0.0022988	0.11288	5	0.87465	0.98753							fakechr3-9852109-9852152
fakechr3	10026191	10026248	0.0095315	0.119	5	0.8292	0.9482							fakechr3-10026191-10026248
fakechr3	10113863	10113927	0.0034534	-0.12836	5	0.99333	0.86497							fakechr3-10113863-10113927
fakechr3	10159223	10159536	0.0019818	0.12218	8	0.81011	0.93229							fakechr3-10159223-10159536
fakechr3	10176963	10177037	5.7993e-05	-0.19363	8	0.98288	0.78925							fakechr3-10176963-10177037
fakechr3	10293930	10293958	0.0017386	0.13684	5	0.84096	0.9778							fakechr3-10293930-10293958
fakechr3	10312230	10312268	0.0030201	0.10236	5	0.89251	0.99487							fakechr3-10312230-10312268
fakechr3	10355816	10355845	0.0074655	0.11466	5	0.87167	0.98633							fakechr3-10355816-10355845
fakechr3	10363961	10364109	0.0054408	0.13247	7	0.41243	0.5449							fakechr3-10363961-10364109
fakechr3	10364693	10364802	0.0044937	-0.13551	5	0.58544	0.44993							fakechr3-10364693-10364802
fakechr3	10516441	10516556	0.016959	0.12664	12	0.59886	0.7255							fakechr3-10516441-10516556
fakechr3	10548502	10548689	0.021333	-0.11842	5	0.94454	0.82612							fakechr3-10548502-10548689
fakechr3	10572945	10572967	0.027402	0.1383	9	0.15687	0.29517							fakechr3-10572945-10572967
fakechr3	10616119	10616283	0.0039425	0.10815	5	0.86705	0.9752							fakechr3-10616119-10616283
fakechr3	10661115	10661135	0.0074655	0.10006	5	0.8855	0.98556							fakechr3-10661115-10661135
fakechr3	10802955	10803324	0.0017906	-0.13533	13	0.51432	0.37899							fakechr3-10802955-10803324
fakechr3	10809426	10809547	0.006345	0.10194	7	0.86044	0.96238							fakechr3-10809426-10809547
fakechr3	10836516	10836530	0.0030201	-0.11053	5	0.99627	0.88574							fakechr3-10836516-10836530
fakechr3	10878395	10878572	0.00015425	-0.11184	12	0.97295	0.86111							fakechr3-10878395-10878572
fakechr3	10878942	10879058	0.002637	0.22233	5	0.4166	0.63893							fakechr3-10878942-10879058
fakechr3	10880686	10880701	0.015247	-0.11434	5	0.98754	0.8732							fakechr3-10880686-10880701
fakechr3	10889710	10889897	0.0044937	0.12967	5	0.857	0.98667							fakechr3-10889710-10889897
fakechr3	10899831	10899976	0.019103	-0.10681	5	0.99447	0.88766							fakechr3-10899831-10899976
fakechr3	10900030	10900168	0.012093	0.13008	5	0.86019	0.99027							fakechr3-10900030-10900168
fakechr3	10927908	10927971	0.021333	0.11511	5	0.78756	0.90267							fakechr3-10927908-10927971
fakechr3	11028665	11028757	0.0020008	0.14072	5	0.84477	0.98549							fakechr3-11028665-11028757
fakechr3	11075323	11075381	0.00033341	0.1118	5	0.8606	0.9724							fakechr3-11075323-11075381
fakechr3	11160781	11160847	0.00053336	-0.12547	5	0.9786	0.85313							fakechr3-11160781-11160847
fakechr3	11172336	11172692	0.0012582	-0.10927	11	0.99015	0.88088							fakechr3-11172336-11172692
fakechr3	11175212	11175357	0.0051496	0.11765	20	0.61872	0.73637							fakechr3-11175212-11175357
fakechr3	11182039	11182123	0.0065914	-0.1172	5	0.9	0.7828							fakechr3-11182039-11182123
fakechr3	11191841	11191857	0.0046545	0.10514	7	0.87486	0.98							fakechr3-11191841-11191857
fakechr3	11312976	11313196	0.021333	-0.11025	5	0.98418	0.87393							fakechr3-11312976-11313196
fakechr3	11372976	11373017	0.0013065	0.13499	5	0.85948	0.99447							fakechr3-11372976-11373017
fakechr3	11441632	11441676	0.0044937	-0.10126	5	0.99424	0.89298							fakechr3-11441632-11441676
fakechr3	11448790	11449022	7.4315e-05	0.22741	7	0.61067	0.83808							fakechr3-11448790-11449022
fakechr3	11464418	11464462	0.00012469	-0.1943	5	0.99167	0.79737							fakechr3-11464418-11464462
fakechr3	11618943	11619069	0.012093	0.10255	5	0.87745	0.98							fakechr3-11618943-11619069
fakechr3	11640247	11640320	0.026482	-0.11307	5	0.9386	0.82553							fakechr3-11640247-11640320
fakechr3	11689364	11689492	0.0074655	0.14564	5	0.82169	0.96733							fakechr3-11689364-11689492
fakechr3	11814427	11814454	0.00013638	0.22177	9	0.36717	0.58894							fakechr3-11814427-11814454
fakechr3	11814600	11814722	0.0058772	-0.15678	7	0.69921	0.54243							fakechr3-11814600-11814722
fakechr3	11820151	11820199	0.0013065	0.11026	5	0.87167	0.98193							fakechr3-11820151-11820199
fakechr3	11822227	11822451	4.8561e-05	0.15234	20	0.33156	0.4839							fakechr3-11822227-11822451
fakechr3	11859295	11859433	0.00093026	-0.10144	23	0.35016	0.24872							fakechr3-11859295-11859433
fakechr3	11895198	11895247	0.00039057	-0.122	5	0.958	0.836							fakechr3-11895198-11895247
fakechr3	11923180	11923485	1.8597e-06	0.18841	18	0.51242	0.70083							fakechr3-11923180-11923485
fakechr3	11923494	11923566	0.0020878	0.10454	14	0.49817	0.60271							fakechr3-11923494-11923566
fakechr3	11951280	11951334	0.0067803	-0.13346	9	0.5449	0.41144							fakechr3-11951280-11951334
fakechr3	11951545	11951595	0.037954	-0.10498	7	0.40111	0.29613							fakechr3-11951545-11951595
fakechr3	12013078	12013238	0.0039425	-0.12647	5	0.84747	0.721							fakechr3-12013078-12013238
fakechr3	12103187	12103450	0.036203	0.14805	5	0.67935	0.8274							fakechr3-12103187-12103450
fakechr3	12106187	12106293	0.0026461	-0.12065	7	0.96481	0.84416							fakechr3-12106187-12106293
fakechr3	12117821	12117881	0.0034534	0.14331	5	0.29949	0.4428							fakechr3-12117821-12117881
fakechr3	12118052	12118195	0.0020404	-0.13334	11	0.3727	0.23936							fakechr3-12118052-12118195
fakechr3	12130068	12130193	0.00056376	-0.13399	19	0.92301	0.78902							fakechr3-12130068-12130193
fakechr3	12179664	12179760	0.00020653	-0.15667	10	0.61657	0.4599							fakechr3-12179664-12179760
fakechr3	12179887	12179946	0.010563	-0.13878	8	0.7329	0.59412							fakechr3-12179887-12179946
fakechr3	12404822	12404968	0.016289	0.11173	7	0.77069	0.88242							fakechr3-12404822-12404968
fakechr3	12411642	12411754	0.012618	0.12688	11	0.75341	0.88029							fakechr3-12411642-12411754
fakechr3	12450229	12450314	0.00092727	-0.10245	10	0.9752	0.87275							fakechr3-12450229-12450314
fakechr3	12496509	12496589	0.0012046	0.11001	10	0.88212	0.99213							fakechr3-12496509-12496589
fakechr3	12764677	12764791	0.007956	-0.12301	7	0.92021	0.7972							fakechr3-12764677-12764791
fakechr3	12765617	12765837	0.00042016	-0.10038	20	0.89758	0.7972							fakechr3-12765617-12765837
fakechr3	12825725	12825835	0.044253	0.11772	5	0.80208	0.9198							fakechr3-12825725-12825835
fakechr3	12832878	12832971	0.0034534	0.18809	5	0.7622	0.95029							fakechr3-12832878-12832971
fakechr3	12921906	12921939	4.6184e-05	-0.10911	9	0.98544	0.87633							fakechr3-12921906-12921939
fakechr3	12940453	12940585	0.0011797	-0.12529	9	0.91948	0.79419							fakechr3-12940453-12940585
fakechr3	12944429	12944563	9.7344e-06	-0.17075	21	0.50471	0.33396							fakechr3-12944429-12944563
fakechr3	13091978	13092018	0.012093	-0.107	5	0.9856	0.8786							fakechr3-13091978-13092018
fakechr3	13103807	13103874	0.0034534	-0.14156	5	0.99	0.84844							fakechr3-13103807-13103874
fakechr3	13159192	13159206	0.010744	-0.23421	5	0.52135	0.28714							fakechr3-13159192-13159206
fakechr3	13171332	13171415	0.029436	0.10142	5	0.86785	0.96927							fakechr3-13171332-13171415
fakechr3	13174151	13174246	0.0058104	0.18489	5	0.79845	0.98334							fakechr3-13174151-13174246
fakechr3	13212034	13212076	0.015247	-0.10733	5	0.97713	0.8698							fakechr3-13212034-13212076
fakechr3	13215446	13215502	0.00097547	0.1182	5	0.84493	0.96313							fakechr3-13215446-13215502
fakechr3	13223313	13223397	0.0020008	0.10473	5	0.8162	0.92093							fakechr3-13223313-13223397
fakechr3	13253446	13253713	0.01471	-0.25816	10	0.76906	0.5109							fakechr3-13253446-13253713
fakechr3	13271786	13271949	0.012315	-0.1151	7	0.97896	0.86386							fakechr3-13271786-13271949
fakechr3	13280836	13281060	0.0011294	-0.11953	15	0.342	0.22247							fakechr3-13280836-13281060
fakechr3	13286866	13286911	0.0084421	-0.13487	5	0.9722	0.83733							fakechr3-13286866-13286911
fakechr3	13376122	13376207	0.0022988	0.148351	5	0.053569	0.20192							fakechr3-13376122-13376207
fakechr3	13951190	13951233	0.015247	-0.10393	5	0.985	0.88107							fakechr3-13951190-13951233
fakechr3	14022587	14022676	0.0034116	0.14195	8	0.74613	0.88808							fakechr3-14022587-14022676
fakechr3	14036020	14036115	0.0050338	0.11544	7	0.84108	0.95652							fakechr3-14036020-14036115
fakechr3	14056783	14056801	0.0084421	0.10177	5	0.87756	0.97933							fakechr3-14056783-14056801
fakechr3	14314650	14314675	0.00024178	-0.19014	5	0.99587	0.80573							fakechr3-14314650-14314675
fakechr3	14789167	14789238	0.0092245	-0.12087	7	0.96481	0.84394							fakechr3-14789167-14789238
fakechr3	14859862	14859969	0.0010277	0.13289	7	0.85548	0.98837							fakechr3-14859862-14859969
fakechr3	14923168	14923209	7.4254e-05	0.34255	10	0.2031	0.54565							fakechr3-14923168-14923209
fakechr3	14963107	14963151	0.010744	0.10542	5	0.82693	0.93235							fakechr3-14963107-14963151
fakechr3	15026224	15026352	0.0074655	-0.10225	5	0.98727	0.88502							fakechr3-15026224-15026352
fakechr3	15127571	15127662	0.029436	-0.10182	5	0.86682	0.765							fakechr3-15127571-15127662
fakechr3	15128395	15128596	0.03267	0.11151	5	0.83696	0.94847							fakechr3-15128395-15128596
fakechr3	15180328	15180340	0.0017386	0.12183	5	0.8521	0.97393							fakechr3-15180328-15180340
fakechr3	15190405	15190508	0.023787	-0.1116	5	0.90427	0.79267							fakechr3-15190405-15190508
fakechr3	15289677	15289691	0.010744	0.1116	5	0.881	0.9926							fakechr3-15289677-15289691
fakechr3	15359826	15359846	0.0030201	-0.16233	5	0.99447	0.83214							fakechr3-15359826-15359846
fakechr3	15367333	15367500	0.0099241	0.12252	7	0.81215	0.93467							fakechr3-15367333-15367500
fakechr3	15368718	15368743	0.026482	-0.31544	5	0.88227	0.56683							fakechr3-15368718-15368743
fakechr3	15373099	15373143	0.0084421	-0.13025	5	0.9778	0.84755							fakechr3-15373099-15373143
fakechr3	15386248	15386262	0.00011343	0.20367	6	0.73477	0.93844							fakechr3-15386248-15386262
fakechr3	15438103	15438148	0.002637	0.12319	5	0.8677	0.99089							fakechr3-15438103-15438148
fakechr3	15638133	15638180	0.00084085	-0.10814	5	0.99487	0.88673							fakechr3-15638133-15638180
fakechr3	16125401	16125523	0.029557	-0.21715	7	0.90246	0.68531							fakechr3-16125401-16125523
fakechr3	16253624	16253669	0.00078426	-0.15991	7	0.98531	0.8254							fakechr3-16253624-16253669
fakechr3	16285764	16285825	0.013589	0.11336	5	0.87597	0.98933							fakechr3-16285764-16285825
fakechr3	16753170	16753302	0.0065914	0.11361	5	0.81446	0.92807							fakechr3-16753170-16753302
fakechr3	16847079	16847140	0.00072364	-0.14893	5	0.97627	0.82734							fakechr3-16847079-16847140
fakechr3	16895062	16895099	0.0095315	-0.12256	5	0.96007	0.83751							fakechr3-16895062-16895099
fakechr3	17013221	17013262	0.0015084	0.10935	5	0.84398	0.95333							fakechr3-17013221-17013262
fakechr3	17060435	17060687	0.0092245	0.10623	7	0.84887	0.9551							fakechr3-17060435-17060687
fakechr3	17125030	17125203	3.9554e-05	-0.11223	10	0.9866	0.87437							fakechr3-17125030-17125203
fakechr3	17150332	17150391	0.00015313	0.10785	7	0.87255	0.9804							fakechr3-17150332-17150391
fakechr3	17309934	17310104	2.669e-05	-0.20326	11	0.44405	0.24079							fakechr3-17309934-17310104
fakechr3	17310464	17310525	0.0023594	0.19786	12	0.26939	0.46725							fakechr3-17310464-17310525
fakechr3	17652572	17652661	0.0013065	0.12874	5	0.85726	0.986							fakechr3-17652572-17652661
fakechr3	17665387	17665488	0.0050338	0.10338	7	0.83986	0.94324							fakechr3-17665387-17665488
fakechr3	17694111	17694211	0.00072364	0.11078	5	0.88135	0.99213							fakechr3-17694111-17694211
fakechr3	17700337	17700359	0.0074655	0.103	5	0.88287	0.98587							fakechr3-17700337-17700359
fakechr3	17739642	17739672	0.00072364	-0.10874	5	0.97641	0.86767							fakechr3-17739642-17739672
fakechr3	17742477	17742502	0.0017386	0.10686	5	0.86307	0.96993							fakechr3-17742477-17742502
fakechr3	17747476	17747624	0.00062176	-0.14504	5	0.9856	0.84056							fakechr3-17747476-17747624
fakechr3	17911551	17911741	1.2311e-06	0.14846	24	0.57093	0.71939							fakechr3-17911551-17911741
fakechr3	17983455	17983537	0.0015084	-0.12127	5	0.9704	0.84913							fakechr3-17983455-17983537
fakechr3	17997896	17997965	0.0051139	0.1104	5	0.84993	0.96033							fakechr3-17997896-17997965
fakechr3	18009066	18009139	0.0084421	0.16945	5	0.72053	0.88998							fakechr3-18009066-18009139
fakechr3	18017857	18018041	8.9964e-06	-0.12367	7	0.98171	0.85804							fakechr3-18017857-18018041
fakechr3	18130269	18130354	3.6742e-05	0.18563	5	0.80148	0.98711							fakechr3-18130269-18130354
fakechr3	18138344	18138595	0.036203	0.10456	5	0.83701	0.94157							fakechr3-18138344-18138595
fakechr3	18176852	18177025	0.0022988	-0.14149	5	0.9802	0.83871							fakechr3-18176852-18177025
fakechr3	18178805	18178845	0.0013065	0.14332	5	0.77271	0.91603							fakechr3-18178805-18178845
fakechr3	18178974	18179040	0.0051139	-0.10099	5	0.98633	0.88534							fakechr3-18178974-18179040
fakechr3	18193061	18193228	0.0058104	-0.11521	5	0.95973	0.84452							fakechr3-18193061-18193228
fakechr3	18275885	18275951	0.0074655	0.12267	5	0.8732	0.99587							fakechr3-18275885-18275951
fakechr3	18291976	18292018	0.0010069	0.14625	12	0.56408	0.71033							fakechr3-18291976-18292018
fakechr3	18327205	18327259	0.0022988	-0.15061	5	0.95647	0.80586							fakechr3-18327205-18327259
fakechr3	18344736	18344768	0.002387	-0.18458	6	0.98611	0.80153							fakechr3-18344736-18344768
fakechr3	18356177	18356245	0.0094768	0.11109	14	0.54655	0.65764							fakechr3-18356177-18356245
fakechr3	18375452	18375610	0.024358	0.10963	7	0.8391	0.94873							fakechr3-18375452-18375610
fakechr3	18377916	18378094	0.0017386	0.11254	5	0.84453	0.95707							fakechr3-18377916-18378094
fakechr3	18395793	18395936	0.012093	-0.1038	5	0.98427	0.88047							fakechr3-18395793-18395936
fakechr3	18415022	18415161	0.0011298	0.13298	5	0.85369	0.98667							fakechr3-18415022-18415161
fakechr3	18419862	18419995	6.2717e-05	-0.13018	13	0.93085	0.80067							fakechr3-18419862-18419995
fakechr3	18494274	18494406	0.0012271	0.20866	7	0.71324	0.9219							fakechr3-18494274-18494406
fakechr3	18497442	18497462	0.00224	-0.17858	7	0.90071	0.72213							fakechr3-18497442-18497462
fakechr3	18501521	18501565	0.0013396	-0.16958	7	0.9071	0.73752							fakechr3-18501521-18501565
fakechr3	18561229	18561297	0.0001475	-0.12109	5	0.98367	0.86258							fakechr3-18561229-18561297
fakechr3	18633397	18633466	0.0352	-0.10206	12	0.75481	0.65275							fakechr3-18633397-18633466
fakechr3	18633539	18633625	0.0019542	0.25819	11	0.38007	0.63826							fakechr3-18633539-18633625
fakechr3	18636040	18636733	0.020187	0.12799	16	0.45984	0.58783							fakechr3-18636040-18636733
fakechr3	18680074	18680091	0.0095315	0.10931	5	0.88716	0.99647							fakechr3-18680074-18680091
fakechr3	18689777	18689867	0.0095315	0.11154	5	0.86133	0.97287							fakechr3-18689777-18689867
fakechr3	18735451	18735715	0.0013396	-0.13422	7	0.97767	0.84345							fakechr3-18735451-18735715
fakechr3	18815664	18815771	0.0074655	-0.10192	5	0.9782	0.87628							fakechr3-18815664-18815771
fakechr3	18870370	18870579	0.0013065	-0.1094	5	0.98257	0.87317							fakechr3-18870370-18870579
fakechr3	18953706	18953949	0.0051139	0.16867	5	0.14043	0.3091							fakechr3-18953706-18953949
fakechr3	18976147	18976374	4.8743e-07	0.32863	8	0.25025	0.57888							fakechr3-18976147-18976374
fakechr3	18979502	18979508	0.00053336	-0.16755	5	0.85327	0.68572							fakechr3-18979502-18979508
fakechr3	19063275	19063475	0.010385	-0.1348	6	0.67708	0.54228							fakechr3-19063275-19063475
fakechr3	19118129	19118178	8.8668e-05	-0.12872	5	0.9926	0.86388							fakechr3-19118129-19118178
fakechr3	19122357	19122488	0.029436	0.14629	5	0.77964	0.92593							fakechr3-19122357-19122488
fakechr3	19143981	19144089	0.0092245	-0.16962	7	0.80114	0.63152							fakechr3-19143981-19144089
fakechr3	19155607	19155688	0.015247	0.10647	5	0.88	0.98647							fakechr3-19155607-19155688
fakechr3	19169311	19169478	0.0039425	0.12617	5	0.83957	0.96574							fakechr3-19169311-19169478
fakechr3	19182783	19182859	0.0010277	-0.20497	7	0.7681	0.56313							fakechr3-19182783-19182859
fakechr3	19357126	19357356	0.00016938	-0.11204	7	0.9679	0.85586							fakechr3-19357126-19357356
fakechr3	19368670	19368740	0.0017349	0.11456	6	0.87622	0.99078							fakechr3-19368670-19368740
fakechr3	19373545	19373639	0.0039425	-0.10073	5	0.99393	0.8932							fakechr3-19373545-19373639
fakechr3	19500257	19500383	0.00022842	0.13414	7	0.8361	0.97024							fakechr3-19500257-19500383
fakechr3	19549196	19549204	0.00039057	-0.14506	5	0.95773	0.81267							fakechr3-19549196-19549204
fakechr3	19628342	19628411	0.011466	-0.1643	7	0.94143	0.77713							fakechr3-19628342-19628411
fakechr3	19659948	19659969	0.010744	-0.12145	5	0.98893	0.86748							fakechr3-19659948-19659969
fakechr3	19797449	19797464	0.0017386	0.15478	5	0.83584	0.99062							fakechr3-19797449-19797464
fakechr3	19899018	19899268	0.0041601	0.10692	20	0.6664	0.77332							fakechr3-19899018-19899268
fakechr3	20058326	20058570	0.0020448	0.10185	26	0.46668	0.56853							fakechr3-20058326-20058570
fakechr3	20067671	20067795	0.0084421	0.10575	5	0.88685	0.9926							fakechr3-20067671-20067795
fakechr3	20069997	20070056	0.0065914	-0.12582	5	0.9278	0.80198							fakechr3-20069997-20070056
fakechr3	20100769	20100796	0.00062176	0.15535	5	0.83412	0.98947							fakechr3-20100769-20100796
fakechr3	20109334	20109434	5.7243e-13	0.12723	16	0.10794	0.23517							fakechr3-20109334-20109434
fakechr3	20150633	20150649	0.00030638	0.10176	7	0.88876	0.99052							fakechr3-20150633-20150649
fakechr3	20231009	20231050	0.0020008	0.21812	5	0.70691	0.92503							fakechr3-20231009-20231050
fakechr3	20251178	20251296	0.006846	0.10131	7	0.86669	0.968							fakechr3-20251178-20251296
fakechr3	20263744	20263984	0.00066835	0.13721	8	0.76933	0.90654							fakechr3-20263744-20263984
fakechr3	20325261	20325323	0.015247	-0.16933	5	0.94	0.77067							fakechr3-20325261-20325323
fakechr3	20369750	20369790	0.0095315	-0.11991	5	0.97033	0.85042							fakechr3-20369750-20369790
fakechr3	20412249	20412340	0.0052069	0.10751	9	0.76897	0.87648							fakechr3-20412249-20412340
fakechr3	20505555	20505630	0.0011298	-0.10921	5	0.96445	0.85524							fakechr3-20505555-20505630
fakechr3	20527402	20527467	0.00028416	0.16471	5	0.82696	0.99167							fakechr3-20527402-20527467
fakechr3	20539743	20539980	0.0058104	0.11543	5	0.85101	0.96644							fakechr3-20539743-20539980
fakechr3	20590068	20590146	0.042864	0.10233	7	0.77348	0.87581							fakechr3-20590068-20590146
fakechr3	20610541	20610766	0.00010095	0.11397	10	0.85836	0.97233							fakechr3-20610541-20610766
fakechr3	20614152	20614184	0.019103	0.13461	5	0.82402	0.95863							fakechr3-20614152-20614184
fakechr3	20700317	20700328	0.019103	-0.10354	5	0.92407	0.82053							fakechr3-20700317-20700328
fakechr3	20753431	20753465	0.0074655	-0.13597	5	0.98007	0.8441							fakechr3-20753431-20753465
fakechr3	20761394	20761418	0.03267	0.11683	5	0.72204	0.83887							fakechr3-20761394-20761418
fakechr3	20871412	20871496	0.011315	-0.12827	11	0.84773	0.71946							fakechr3-20871412-20871496
fakechr3	20982669	20982977	0.036203	-0.13253	5	0.94753	0.815							fakechr3-20982669-20982977
fakechr3	21047306	21047345	0.0039425	0.13103	5	0.8445	0.97553							fakechr3-21047306-21047345
fakechr3	21104244	21104379	0.0074655	0.12391	5	0.83707	0.96098							fakechr3-21104244-21104379
fakechr3	21110469	21110625	0.00224	-0.13648	7	0.93924	0.80276							fakechr3-21110469-21110625
fakechr3	21137249	21137313	0.0039425	-0.10294	5	0.97187	0.86893							fakechr3-21137249-21137313
fakechr3	21201601	21201842	0.0031921	-0.10277	8	0.96875	0.86598							fakechr3-21201601-21201842
fakechr3	21238919	21238955	0.00028416	0.17543	5	0.7837	0.95913							fakechr3-21238919-21238955
fakechr3	21284897	21284954	0.0057267	0.11275	8	0.80708	0.91983							fakechr3-21284897-21284954
fakechr3	21295540	21295652	0.0069433	0.14244	11	0.34801	0.49045							fakechr3-21295540-21295652
fakechr3	21341048	21341176	0.0028223	0.16389	10	0.68155	0.84544							fakechr3-21341048-21341176
fakechr3	21380822	21381019	0.0043013	-0.15199	7	0.9538	0.80181							fakechr3-21380822-21381019
fakechr3	21387061	21387116	0.0011298	0.1146	5	0.87427	0.98887							fakechr3-21387061-21387116
fakechr3	21399068	21399188	0.0011233	-0.12597	7	0.97397	0.848							fakechr3-21399068-21399188
fakechr3	21436206	21436285	0.0065914	0.10651	5	0.88067	0.98718							fakechr3-21436206-21436285
fakechr3	21631596	21631614	0.013594	-0.10505	6	0.99161	0.88656							fakechr3-21631596-21631614
fakechr3	21631769	21631793	0.00065296	-0.13798	7	0.99405	0.85607							fakechr3-21631769-21631793
fakechr3	21782532	21782562	0.013589	-0.11254	5	0.95227	0.83973							fakechr3-21782532-21782562
fakechr3	21783355	21783435	0.00033403	-0.13606	14	0.36268	0.22662							fakechr3-21783355-21783435
fakechr3	21790942	21791094	0.00085873	-0.12024	7	0.94219	0.82195							fakechr3-21790942-21791094
fakechr3	21948698	21948786	0.0028735	-0.14423	7	0.95818	0.81395							fakechr3-21948698-21948786
fakechr3	22000675	22000735	0.026482	-0.31378	5	0.88231	0.56853							fakechr3-22000675-22000735
fakechr3	22000996	22001046	1.0226e-06	0.15485	9	0.08367	0.23852							fakechr3-22000996-22001046
fakechr3	22001604	22001811	0.026482	-0.16724	5	0.7553	0.58806							fakechr3-22001604-22001811
fakechr3	22008699	22009059	0.017444	0.10731	7	0.74574	0.85305							fakechr3-22008699-22009059
fakechr3	22056501	22056569	0.0030201	0.10528	5	0.88999	0.99527							fakechr3-22056501-22056569
fakechr3	22215705	22215786	0.0034534	-0.12559	5	0.93663	0.81104							fakechr3-22215705-22215786
fakechr3	22304209	22304297	0.0074655	-0.10212	5	0.94933	0.84721							fakechr3-22304209-22304297
fakechr3	22320116	22320133	0.0011298	-0.10906	5	0.97773	0.86867							fakechr3-22320116-22320133
fakechr3	22415424	22415488	0.014367	-0.11148	9	0.94256	0.83108							fakechr3-22415424-22415488
fakechr3	22441050	22441073	0.029436	-0.10187	5	0.9634	0.86153							fakechr3-22441050-22441073
fakechr3	22576893	22576953	1.4957e-06	0.1668	13	0.65487	0.82167							fakechr3-22576893-22576953
fakechr3	22579969	22580092	3.9442e-05	0.20263	21	0.29804	0.50067							fakechr3-22579969-22580092
fakechr3	22580559	22580877	0.0012125	-0.10761	17	0.47465	0.36704							fakechr3-22580559-22580877
fakechr3	22589703	22589789	0.0010526	0.11873	17	0.7229	0.84163							fakechr3-22589703-22589789
fakechr3	22777568	22777618	0.0084421	-0.18767	5	0.38687	0.1992							fakechr3-22777568-22777618
fakechr3	22781380	22781500	0.0034534	0.11629	5	0.87227	0.98856							fakechr3-22781380-22781500
fakechr3	22835690	22835945	0.0036668	-0.10543	7	0.99133	0.8859							fakechr3-22835690-22835945
fakechr3	22844934	22845026	0.0015938	0.11124	7	0.85695	0.96819							fakechr3-22844934-22845026
fakechr3	22893299	22893463	0.0011298	0.20774	5	0.78106	0.9888							fakechr3-22893299-22893463
fakechr3	22902914	22903130	0.0064351	-0.10579	9	0.99293	0.88714							fakechr3-22902914-22903130
fakechr3	22911327	22911373	0.013589	0.1914	5	0.74933	0.94073							fakechr3-22911327-22911373
fakechr3	22936702	22936780	0.044253	0.14499	5	0.76094	0.90593							fakechr3-22936702-22936780
fakechr3	23031305	23031403	0.0074655	0.1184	5	0.82993	0.94833							fakechr3-23031305-23031403
fakechr3	23067982	23068136	2.1234e-05	0.35434	5	0.18542	0.53976							fakechr3-23067982-23068136
fakechr3	23068487	23068665	0.00081531	-0.12611	9	0.40689	0.28078							fakechr3-23068487-23068665
fakechr3	23267058	23267135	6.8234e-05	-0.12731	13	0.36941	0.2421							fakechr3-23267058-23267135
fakechr3	23287865	23287904	0.00053336	0.10244	5	0.88536	0.9878							fakechr3-23287865-23287904
fakechr3	23305510	23305530	0.0030201	0.13695	5	0.79032	0.92727							fakechr3-23305510-23305530
fakechr3	23316077	23316334	0.0018523	0.13962	13	0.55069	0.69031							fakechr3-23316077-23316334
fakechr3	23384132	23384239	0.0084421	0.10766	5	0.88567	0.99333							fakechr3-23384132-23384239
fakechr3	23412186	23412201	0.029557	0.12947	7	0.40424	0.53371							fakechr3-23412186-23412201
fakechr3	23415221	23415562	0.00015313	-0.21426	7	0.94788	0.73362							fakechr3-23415221-23415562
fakechr3	23500774	23500985	0.024358	-0.13363	7	0.90525	0.77162							fakechr3-23500774-23500985
fakechr3	23536763	23536969	0.0044937	-0.11846	5	0.99053	0.87207							fakechr3-23536763-23536969
fakechr3	23701561	23701621	0.002637	-0.11746	5	0.94753	0.83007							fakechr3-23701561-23701621
fakechr3	23816989	23817019	0.0018917	-0.10876	7	0.46956	0.3608							fakechr3-23816989-23817019
fakechr3	23817425	23817524	0.00063223	-0.104237	14	0.17007	0.065833							fakechr3-23817425-23817524
fakechr3	23822863	23822987	0.031443	0.1231	6	0.84838	0.97148							fakechr3-23822863-23822987
fakechr3	23857663	23857902	0.0017386	-0.12708	5	0.97887	0.85179							fakechr3-23857663-23857902
fakechr3	23918776	23918964	0.0030201	0.18266	5	0.79589	0.97855							fakechr3-23918776-23918964
fakechr3	23966793	23966912	0.0004964	0.24553	13	0.51724	0.76277							fakechr3-23966793-23966912
fakechr3	24138038	24138240	0.023787	0.13655	5	0.82405	0.9606							fakechr3-24138038-24138240
fakechr3	24158232	24158316	0.0095315	-0.10162	5	0.97887	0.87725							fakechr3-24158232-24158316
fakechr3	24174962	24175187	0.013589	-0.12211	5	0.98233	0.86022							fakechr3-24174962-24175187
fakechr3	24176344	24176361	0.00072364	-0.12827	5	0.97927	0.851							fakechr3-24176344-24176361
fakechr3	24186227	24186274	0.01708	-0.1036	5	0.92033	0.81673							fakechr3-24186227-24186274
fakechr3	24196454	24196494	0.026482	-0.13321	5	0.96739	0.83418							fakechr3-24196454-24196494
fakechr3	24266396	24266470	7.3855e-08	-0.245723	10	0.28719	0.041467							fakechr3-24266396-24266470
fakechr3	24450245	24450281	0.00053336	0.25537	5	0.6813	0.93667							fakechr3-24450245-24450281
fakechr3	24581055	24581142	0.040057	-0.1348	5	0.92787	0.79307							fakechr3-24581055-24581142
fakechr3	24589228	24589285	0.00014625	-0.10111	9	0.98885	0.88774							fakechr3-24589228-24589285
fakechr3	24597637	24597806	0.00010775	0.105161	13	0.0064686	0.11163							fakechr3-24597637-24597806
fakechr3	24619658	24619741	0.023787	-0.15918	5	0.72298	0.5638							fakechr3-24619658-24619741
fakechr3	24785389	24785466	0.0017386	0.16243	5	0.13229	0.29472							fakechr3-24785389-24785466
fakechr3	24851016	24851124	0.0093748	-0.14001	8	0.85459	0.71458							fakechr3-24851016-24851124
fakechr3	25010028	25010102	0.002637	-0.20531	5	0.94387	0.73856							fakechr3-25010028-25010102
fakechr3	25029197	25029225	0.0058104	-0.101	5	0.97807	0.87707							fakechr3-25029197-25029225
fakechr3	25032403	25032424	0.0069433	0.13616	11	0.41102	0.54718							fakechr3-25032403-25032424
fakechr3	25092922	25093066	0.010097	0.13612	10	0.51035	0.64647							fakechr3-25092922-25093066
fakechr3	25093539	25093702	0.0034116	0.17108	8	0.42146	0.59254							fakechr3-25093539-25093702
fakechr3	25093809	25094022	2.0001e-07	0.13249	28	0.48333	0.61582							fakechr3-25093809-25094022
fakechr3	25108221	25108435	0.0020591	-0.100892	7	0.12525	0.024358							fakechr3-25108221-25108435
fakechr3	25121829	25122062	4.2869e-05	0.12542	9	0.282	0.40742							fakechr3-25121829-25122062
fakechr3	25203273	25203295	0.026482	-0.10009	5	0.97167	0.87158							fakechr3-25203273-25203295
fakechr3	25345523	25345559	0.015247	-0.1154	5	0.97007	0.85467							fakechr3-25345523-25345559
fakechr3	25426124	25426192	0.00072364	-0.14714	5	0.98259	0.83545							fakechr3-25426124-25426192
fakechr3	25713896	25714050	0.00084085	0.10126	5	0.88377	0.98503							fakechr3-25713896-25714050
fakechr3	25756947	25757031	0.0015084	-0.18796	5	0.97553	0.78757							fakechr3-25756947-25757031
fakechr3	25941698	25941865	0.0064263	0.20303	11	0.48171	0.68474							fakechr3-25941698-25941865
fakechr3	25944596	25944649	0.0015084	0.10305	5	0.85745	0.9605							fakechr3-25944596-25944649
fakechr3	26172884	26172996	0.0065914	-0.10895	5	0.98387	0.87492							fakechr3-26172884-26172996
fakechr3	26190916	26191221	5.3685e-05	-0.11599	23	0.71678	0.60079							fakechr3-26190916-26191221
fakechr3	26191766	26191837	0.00063735	0.1561	10	0.71679	0.87289							fakechr3-26191766-26191837
fakechr3	26191843	26191854	0.021333	0.23168	5	0.67406	0.90574							fakechr3-26191843-26191854
fakechr3	26203488	26203912	0.0083336	0.16411	9	0.61249	0.7766							fakechr3-26203488-26203912
fakechr3	26267490	26267627	0.00097547	-0.15772	5	0.97104	0.81332							fakechr3-26267490-26267627
fakechr3	26302629	26302688	0.0020008	-0.14591	5	0.97719	0.83128							fakechr3-26302629-26302688
fakechr3	26665837	26665896	0.002637	-0.13311	5	0.9638	0.83069							fakechr3-26665837-26665896
fakechr3	26682879	26682929	0.01708	0.11696	5	0.84708	0.96404							fakechr3-26682879-26682929
fakechr3	26820563	26820668	0.0074655	-0.10573	5	0.9716	0.86587							fakechr3-26820563-26820668
fakechr3	26850084	26850121	0.0039425	0.10602	5	0.88565	0.99167							fakechr3-26850084-26850121
fakechr3	26886241	26886284	0.0017386	-0.13702	5	0.97387	0.83685							fakechr3-26886241-26886284
fakechr3	26991181	26991234	3.0655e-05	-0.1131	5	0.1585	0.0454							fakechr3-26991181-26991234
fakechr3	27043153	27043187	0.00010167	0.10862	7	0.86686	0.97548							fakechr3-27043153-27043187
fakechr3	27148186	27148265	0.0095315	0.19337	5	0.7433	0.93667							fakechr3-27148186-27148265
fakechr3	27506545	27506618	0.0019045	-0.11652	10	0.9753	0.85878							fakechr3-27506545-27506618
fakechr3	27562011	27562026	0.026482	0.1018	5	0.7364	0.8382							fakechr3-27562011-27562026
fakechr3	27650764	27650800	0.0095315	0.10007	5	0.87533	0.9754							fakechr3-27650764-27650800
fakechr3	28019042	28019107	0.0073823	0.11703	7	0.81611	0.93314							fakechr3-28019042-28019107
fakechr3	28021604	28021678	7.0011e-06	0.129145	12	0.033695	0.16284							fakechr3-28021604-28021678
fakechr3	28568542	28568606	1.97e-05	-0.1253	8	0.99396	0.86866							fakechr3-28568542-28568606
fakechr3	28656917	28657045	0.00024178	0.12551	5	0.86165	0.98716							fakechr3-28656917-28657045
fakechr3	28702529	28702856	0.022909	-0.14263	9	0.78589	0.64326							fakechr3-28702529-28702856
fakechr3	28737704	28737796	0.0084421	0.11267	5	0.86593	0.9786							fakechr3-28737704-28737796
fakechr3	29223793	29223859	0.019103	-0.10502	5	0.97333	0.86831							fakechr3-29223793-29223859
fakechr3	29317029	29317170	0.0022988	-0.10662	5	0.9622	0.85558							fakechr3-29317029-29317170
fakechr3	29483412	29483478	0.010744	0.12943	5	0.85197	0.9814							fakechr3-29483412-29483478
fakechr3	29947494	29947508	0.019103	0.10693	5	0.84107	0.948							fakechr3-29947494-29947508
fakechr3	30017693	30017757	0.044359	-0.11826	10	0.22983	0.11157							fakechr3-30017693-30017757
fakechr3	30070698	30070737	0.021333	-0.17846	5	0.60286	0.4244							fakechr3-30070698-30070737
fakechr3	30311663	30311820	0.00097547	-0.13309	5	0.96905	0.83596							fakechr3-30311663-30311820
fakechr3	30513914	30514131	0.0022988	-0.18303	5	0.98381	0.80078							fakechr3-30513914-30514131
fakechr3	30589035	30589063	0.00012469	0.12054	5	0.86433	0.98487							fakechr3-30589035-30589063
fakechr3	30617068	30617122	0.021333	-0.16901	5	0.37288	0.20387							fakechr3-30617068-30617122
fakechr3	30765802	30765815	0.0084421	-0.1068	5	0.98413	0.87733							fakechr3-30765802-30765815
fakechr3	30815066	30815084	0.029436	-0.10696	5	0.99443	0.88747							fakechr3-30815066-30815084
fakechr3	30838794	30838821	0.012093	0.14907	5	0.7326	0.88167							fakechr3-30838794-30838821
fakechr3	30840606	30840627	0.0034534	0.14296	5	0.83467	0.97763							fakechr3-30840606-30840627
fakechr3	30896840	30896884	0.01708	0.11634	5	0.86837	0.98471							fakechr3-30896840-30896884
fakechr3	30968295	30968371	0.042641	0.131365	12	0.065585	0.19695							fakechr3-30968295-30968371
fakechr3	30968508	30968564	0.0061058	0.20486	9	0.31339	0.51825							fakechr3-30968508-30968564
fakechr3	30980633	30980819	0.0056994	-0.12784	29	0.71167	0.58383							fakechr3-30980633-30980819
fakechr3	31011574	31011684	0.0065914	0.13245	5	0.83938	0.97183							fakechr3-31011574-31011684
fakechr3	31045618	31045723	0.0017233	0.15444	8	0.82749	0.98193							fakechr3-31045618-31045723
fakechr3	31046937	31047023	0.019103	0.32475	5	0.60556	0.93031							fakechr3-31046937-31047023
fakechr3	31258708	31258729	0.0034534	-0.41637	5	0.90532	0.48895							fakechr3-31258708-31258729
fakechr3	31260203	31260335	0.0054408	-0.128333	7	0.19731	0.068977							fakechr3-31260203-31260335
fakechr3	31297952	31298012	0.044253	-0.14332	5	0.96989	0.82657							fakechr3-31297952-31298012
fakechr3	31422500	31422536	0.012093	0.13507	5	0.81546	0.95053							fakechr3-31422500-31422536
fakechr3	31453039	31453152	8.0872e-05	-0.15717	12	0.83073	0.67356							fakechr3-31453039-31453152
fakechr3	31471787	31471804	0.021333	-0.4634	5	0.88253	0.41913							fakechr3-31471787-31471804
fakechr3	31514396	31514723	0.0054408	-0.10621	7	0.85812	0.75191							fakechr3-31514396-31514723
fakechr3	31514749	31514912	0.0020591	0.12757	7	0.71481	0.84238							fakechr3-31514749-31514912
fakechr3	31543959	31544209	4.4678e-08	0.22677	17	0.43548	0.66225							fakechr3-31543959-31544209
fakechr3	31553098	31553310	0.00016552	0.19591	18	0.38261	0.57852							fakechr3-31553098-31553310
fakechr3	31580984	31581128	0.00073244	0.13682	36	0.22748	0.3643							fakechr3-31580984-31581128
fakechr3	31620323	31620530	0.0022988	-0.1216	5	0.97233	0.85073							fakechr3-31620323-31620530
fakechr3	31631546	31631599	0.012093	-0.13199	5	0.91833	0.78634							fakechr3-31631546-31631599
fakechr3	31668931	31669077	8.0933e-12	-0.15397	51	0.40236	0.24839							fakechr3-31668931-31669077
[truncated: 24,111 more rows]

## Sheet: DMR-associated genes_SPZ
DMR-associated genes in aged sperm group versus the fresh sperm group
GeneID	log2Ratio(SPZ_0D/SPZ_14D)
109044807	-0.296
109044819	0.169
109044839	-0.233
109044843	-0.207
109044845	0.246
109044851	-0.164
109044879	0.185
109044891	0.167
109044918	-0.159
109044932	-0.234
109044934	-0.168
109044943	-0.238
109044954	-0.167
109044960	-0.199
109044973	0.171
109044974	-0.537
109044976	1.261
109044987	-0.16
109044988	0.316
109044989	0.267
109045000	0.183
109045011	0.794
109045021	-0.189
109045026	-0.167
109045040	-1.396
109045047	-0.27
109045049	-0.271
109045061	0.203
109045062	-0.214
109045073	-0.193
109045106	0.17
109045119	-0.321
109045123	1.393
109045129	0.218
109045134	0.214
109045141	0.183
109045145	0.976
109045151	-0.18
109045158	-0.779
109045202	0.67
109045208	0.278
109045214	0.182
109045223	-0.194
109045254	-0.66
109045270	-0.568
109045278	0.416
109045313	0.196
109045314	-0.317
109045316	-0.202
109045340	-0.19
109045343	-0.164
109045350	-0.217
109045360	0.204
109045367	0.162
109045368	-0.224
109045377	0.174
109045386	-0.272
109045392	-0.219
109045399	-0.344
109045410	1.251
109045430	0.168
109045433	0.207
109045466	-0.17
109045473	0.384
109045480	-0.182
109045483	-0.251
109045498	-0.181
109045502	-0.228
109045522	-0.204
109045528	-0.165
109045535	0.163
109045542	-0.298
109045548	-0.191
109045556	-0.238
109045562	-0.403
109045571	-0.175
109045575	-0.177
109045602	-0.216
109045605	0.314
109045606	-0.322
109045611	0.295
109045612	-0.185
109045614	0.193
109045615	0.421
109045625	-1.329
109045629	-0.185
109045634	0.213
109045648	0.946
109045657	-0.313
109045659	-0.272
109045661	0.243
109045664	-0.451
109045681	-0.328
109045682	0.517
109045683	-0.279
109045685	-0.233
109045700	0.606
109045712	0.182
109045715	0.906
109045758	0.261
109045777	-0.226
109045780	0.603
109045792	-0.173
109045794	0.21
109045803	-0.181
109045812	-0.205
109045813	0.353
109045816	-0.289
109045818	0.166
109045851	-0.175
109045855	-0.641
109045857	-0.155
109045858	0.175
109045860	-0.172
109045863	-0.242
109045868	-0.299
109045872	0.627
109045875	0.168
109045932	0.173
109045945	-0.167
109045958	0.669
109045960	-0.172
109045977	-0.198
109045984	0.23
109046010	-0.178
109046018	-0.625
109046020	-0.491
109046024	-0.232
109046066	0.354
109046067	-0.281
109046074	-0.496
109046075	-0.179
109046116	0.205
109046120	-0.187
109046127	0.182
109046131	0.405
109046140	-0.287
109046170	0.276
109046187	0.175
109046189	0.222
109046198	-0.242
109046199	0.161
109046206	-0.197
109046208	0.657
109046210	-0.174
109046234	0.165
109046238	-0.67
109046247	0.167
109046263	-0.207
109046270	-0.21
109046274	-0.565
109046275	-0.218
109046276	-0.226
109046277	0.194
109046290	-0.37
109046301	-0.259
109046305	-0.336
109046307	0.242
109046314	0.238
109046316	0.174
109046327	1.222
109046331	-0.169
109046348	0.396
109046350	-0.206
109046389	0.178
109046393	0.303
109046412	-0.194
109046421	-0.287
109046432	-0.196
109046473	-0.163
109046480	-0.169
109046484	-0.329
109046486	0.198
109046488	-0.156
109046497	-0.47
109046507	0.187
109046514	-0.176
109046515	-0.16
109046541	0.526
109046550	-0.187
109046551	1.137
109046563	-0.205
109046564	0.367
109046565	0.677
109046570	-0.262
109046590	2.944
109046591	0.212
109046595	0.264
109046600	-0.233
109046603	0.418
109046628	-0.185
109046645	0.186
109046656	-0.175
109046674	-0.2
109046677	-0.47
109046685	0.195
109046687	-0.178
109046693	-0.174
109046697	-0.252
109046698	-0.171
109046730	-0.234
109046747	-0.296
109046755	0.186
109046764	-0.175
109046786	0.331
109046800	0.245
109046804	-0.184
109046821	-0.2
109046841	0.266
109046848	0.181
109046852	0.324
109046863	-0.165
109046883	-0.259
109046893	0.245
109046899	-0.22
109046902	1.128
109046916	0.372
109046926	-0.168
109046935	-0.25
109046950	-0.263
109046957	-0.189
109046961	0.938
109047017	0.454
109047021	-0.178
109047032	0.188
109047043	-0.156
109047049	-0.502
109047070	-0.408
109047079	0.435
109047116	0.353
109047140	0.708
109047153	-0.183
109047163	-0.353
109047169	0.195
109047170	-0.195
109047171	0.157
109047174	0.191
109047183	0.407
109047186	-0.239
109047203	1.152
109047227	-0.18
109047239	1.93
109047242	0.253
109047272	-0.209
109047273	-0.18
109047282	-0.182
109047313	0.244
109047323	-0.22
109047328	-0.245
109047330	-0.22
109047340	0.155
109047342	0.901
109047345	-0.26
109047346	-0.158
109047350	-0.172
109047374	0.166
109047384	-0.205
109047385	-0.228
109047412	-0.156
109047413	-0.16
109047415	0.329
109047425	-0.167
109047426	-0.223
109047432	-0.193
109047434	0.471
109047439	-0.159
109047447	0.417
109047453	0.23
109047473	0.253
109047485	-0.179
109047503	-0.636
109047506	0.213
109047523	-0.353
109047526	0.199
109047527	-0.357
109047530	0.961
109047531	-0.459
109047541	0.677
109047545	-0.229
109047549	0.198
109047560	0.375
109047573	-0.155
109047575	0.316
109047576	-0.373
109047581	-0.157
109047589	0.391
109047599	-0.201
109047606	0.209
109047612	0.198
109047613	0.204
109047618	0.213
109047632	-1.412
109047659	-0.163
109047665	0.19
109047672	0.213
109047678	-0.163
109047680	0.975
109047701	0.251
109047702	-0.224
109047722	-0.205
109047727	-0.178
109047728	-0.249
109047764	-0.397
109047765	0.596
109047767	1.801
109047778	-0.563
109047787	0.478
109047807	0.484
109047815	0.192
109047816	0.5
109047839	0.362
109047840	-0.578
109047850	-0.169
109047858	-0.236
109047863	0.184
109047920	0.225
109047934	0.244
109047945	-0.186
109047946	0.235
109047973	-0.819
109047987	-0.157
109047994	0.186
109048000	0.172
109048025	0.192
109048033	-0.293
109048046	-0.255
109048059	-0.27
109048061	-0.234
109048065	-0.215
109048076	-0.155
109048089	-0.193
109048099	-0.206
109048117	-0.214
109048119	-0.343
109048148	-0.207
109048154	0.168
109048162	-0.318
109048164	-0.181
109048165	-0.442
109048168	-0.292
109048177	-0.218
109048190	0.222
109048198	-0.178
109048220	-0.162
109048247	0.596
109048274	0.513
109048276	0.66
109048280	-0.272
109048282	-0.181
109048286	-0.252
109048287	-0.231
109048294	0.841
109048314	-0.188
109048315	-0.338
109048318	-0.228
109048327	-0.167
109048337	-0.19
109048338	0.248
109048350	-0.504
109048354	0.161
109048357	-0.305
109048374	-0.203
109048378	0.449
109048383	0.184
109048388	0.436
109048391	0.251
109048397	-0.357
109048399	1.533
109048416	-0.665
109048439	-0.174
109048440	-0.181
109048443	1.002
109048445	-0.35
109048451	-0.286
109048454	-0.215
109048459	0.377
109048462	0.218
109048475	0.922
109048478	2.586
109048481	0.666
109048487	-0.344
109048488	-0.167
109048495	0.292
109048505	-0.231
109048510	0.191
109048530	-0.224
109048555	-0.163
109048565	-0.406
109048583	-0.263
109048609	0.54
109048621	0.355
109048624	-0.165
109048626	-0.163
109048643	0.343
109048654	0.294
109048661	-0.192
109048663	0.226
109048666	0.287
109048680	-0.322
109048681	-0.172
109048687	-0.231
109048689	-0.199
109048691	-0.219
109048706	0.215
109048713	-0.241
109048773	-0.166
109048785	-0.167
109048787	-0.162
109048794	0.8
109048797	-0.157
109048804	-0.156
109048805	-0.155
109048813	0.166
109048817	-0.191
109048819	-0.23
109048821	-0.175
109048825	-0.768
109048827	-0.182
109048833	0.357
109048845	0.302
109048849	0.16
109048858	-0.183
109048868	0.189
109048899	0.17
109048907	-0.197
109048908	1.746
109048914	0.289
109048915	0.871
109048923	0.43
109048927	0.185
109048933	0.175
109048940	0.205
109048951	-0.165
109048970	0.162
109048981	0.253
109048983	-0.276
109048992	0.949
109048999	-0.176
109049011	-0.263
109049029	-0.177
109049030	-0.175
109049032	0.169
109049044	-0.307
109049061	0.175
109049070	0.221
109049075	-0.18
109049078	1.281
109049087	-0.163
109049091	0.443
109049105	-0.212
109049119	-0.246
109049128	-0.175
109049134	-0.308
109049148	0.196
109049149	0.175
109049152	0.691
109049154	-0.175
109049169	-0.196
109049192	-0.211
109049214	-0.175
109049236	0.869
109049242	-0.183
109049253	0.168
109049260	0.169
109049262	0.381
109049272	0.293
109049284	0.167
109049298	-0.214
109049302	-0.247
109049306	-0.164
109049316	-1.265
109049323	0.466
109049330	-0.182
109049336	-0.21
109049337	-0.186
109049354	0.466
109049359	-0.159
109049365	0.707
109049393	0.432
109049404	-0.188
109049420	0.334
109049423	-0.177
109049465	-0.178
109049467	-0.193
109049489	-0.302
109049490	0.329
109049531	-0.467
109049587	0.32
109049593	-0.159
109049597	-0.204
109049615	-0.191
109049616	-0.234
109049621	0.232
109049622	-0.256
109049641	-0.21
109049649	0.245
109049650	-0.164
109049662	-0.187
109049668	0.79
109049674	-0.494
109049675	-0.292
109049688	0.403
109049703	-0.328
109049708	-0.172
109049719	0.34
109049734	-0.198
109049740	0.342
109049754	-0.19
109049758	-0.206
109049762	-0.175
109049766	-0.529
109049767	-0.213
109049769	0.239
109049773	0.18
109049775	-0.23
109049795	-0.262
109049800	-0.505
109049807	-0.176
109049816	0.186
109049820	0.278
109049824	0.305
109049843	0.377
109049844	-0.191
109049845	-0.208
109049847	-0.203
109049848	-0.175
109049881	0.286
109049901	-0.171
109049907	-0.46
109049913	0.208
109049915	-0.191
109049934	0.192
109049936	-0.329
109049947	0.195
109049965	-0.949
109049967	0.178
109049982	-0.154
109049984	0.161
109049985	-1.107
109049986	-0.199
109049998	-0.162
109050005	-0.211
109050006	0.455
109050010	-0.206
109050025	-0.173
109050026	0.189
109050027	0.176
109050046	-0.533
109050054	0.228
109050061	-0.37
109050066	0.24
109050071	0.161
109050088	-0.158
109050092	-0.157
109050095	0.255
109050099	0.203
109050100	0.345
109050103	0.179
109050104	-0.253
109050112	0.758
109050122	-0.171
109050126	-0.239
109050128	0.508
109050133	-0.166
109050137	-0.227
109050138	0.184
109050146	0.248
109050148	0.583
109050150	0.183
109050171	0.184
109050172	-0.739
109050173	0.332
109050177	0.182
109050183	-0.187
109050192	0.198
109050208	-0.16
109050217	-0.277
109050218	-0.175
109050234	-0.165
109050237	-0.191
109050240	0.241
109050242	-0.197
109050245	-0.293
109050250	0.234
109050254	0.404
109050259	-0.207
109050265	0.258
109050277	-0.167
109050278	-0.228
109050284	-0.187
109050287	0.562
109050289	-0.165
109050293	0.206
109050295	0.392
109050309	-0.347
109050310	0.243
109050311	-0.173
109050312	0.189
109050314	-0.203
109050322	-0.197
109050324	0.198
109050330	-0.161
109050331	0.165
109050350	0.165
109050357	0.798
109050380	-0.189
109050383	-0.201
109050384	-0.2
109050385	0.405
109050388	-0.244
109050389	-0.2
109050403	-0.209
109050418	0.369
109050429	-0.164
109050431	-0.164
109050433	0.723
109050441	-0.315
109050460	-0.2
109050463	0.772
109050531	0.168
109050545	0.167
109050547	0.197
109050556	-0.16
109050558	0.232
109050580	-0.181
109050600	1.049
109050602	-0.159
109050614	-0.195
109050616	-0.156
109050620	-0.213
109050628	-0.159
109050637	0.196
109050646	-0.191
109050686	-0.155
109050702	-0.155
109050705	-0.825
109050710	-0.194
109050732	0.178
109050767	0.201
109050770	-0.367
109050780	-0.158
109050781	-0.175
109050796	-0.173
109050812	-0.225
109050814	0.198
109050819	-0.68
109050828	-0.235
109050830	-0.331
109050831	-0.263
109050837	-0.304
109050841	-0.2
109050846	-0.373
109050873	-0.181
109050878	-0.176
109050879	0.644
109050907	1.028
109050933	-0.218
109050964	-0.299
109050970	-0.195
109050973	0.216
109050978	0.946
109050987	0.386
109051020	0.161
109051041	-0.158
109051053	-0.168
109051079	0.512
109051085	-0.164
109051088	2.316
109051091	-0.295
109051102	0.835
109051109	-0.158
109051110	-0.181
109051112	-0.239
109051116	0.178
109051137	-0.169
109051142	-0.252
109051145	-0.207
109051147	-0.181
109051150	0.419
109051155	0.224
109051157	-0.275
109051173	0.183
109051180	-0.214
109051186	-0.189
109051197	-0.199
109051206	-0.19
109051211	0.155
109051213	-0.368
109051236	0.188
109051238	0.159
109051243	0.74
109051248	-0.288
109051256	-0.22
109051259	-0.158
109051261	1.619
109051281	-0.166
109051335	-0.165
109051339	-0.177
109051360	0.704
109051366	1.112
109051389	0.365
109051403	-0.245
109051428	-0.165
109051434	0.742
109051435	-0.158
109051436	-0.158
109051439	0.209
109051469	-0.171
109051473	-0.251
109051489	-0.247
109051504	-0.201
109051523	-0.17
109051525	0.348
109051526	-0.161
109051539	0.821
109051547	-0.22
109051549	0.277
109051550	0.657
109051555	-0.207
109051572	-0.167
109051580	-0.554
109051581	-0.175
109051582	-0.203
109051600	0.176
109051605	-0.224
109051613	-0.192
109051625	-0.399
109051633	0.315
109051646	-0.513
109051650	-0.559
109051652	-0.341
109051663	-0.233
109051680	1.606
109051681	-0.183
109051685	-0.214
109051695	-0.219
109051706	-0.163
109051713	-0.222
109051726	0.402
109051732	0.178
109051742	0.295
109051754	-0.199
109051755	-0.161
109051759	-0.162
109051764	0.491
109051768	1.307
109051771	-0.18
109051778	0.191
109051804	0.262
109051806	0.708
109051819	-0.184
109051825	0.185
109051827	-0.431
109051841	-0.537
109051845	-0.224
109051849	0.273
109051850	0.27
109051853	1.577
109051864	-0.187
109051868	-0.288
109051885	-0.158
109051887	0.196
109051889	-0.242
109051900	-0.249
109051901	-0.161
109051904	0.158
109051911	-0.183
109051927	0.592
109051941	0.159
109051946	-0.169
109051966	-0.214
109051969	-0.167
109051982	-0.186
109051983	-0.161
109051984	0.195
109051994	-0.489
109051999	0.615
109052003	-0.164
109052018	-0.31
109052026	-0.481
109052060	-0.172
109052064	1.063
109052067	0.451
109052074	-0.276
109052087	-0.159
109052108	0.21
109052115	-0.174
109052120	-0.184
109052121	0.596
109052122	0.182
109052123	-0.207
109052145	-0.161
109052154	0.187
109052155	-0.258
109052160	0.574
109052187	0.214
109052191	0.353
109052218	0.272
109052235	-0.167
109052243	0.19
109052252	-0.244
109052254	0.16
109052256	0.204
109052257	0.18
109052266	-0.4
109052273	-0.19
109052291	-0.189
109052298	0.185
109052305	0.208
109052337	0.171
109052346	-0.162
109052348	0.692
109052355	0.247
109052357	-0.204
109052358	1.15
109052413	-0.165
109052414	0.184
109052423	-0.166
109052424	-0.424
109052466	0.163
109052499	-0.183
109052501	-0.704
109052506	0.271
109052519	-0.188
109052528	-0.237
109052539	-0.157
109052546	-0.774
109052548	-0.172
109052549	-0.325
109052550	0.372
109052551	0.537
109052556	0.211
109052558	-0.17
109052585	-0.175
109052588	-0.38
109052592	0.292
109052611	-0.446
109052630	0.252
109052632	-0.314
109052664	0.221
109052685	0.187
109052696	-0.164
109052708	0.465
109052709	-0.451
109052711	-0.191
109052717	-0.526
109052718	0.181
109052736	-0.166
109052737	-0.493
109052738	0.199
109052752	-0.16
109052759	-0.212
109052761	0.563
109052770	-0.23
109052789	-0.169
109052810	0.916
109052840	0.191
109052841	0.483
109052842	-0.17
109052844	-0.191
109052877	0.302
109052886	0.789
109052896	-0.188
109052898	-0.168
109052903	0.213
109052904	-0.16
109052926	-1.557
109052934	-0.193
109052935	-0.172
109052950	-0.158
109052960	1.967
109052968	0.197
109052970	0.161
109052978	-0.194
109052990	0.163
109053023	0.172
109053041	0.223
109053053	-0.206
109053059	0.633
109053069	-0.265
109053078	-0.183
109053083	0.641
109053084	20.223
109053093	-0.163
[truncated: 6,741 more rows]

## Sheet: DMR-associated genes_MBT
DMR-associated genes in offspring derived from aged sperm group versus the fresh sperm group
[truncated: 7,856 more rows]

[truncated: 6 more sheets: DMR-Genes_SPZ, DMR-Genes_MBT, Common promoter DMGs, Common genebody DMGs, Common gene_WGBS&RNA-seq-gene, WGBS-SPZ&MBT,RNA-seq]
