# Supplementary material for: Comprehensive multi-omics analysis uncovers potential risks of aged sperm on offspring development after short-term storage
Source: BMC Biol. 2025 Aug 22;23:264. doi: 10.1186/s12915-025-02379-5 (PMC12374335; doi:10.1186/s12915-025-02379-5)
Supplement: Supplementary file 3 — Additional file 3: Gene ontology analysis of DMRs. File containing GO functional enrichment analysis of observed DMRs between fresh and aged sperm groups. [file 12915_2025_2379_MOESM3_ESM.xlsx]

## Sheet: WGBS_GO_Genebody_Up
					Corrected P-value
1	GO:0023052	signaling	438 of 1807 in the list	3032 of 16705 in the genome	7.04e-09	109051469,109063560,109054706,109075953,109052155,109056497,109062573,109084104,109075516,109072150,109109566,122133980,109088156,109048773,109108845,109106837,109096391,109065794,109059978,109071615,109079578,109046263,109091074,109090709,109096393,109063240,109113399,109048148,109049965,109072771,109099171,109059111,109047282,109088682,109074312,109063045,109077004,109067602,109074527,109045073…
2	GO:0007155	cell adhesion	134 of 1807 in the list	690 of 16705 in the genome	1.26e-08	109099307,109109230,109060933,109084096,109090103,109067764,109094787,109103461,109065936,109087167,109075754,109109160,109099162,109109916,109079965,109111127,109048819,109055178,109100537,109059267,109062925,109065034,109049800,122139560,122147389,109091620,109113084,109104259,109108845,109077623,109075966,109074960,109052423,109057157,109100529,109107039,109099482,109093318,109071944,109099310…
3	GO:0022610	biological adhesion	134 of 1807 in the list	690 of 16705 in the genome	1.26e-08	109067126,109066804,109058307,109073915,109050309,109109157,109086820,109079500,109045571,109063444,109053493,109086885,109059695,109048626,109058228,109094698,109101523,109072970,109069907,122138691,109103660,122147491,109090611,109105449,109047485,109065522,109045399,109063282,109088216,109106509,109092064,109103454,109094522,109105055,109052926,109099634,109054034,109047858,109093779,122134606…
4	GO:0007154	cell communication	444 of 1807 in the list	3127 of 16705 in the genome	6.7e-08	109061083,109112126,109064184,109102816,109075887,109098343,122134606,109061692,109079954,109082573,109057730,109092791,109095639,109051256,109073771,109065639,109070621,109084348,109055865,109073093,109096986,109093422,109050242,109067614,109080673,109063676,109055822,109069406,109093581,109076510,109082465,109053493,109084708,122147231,109069922,122139394,109097479,109047021,109104583,109076137…
5	GO:0000902	cell morphogenesis	60 of 1807 in the list	231 of 16705 in the genome	1.19e-07	109109529,109079135,109110203,109094787,109098772,109091074,109061125,109104112,109103454,109103461,109072073,109102016,109111007,109085858,109104259,122138291,109079500,109091620,109075460,109075966,109082373,109062925,109049800,109099460,109075516,109088758,109088697,109092547,109109157,109069615,109078158,109060964,109112582,109064023,109106390,109112925,109106376,109053453,109068609,109100529…
6	GO:0007165	signal transduction	410 of 1807 in the list	2865 of 16705 in the genome	1.77e-07	109101841,109069847,109096359,109103957,109070018,109074470,109060691,109095668,109099121,109088440,109082373,109095097,109074270,109064384,109105108,109072073,109049214,109088198,109080113,109064449,109095008,109101719,109098066,109098463,109103787,109061936,109079587,109088470,109104035,109049134,109106344,109056901,122142425,109084134,109069037,109100627,109068848,109045062,109046024,109111726…
7	GO:0050794	regulation of cellular process	754 of 1807 in the list	5904 of 16705 in the genome	2.99e-06	109099987,109084277,109084702,109107515,109080918,109053093,109056989,109112620,109100827,109064275,109095330,109085372,109100585,109084564,109101681,109112774,109083203,109057629,109111131,109060270,109100429,109055169,109093207,109055844,109094522,109100575,109073469,122145878,122134099,109081477,109103459,109109683,109101447,109058112,122146041,109061868,109056841,109111135,109061938,109110288…
8	GO:0007399	nervous system development	125 of 1807 in the list	683 of 16705 in the genome	3.4e-06	109079954,109089332,109098343,109054554,109078957,109081489,122145872,109055844,109073771,109056663,109082680,109048505,109112126,109052501,122135512,109065481,109068233,109097614,109081477,109058044,109097716,109075274,109050242,109101447,109092613,109112925,109079894,109106376,109064023,109110288,109106390,109096170,109078158,109046563,109084360,122145089,109094553,109069615,109080787,109053093…
9	GO:0048666	neuron development	66 of 1807 in the list	287 of 16705 in the genome	3.6e-06	109057072,109109529,109079135,109094787,109097833,109098772,109091074,109104112,109061125,109103454,109103461,109072073,109102016,109100678,109111007,109061857,109085858,109104259,109079500,109091620,109075460,109075966,109082373,109075516,109095676,109095070,109088758,109088697,109092547,109069615,109048785,109053093,109080787,109078158,109060964,122145089,109064023,109106390,109112925,109101270…
10	GO:0000904	cell morphogenesis involved in differentiation	50 of 1807 in the list	194 of 16705 in the genome	6.18e-06	109105459,109108502,109049467,109078957,109091191,109065451,109109870,122145872,109073771,109112126,109048505,109082680,109097614,109065481,109068233,109053453,109058044,109100529,109106376,109112925,109106390,109060964,109078158,109069615,109109157,109088697,109092547,109088758,109075516,109099460,109049800,109062925,109082373,109075966,109079500,109091620,109075460,109104259,109085858,109111007…
11	GO:0098609	cell-cell adhesion	64 of 1807 in the list	284 of 16705 in the genome	1.47e-05	109090826,109071944,109052423,109098819,109074960,109046697,109068609,109100529,109099482,109060964,109046563,109113851,109049907,109106382,109098943,109087284,109062747,122146417,109099634,109105055,109052926,109054034,109076788,109047858,109096534,109050841,109081489,109079679,109093379,109069458,109065779,109083416,109097614,109081477,109078604,122147562,109048505,109102363,109095798,109063877…
12	GO:0050789	regulation of biological process	792 of 1807 in the list	6306 of 16705 in the genome	2.34e-05	109096996,109069301,109073999,109064942,109100053,109071888,109069454,109101387,109080278,109078920,109093377,109108101,109109489,109055641,109069615,109097571,109104097,109054298,109048397,109088545,109111351,109087440,109075505,122136124,109057846,109098464,109101242,109059170,109061217,109093884,109066930,109105398,109097850,122136556,109112428,109070180,109063449,109069845,109088756,109091197…
13	GO:0048699	generation of neurons	74 of 1807 in the list	352 of 16705 in the genome	2.48e-05	109106848,109053453,109100529,109058044,109101270,109112925,109071944,109079894,109106376,109099310,109094008,109064023,109110288,109106390,109078158,109060964,122145089,109091191,109061372,109098343,109101153,109105459,109078957,109049467,122145872,109073771,109109870,109048505,109082680,109052501,109062455,109112126,109065481,109068233,109081477,109097614,109055574,109061857,109099307,109085858…
14	GO:0098742	cell-cell adhesion via plasma-membrane adhesion molecules	53 of 1807 in the list	220 of 16705 in the genome	2.65e-05	109096534,109047858,109054034,109076788,109105055,109052926,109050841,109097614,109083416,109093379,109069458,109065779,109079679,109095798,109063877,122147562,109048505,109102363,109078604,109071944,109090826,109068609,109100529,109052423,109098819,109106382,109113851,109060964,109062747,122146417,109087284,109098943,109100537,109073915,109066804,109079965,109086820,109109916,109050309,109104259…
15	GO:0022008	neurogenesis	78 of 1807 in the list	383 of 16705 in the genome	4.34e-05	109064050,109072073,109100678,109102016,109111007,122141925,109046067,109113418,109099307,109061857,109085858,109109529,109057072,109079135,109097833,109094787,109104112,109061125,109091074,109098772,109103461,109103454,109075516,109095070,109095676,109088758,109092547,109088697,109069615,109053093,109048785,109080787,109104259,109075460,109079500,109091620,109075966,109082373,109112925,109092613…
16	GO:0009653	anatomical structure morphogenesis	115 of 1807 in the list	641 of 16705 in the genome	4.89e-05	109091191,109061372,109065451,109105459,109108502,109049467,109080458,109052752,109109870,109103971,109112907,109091834,109057157,109100529,109053453,109072830,109101270,109094008,109097550,109098557,109087284,109048280,109087287,109094842,109060964,109088604,109112582,109109916,109055697,109050705,109075516,109088697,109088758,109059922,109088553,109062925,109094683,109092983,109099460,109065034…
17	GO:0065007	biological regulation	841 of 1807 in the list	6778 of 16705 in the genome	5.89e-05	109102710,109047426,109053493,109045571,122143814,109059568,109110728,109069406,109055822,109048374,122139394,109097479,109047021,109050289,109069922,109047385,109045606,109079135,109046075,109078077,109105422,109076719,109098381,122145061,109103406,109068745,109109324,109101141,109070732,109079409,109092577,109049044,109051053,109055120,109112126,109097010,109082680,109102816,109064184,109110344…
18	GO:0048468	cell development	92 of 1807 in the list	481 of 16705 in the genome	5.98e-05	109106390,109064023,122145089,109084360,109078158,109050242,109058044,109106376,109079894,109112925,109105195,109078847,109052501,109112126,109048505,109082680,109097614,109081477,109068233,109065481,109078957,109098343,109073771,122145872,109098381,109104112,109103454,109098754,109079135,109104097,109047485,109074501,109061857,109111007,109102016,109079500,109075460,109053093,109080787,109109157…
19	GO:0007411	axon guidance	35 of 1807 in the list	121 of 16705 in the genome	6.21e-05	109079500,109091620,109065481,109068233,109104259,109082373,109097614,109075966,109112126,109075516,109073771,109088697,109109870,109092547,109088758,109069615,109105459,109049467,109078957,109078158,109109529,109079135,109094787,109103461,109106390,109103454,109061125,109091074,109102016,109112925,109072073,109111007,109058044,109053453,109085858
20	GO:0097485	neuron projection guidance	35 of 1807 in the list	123 of 16705 in the genome	9.8e-05	109088697,109109870,109092547,109088758,109075516,109073771,109105459,109078957,109049467,109069615,109082373,109097614,109075966,109091620,109079500,109065481,109068233,109104259,109112126,109111007,109102016,109112925,109072073,109085858,109053453,109058044,109079135,109078158,109109529,109103454,109103461,109106390,109091074,109061125,109094787
21	GO:0007156	homophilic cell adhesion via plasma membrane adhesion molecules	50 of 1807 in the list	210 of 16705 in the genome	0.0001	109100529,109068609,109098819,109052423,109106382,109113851,109060964,122146417,109062747,109087284,109098943,109096534,109047858,109076788,109054034,109052926,109105055,109050841,109097614,109065779,109069458,109093379,109079679,109063877,109095798,109048505,109102363,122147562,109078604,109101523,109084096,109072970,109090103,122147491,109103660,109063282,109088216,109065936,109103454,109092064…
22	GO:0030182	neuron differentiation	68 of 1807 in the list	324 of 16705 in the genome	0.0001	109097833,109094787,109103454,109103461,109091074,109098772,109104112,109061125,109057072,109109529,109079135,109061857,109085858,109102016,109100678,109072073,109064050,109111007,109079500,109091620,109075460,109104259,109082373,109075966,109069615,109080787,109048785,109053093,109095676,109095070,109075516,109092547,109088697,109088758,109064023,109106390,109060964,109078158,122145089,109106848…
23	GO:0048858	cell projection morphogenesis	46 of 1807 in the list	189 of 16705 in the genome	0.00017	109109529,109079135,109094787,109061125,109104112,109098772,109091074,109103461,109103454,109072073,109102016,109111007,109085858,109104259,122138291,109075460,109079500,109091620,109075966,109082373,109075516,109088758,109088697,109092547,109069615,109060964,109078158,109064023,109106390,109112925,109106376,109058044,109053453,109068233,109065481,109081477,109097614,109112126,109052501,109073771…
24	GO:0032990	cell part morphogenesis	46 of 1807 in the list	191 of 16705 in the genome	0.00023	109069615,109088697,109092547,109088758,109075516,109082373,109075966,109091620,109079500,109075460,109104259,122138291,109085858,109111007,109102016,109072073,109103454,109103461,109098772,109091074,109061125,109104112,109094787,109079135,109109529,109098343,109105459,109078957,109049467,109091191,109109870,109073771,109052501,109112126,109081477,109097614,109065481,109068233,109053453,109058044…
25	GO:0048731	system development	191 of 1807 in the list	1237 of 16705 in the genome	0.00026	109106376,109079894,109092613,109078847,109105195,109075274,109097716,122145089,109094553,109084360,109080669,109064023,109056663,109103150,109070872,109078957,109081489,109089332,109065508,109088379,109063877,109052501,109048505,109111007,122141925,109113418,109070585,109102016,109060370,109059809,109047485,109104097,109060542,109074501,109063923,109098754,109103454,109078829,109069555,109108077…
26	GO:0048812	neuron projection morphogenesis	45 of 1807 in the list	187 of 16705 in the genome	0.00033	109069615,109088697,109092547,109088758,109075516,109082373,109075966,109079500,109091620,109075460,109104259,109085858,109111007,109102016,109072073,109103454,109103461,109091074,109098772,109104112,109061125,109094787,109079135,109109529,109098343,109105459,109049467,109078957,109091191,109109870,109073771,109052501,109112126,109097614,109081477,109065481,109068233,109053453,109058044,109106376…
27	GO:0120039	plasma membrane bounded cell projection morphogenesis	45 of 1807 in the list	188 of 16705 in the genome	0.00039	109073771,109109870,109091191,109078957,109049467,109098343,109105459,109068233,109065481,109081477,109097614,109052501,109112126,109112925,109106376,109053453,109058044,109060964,109078158,109064023,109106390,109075516,109088758,109088697,109092547,109069615,109104259,109079500,109091620,109075460,109075966,109082373,109072073,109102016,109111007,109085858,109109529,109079135,109094787,109091074…
28	GO:0048667	cell morphogenesis involved in neuron differentiation	43 of 1807 in the list	176 of 16705 in the genome	0.00039	109082373,109075966,109075460,109091620,109079500,109104259,109088697,109092547,109088758,109075516,109069615,109079135,109109529,109103461,109103454,109061125,109091074,109094787,109111007,109102016,109072073,109085858,109097614,109065481,109068233,109112126,109082680,109048505,109109870,122145872,109073771,109105459,109078957,109049467,109091191,109060964,109078158,109106390,109106376,109112925…
29	GO:0007275	multicellular organism development	202 of 1807 in the list	1339 of 16705 in the genome	0.00062	109098557,109110911,109053053,109108876,109060964,109094842,109053453,109100529,109072188,109052423,109106848,109058323,109101270,109111068,109099310,109097550,109103971,109092958,109075421,109091834,109051110,109061372,109077004,109049467,109105459,109057244,109062567,109052752,109080458,109091074,109051091,109103461,109109529,109103897,109094683,109088553,109076272,109099460,109092983,109104259…
30	GO:0065009	regulation of molecular function	78 of 1807 in the list	410 of 16705 in the genome	0.00083	109076137,109088697,109088758,109056447,109104178,109112241,109069922,109111809,109079148,109110981,109076510,109102710,109084694,109059922,109099460,109049359,109104842,109080846,109101275,109048046,109049214,109072073,109096421,109090153,109093884,109049044,109082969,109102934,109098066,109109529,109110203,122145061,109053829,109049965,109109324,109067372,109090709,109076719,109098772,122136124…
31	GO:0043087	regulation of GTPase activity	39 of 1807 in the list	157 of 16705 in the genome	0.00091	109059490,109080946,109111809,109079148,109069922,109077386,109056447,109088697,109110344,109081532,109052842,109080846,122147075,109104842,109059922,109062274,109067854,109102710,109104438,109076510,109062209,109067369,109093884,109049044,109090153,109097550,109096421,109051966,109063928,109102651,109048046,109090709,109067372,109048681,109084418,109061742,109110203,109094892,109098066
32	GO:0032989	cellular component morphogenesis	50 of 1807 in the list	228 of 16705 in the genome	0.00149	109085858,109111007,109072073,109102016,109104112,109061125,109098381,109091074,109098772,109103461,109103454,109094787,109079135,109109529,109074501,109069615,109088758,109088697,109092547,109075516,109082535,109075966,109082373,109104259,122138291,109075460,109079500,109091620,109058044,109053453,109106376,109112925,109106390,109048280,109064023,109078158,109060964,109078957,109049467,109105459…
33	GO:0031175	neuron projection development	49 of 1807 in the list	222 of 16705 in the genome	0.00157	109069615,109095070,109075516,109088697,109092547,109088758,109075460,109091620,109079500,109104259,109082373,109075966,109085858,109102016,109072073,109111007,109094787,109103461,109103454,109104112,109061125,109091074,109098772,109109529,109079135,109091191,109105459,109098343,109049467,109078957,109073771,109109870,109048505,109062455,109112126,109052501,109065481,109068233,109097614,109081477…
34	GO:0048856	anatomical structure development	218 of 1807 in the list	1485 of 16705 in the genome	0.00164	109060370,109086775,109113418,122141925,109111007,109070585,109102016,109103454,109098754,109063923,109078829,109059809,109074501,109060542,109104097,109047485,109080787,109069615,109109157,109108077,109069555,109082535,109103597,109063125,109079500,109075460,109082455,109075274,109097716,109079894,109106376,109105195,109078847,109092613,109064023,109080669,109084360,109094553,122145089,109089332…
35	GO:0051716	cellular response to stimulus	452 of 1807 in the list	3453 of 16705 in the genome	0.00245	109105398,109093884,109082968,109090153,109066930,109059170,109074308,109101242,109102016,109049936,109075505,122136124,109056252,109104807,109088545,109104097,109054298,109097571,109101704,109111809,109055641,109108101,109056243,109108077,109050388,109101387,109100568,109103597,109071888,109091343,109099885,109064942,109063125,109090846,109062982,109111474,109105347,109079894,122134451,109050964…
36	GO:0046578	regulation of Ras protein signal transduction	27 of 1807 in the list	95 of 16705 in the genome	0.00329	109053856,109104438,109061691,109059922,122143814,109071888,109081532,109061692,109067519,109099984,109105610,109094892,109084360,109050380,109064115,109061938,109051526,122145942,109092102,109067372,109056478,109103897,109097550,109084470,109066154,109082411,109067369
37	GO:0051056	regulation of small GTPase mediated signal transduction	33 of 1807 in the list	129 of 16705 in the genome	0.00336	109066154,109067369,109070285,109082411,109063928,109056478,109103897,109084470,109097550,109051526,109061938,109064115,109092102,109067372,122145942,109105610,109094892,109050380,109110203,109084360,109077386,109061692,109067519,109099984,109081532,109061691,109059922,109071888,122143814,109062643,109053856,109102710,109104438
38	GO:0007409	axonogenesis	39 of 1807 in the list	167 of 16705 in the genome	0.00479	109105459,109078957,109049467,109069615,109091191,109088697,109109870,109092547,109088758,109073771,109075516,109112126,109082373,109075966,109097614,109079500,109091620,109065481,109075460,109068233,109104259,109085858,109053453,109058044,109106376,109111007,109102016,109112925,109072073,109103454,109103461,109106390,109091074,109061125,109094787,109079135,109078158,109060964,109109529
39	GO:0044093	positive regulation of molecular function	46 of 1807 in the list	211 of 16705 in the genome	0.00484	109062209,109068233,109081477,109062274,109067854,122147075,109112126,109081532,109052842,109113758,109110344,109079954,109077386,109059490,109105459,109098343,109101119,109108328,109084360,109048681,109084418,109102651,109063928,109067369,109076510,109102710,109059922,109049359,109104842,109080846,109088758,109056447,109112241,109069922,109079148,109109529,109098066,109102934,109082969,109110203…
40	GO:0032502	developmental process	234 of 1807 in the list	1640 of 16705 in the genome	0.00554	109103461,109051091,109091074,109109529,122145086,109056617,109103897,109088553,109094683,109092983,109099460,109076272,109109073,109104259,122138291,109094170,109098130,109099667,109063041,109055697,109091659,109048785,109050705,109095676,109075516,109109071,109088697,109110345,109088758,109098557,109094842,109060964,109108876,109053053,109110911,109112582,109052423,109106848,109100529,109088345…
41	GO:0051345	positive regulation of hydrolase activity	31 of 1807 in the list	122 of 16705 in the genome	0.00797	109077386,109112241,109069922,109079148,109059490,109052842,109081532,109110344,109056447,109067854,109062274,109059922,122147075,109104842,109080846,109062209,109076510,109102710,109049044,109067369,109102651,109048046,109063928,109096421,109084418,109048681,109067372,109098066,109101119,109110203,109084360
42	GO:0043547	positive regulation of GTPase activity	28 of 1807 in the list	105 of 16705 in the genome	0.00843	109098066,109110203,109084418,109048681,109067372,109102651,109048046,109063928,109096421,109049044,109067369,109062209,109076510,109102710,109062274,109067854,109059922,109104842,122147075,109080846,109052842,109081532,109110344,109056447,109077386,109069922,109079148,109059490
43	GO:0007166	cell surface receptor signaling pathway	139 of 1807 in the list	891 of 16705 in the genome	0.00851	109074846,109086034,109058803,109087361,109107520,109105974,109098557,109099765,109099065,109087284,109071944,109111068,109051966,109093318,109055966,109113702,109071688,109065256,109046024,109111726,122137680,109051110,109091798,109078218,109099878,122145326,109101073,109049134,109105459,109063045,109074312,109082698,109102306,109067602,109059373,109099171,109088682,109072405,109109529,109098463…
44	GO:0090630	activation of GTPase activity	8 of 1807 in the list	12 of 16705 in the genome	0.01175	1.09059e+71
45	GO:0061564	axon development	39 of 1807 in the list	174 of 16705 in the genome	0.01374	109112126,109082373,109097614,109075966,109091620,109079500,109065481,109075460,109068233,109104259,109105459,109049467,109078957,109091191,109069615,109092547,109088697,109109870,109088758,109073771,109075516,109103454,109103461,109106390,109091074,109061125,109094787,109079135,109078158,109060964,109109529,109085858,109053453,109058044,109106376,109111007,109102016,109072073,109112925
46	GO:0043085	positive regulation of catalytic activity	39 of 1807 in the list	177 of 16705 in the genome	0.02105	109110344,109056447,109052842,109081532,109098343,109079148,109105459,109059490,109079954,109077386,109112241,109069922,109102710,109076510,109068233,109062209,109112126,109080846,109049359,122147075,109104842,109059922,109067854,109062274,109096421,109063928,109048046,109102651,109072073,109067369,109049044,109084360,109110203,109101119,109098066,109084418,109098772,109048681,109067372
47	GO:0051336	regulation of hydrolase activity	43 of 1807 in the list	204 of 16705 in the genome	0.02482	109048046,109096421,109090153,109093884,109049044,109098066,109110203,109067372,109090709,109088697,109056447,109069922,109112241,109079148,109111809,109076510,109102710,109084694,109059922,109104842,109080846,109102651,109063928,109051966,109097550,109067369,109094892,109101119,109084360,109061742,109084418,109048681,109052842,109081532,109110344,109077386,109080946,109059490,109062209,109104438…
48	GO:0006928	movement of cell or subcellular component	90 of 1807 in the list	537 of 16705 in the genome	0.02866	122143852,109079135,109091532,109098381,109072930,109103454,109047163,109111007,109113418,109102016,109045498,109093839,109081664,109112917,109079500,109073574,109092547,109104583,122138633,109069615,109084360,109088986,109078158,109049675,109106390,109054247,109105180,109112925,109075274,109058044,109097614,109074543,109068233,109065481,109105274,109112126,109082680,109070872,109073771,122145872…
49	GO:0009187	cyclic nucleotide metabolic process	17 of 1807 in the list	52 of 16705 in the genome	0.03644	1.09112e+152
50	GO:0032012	regulation of ARF protein signal transduction	15 of 1807 in the list	43 of 16705 in the genome	0.04685	1.09066e+134

## Sheet: WGBS_GO_Genebody_Down
					Corrected P-value
1	GO:0050794	regulation of cellular process	515 of 1142 in the list	5904 of 16705 in the genome	1.95e-09	109089223,109100611,109113095,109059319,109085393,109072467,109094600,109087154,109089972,109094760,109061502,109065338,109090208,109046685,109093794,109075141,109095670,109067302,109086728,109090239,109109594,109049272,109110079,109087731,109102025,109104388,109092750,109111316,109086015,109050433,109072834,109045715,109099729,109082850,122134134,109064530,109061734,122146588,109072239,109063522…
2	GO:0050789	regulation of biological process	539 of 1142 in the list	6306 of 16705 in the genome	1.48e-08	109094760,109061502,109065338,109087154,109089972,109072467,109094600,109089223,109100611,109059319,109113095,109085393,122137008,109075141,109046685,109093794,109090208,109049272,109110079,109087731,109090239,109109594,109067302,109086728,109095670,109058162,109092750,109111316,109086015,109102025,109104388,109063522,122134134,109064530,109061734,109072239,122146588,109082850,109050433,109072834…
3	GO:0065007	biological regulation	569 of 1142 in the list	6778 of 16705 in the genome	5.84e-08	109065494,109081819,109047171,109064709,109096540,109089199,109098472,109069500,109095655,109062699,109051941,109078713,109079645,109059197,109055584,109110051,109058478,109077058,109082943,109059790,109092858,109063093,109076273,109110845,109084573,109058635,109102538,109096520,109065336,109053172,109108315,109058118,109101891,109054762,109062972,109053133,109069344,109094854,109062267,109047934…
4	GO:0023052	signaling	285 of 1142 in the list	3032 of 16705 in the genome	2.61e-06	109047946,109046603,109096121,109084617,109087135,109054590,109062217,109094591,109081380,109099272,109088761,109102919,109106968,109080080,109080797,109083439,109071906,109079054,109061998,109055261,122146968,109101782,109070296,109051804,109090778,109096835,109047174,109081031,109057154,109061014,109075340,109059959,109058347,109086130,122148182,109078827,109050066,109093330,109109428,109105413…
5	GO:0007154	cell communication	289 of 1142 in the list	3127 of 16705 in the genome	1.12e-05	109050324,109065336,109080930,109053172,109093375,109092100,109088462,109101891,109079041,109054762,109108315,109058118,109092196,109067672,109076273,109066431,109071938,109112058,109083157,109051102,109084573,109102538,109094505,109059197,109055584,109110051,109059790,109098472,109069500,109095655,109058684,109081819,109075369,109064709,109078713,109058248,109051941,122147495,109049820,109046541…
6	GO:0007165	signal transduction	264 of 1142 in the list	2865 of 16705 in the genome	8.73e-05	109051102,109084573,109102538,109076273,109067672,109066431,109071938,109112058,109088462,109101891,109054762,109108315,109058118,109092196,109065336,109080930,109053172,109093375,109092100,109058248,109078713,109051941,122147495,109098472,109069500,109095655,109081819,109064709,109075369,109059790,109094505,109059197,109055584,109110051,122138118,109062445,109052592,109065929,109058609,109061094…
7	GO:0007166	cell surface receptor signaling pathway	97 of 1142 in the list	891 of 16705 in the genome	0.00447	109057154,109051941,122147495,109047174,109061014,109095655,109086130,109064709,122148182,109094505,109110051,109051102,109046603,109102538,109081380,109112058,109101891,109083439,109058118,109053172,109051804,109070296,109093375,109065562,109078745,109053918,109108363,109053237,109113000,109094995,109073411,109099166,109053995,109055494,109092093,109105919,109092238,109101757,109076850,109052355…
8	GO:0051716	cellular response to stimulus	298 of 1142 in the list	3453 of 16705 in the genome	0.00452	109109126,109049272,109105188,109092345,109067302,109097946,109055813,109086728,109095670,109103473,109046247,109106232,109111316,109086080,109094760,109065338,109097820,109111109,109087154,109056171,109070236,109072467,109100611,109085393,109110177,109059319,109062496,109058065,109075141,109046208,109075933,109109209,109099872,109100527,109055515,109090263,109052551,109055470,109106633,109055045…
9	GO:0098609	cell-cell adhesion	41 of 1142 in the list	284 of 16705 in the genome	0.0068	109068749,109048794,109084336,109077037,109064830,109083511,109090208,109098930,109098264,109063108,109097792,109077517,109108993,109107580,109048459,109070540,109049490,109101199,109069975,109069265,109065338,109055960,109075898,122146588,109050310,109102025,109093790,109073638,109058184,109103615,122138578,109069640,109094414,109104800,109069867,109062480,109061117,109102670,109108582,109098989…
10	GO:0050804	modulation of chemical synaptic transmission	16 of 1142 in the list	66 of 16705 in the genome	0.01061	1.09083e+143
11	GO:0099177	regulation of trans-synaptic signaling	16 of 1142 in the list	66 of 16705 in the genome	0.01061	1.09063e+143

## Sheet: WGBS_GO_promoter_Up
1	GO:0019284	L-methionine salvage from S-adenosylmethionine	3 of 234 in the list	6 of 16705 in the genome	0.02972	1.09064e+26

## Sheet: WGBS_GO_promoter_Down
GO:0036215	response to stem cell factor	2 of 179 in the list	3 of 16705 in the genome	0.14557	1.09071e+17
GO:0036216	cellular response to stem cell factor stimulus	2 of 179 in the list	3 of 16705 in the genome	0.14557	1.09071e+17
GO:0038093	Fc receptor signaling pathway	2 of 179 in the list	3 of 16705 in the genome	0.14557	1.09071e+17
GO:0038109	Kit signaling pathway	2 of 179 in the list	3 of 16705 in the genome	0.14557	1.09058e+17
GO:0019221	cytokine-mediated signaling pathway	4 of 179 in the list	39 of 16705 in the genome	0.33483	1.09075e+35
GO:0071345	cellular response to cytokine stimulus	4 of 179 in the list	49 of 16705 in the genome	0.79373	1.09106e+35
GO:0034097	response to cytokine	4 of 179 in the list	53 of 16705 in the genome	1	1.09071e+35
GO:0019441	tryptophan catabolic process to kynurenine	2 of 179 in the list	9 of 16705 in the genome	1	1.09096e+17
GO:0006865	amino acid transport	3 of 179 in the list	33 of 16705 in the genome	1	1.09109e+26
GO:0044528	regulation of mitochondrial mRNA stability	2 of 179 in the list	11 of 16705 in the genome	1	1.09081e+17
GO:0015074	DNA integration	6 of 179 in the list	152 of 16705 in the genome	1	1.22149e+53
GO:0009451	RNA modification	5 of 179 in the list	109 of 16705 in the genome	1	1.0908e+44
GO:0007156	homophilic cell adhesion via plasma membrane adhesion molecules	7 of 179 in the list	210 of 16705 in the genome	1	1.09093e+62
GO:0070189	kynurenine metabolic process	2 of 179 in the list	13 of 16705 in the genome	1	1.22134e+17
GO:0043487	regulation of RNA stability	3 of 179 in the list	41 of 16705 in the genome	1	1.09105e+26
GO:0043488	regulation of mRNA stability	3 of 179 in the list	41 of 16705 in the genome	1	1.0908e+26
GO:0098742	cell-cell adhesion via plasma-membrane adhesion molecules	7 of 179 in the list	220 of 16705 in the genome	1	1.09049e+62
GO:0061013	regulation of mRNA catabolic process	3 of 179 in the list	42 of 16705 in the genome	1	1.0908e+26
GO:1903311	regulation of mRNA metabolic process	4 of 179 in the list	80 of 16705 in the genome	1	1.09063e+35
GO:0006568	tryptophan metabolic process	2 of 179 in the list	15 of 16705 in the genome	1	1.09096e+17
GO:0006569	tryptophan catabolic process	2 of 179 in the list	15 of 16705 in the genome	1	1.22134e+17
GO:0006586	indolalkylamine metabolic process	2 of 179 in the list	15 of 16705 in the genome	1	1.09096e+17
GO:0042436	indole-containing compound catabolic process	2 of 179 in the list	15 of 16705 in the genome	1	1.09096e+17
GO:0046218	indolalkylamine catabolic process	2 of 179 in the list	15 of 16705 in the genome	1	1.22134e+17
GO:0098609	cell-cell adhesion	8 of 179 in the list	284 of 16705 in the genome	1	1.09045e+71
GO:0042537	benzene-containing compound metabolic process	2 of 179 in the list	16 of 16705 in the genome	1	1.22134e+17
GO:0006633	fatty acid biosynthetic process	4 of 179 in the list	88 of 16705 in the genome	1	1.09095e+35
GO:0045010	actin nucleation	3 of 179 in the list	54 of 16705 in the genome	1	1.09071e+26
GO:0044255	cellular lipid metabolic process	13 of 179 in the list	642 of 16705 in the genome	1	1.09053e+116
GO:0007131	reciprocal meiotic recombination	2 of 179 in the list	21 of 16705 in the genome	1	1.0906e+17
GO:0035825	homologous recombination	2 of 179 in the list	21 of 16705 in the genome	1	1.0906e+17
GO:0140527	reciprocal homologous recombination	2 of 179 in the list	21 of 16705 in the genome	1	1.09103e+17
GO:0060070	canonical Wnt signaling pathway	2 of 179 in the list	22 of 16705 in the genome	1	1.09059e+17
GO:0009310	amine catabolic process	2 of 179 in the list	23 of 16705 in the genome	1	1.22134e+17
GO:0042402	cellular biogenic amine catabolic process	2 of 179 in the list	23 of 16705 in the genome	1	1.22134e+17
GO:0042430	indole-containing compound metabolic process	2 of 179 in the list	23 of 16705 in the genome	1	1.22134e+17
GO:0006936	muscle contraction	3 of 179 in the list	62 of 16705 in the genome	1	1.09047e+26
GO:0072330	monocarboxylic acid biosynthetic process	4 of 179 in the list	108 of 16705 in the genome	1	1.22141e+35
GO:0009074	aromatic amino acid family catabolic process	2 of 179 in the list	25 of 16705 in the genome	1	1.22134e+17
GO:0003012	muscle system process	3 of 179 in the list	65 of 16705 in the genome	1	1.09047e+26
GO:0002768	immune response-regulating cell surface receptor signaling pathway	2 of 179 in the list	27 of 16705 in the genome	1	1.09058e+17
GO:1901606	alpha-amino acid catabolic process	3 of 179 in the list	66 of 16705 in the genome	1	1.09098e+26
GO:0010608	posttranscriptional regulation of gene expression	5 of 179 in the list	168 of 16705 in the genome	1	1.09066e+44
GO:0001522	pseudouridine synthesis	2 of 179 in the list	28 of 16705 in the genome	1	1.2214e+17
GO:0016226	iron-sulfur cluster assembly	2 of 179 in the list	29 of 16705 in the genome	1	1.22147e+17
GO:0031163	metallo-sulfur cluster assembly	2 of 179 in the list	29 of 16705 in the genome	1	1.22147e+17
GO:0060041	retina development in camera-type eye	3 of 179 in the list	70 of 16705 in the genome	1	1.0907e+26
GO:1903313	positive regulation of mRNA metabolic process	2 of 179 in the list	30 of 16705 in the genome	1	1.0908e+17
GO:0008015	blood circulation	4 of 179 in the list	121 of 16705 in the genome	1	1.0908e+35
GO:0015849	organic acid transport	3 of 179 in the list	72 of 16705 in the genome	1	1.09109e+26
GO:0003013	circulatory system process	4 of 179 in the list	122 of 16705 in the genome	1	1.09112e+35
GO:0007127	meiosis I	2 of 179 in the list	31 of 16705 in the genome	1	1.09103e+17
GO:0034314	Arp2/3 complex-mediated actin nucleation	2 of 179 in the list	33 of 16705 in the genome	1	1.09066e+17
GO:0034470	ncRNA processing	6 of 179 in the list	245 of 16705 in the genome	1	1.0909e+53
GO:0008610	lipid biosynthetic process	8 of 179 in the list	378 of 16705 in the genome	1	1.09111e+71
GO:0007626	locomotory behavior	2 of 179 in the list	34 of 16705 in the genome	1	1.09047e+17
GO:0061982	meiosis I cell cycle process	2 of 179 in the list	34 of 16705 in the genome	1	1.09103e+17
GO:0010256	endomembrane system organization	4 of 179 in the list	134 of 16705 in the genome	1	1.09089e+35
GO:0006636	unsaturated fatty acid biosynthetic process	2 of 179 in the list	36 of 16705 in the genome	1	1.22149e+17
GO:0042273	ribosomal large subunit biogenesis	2 of 179 in the list	36 of 16705 in the genome	1	1.09045e+17
GO:0009063	cellular amino acid catabolic process	3 of 179 in the list	82 of 16705 in the genome	1	1.22134e+26
GO:0140013	meiotic nuclear division	2 of 179 in the list	37 of 16705 in the genome	1	1.09103e+17
GO:0048732	gland development	3 of 179 in the list	83 of 16705 in the genome	1	1.091e+26
GO:0033559	unsaturated fatty acid metabolic process	2 of 179 in the list	38 of 16705 in the genome	1	1.22149e+17
GO:0007389	pattern specification process	4 of 179 in the list	141 of 16705 in the genome	1	1.091e+35
GO:0090304	nucleic acid metabolic process	26 of 179 in the list	1787 of 16705 in the genome	1	109103298,122148737,122142795,109080278,109088547,109090387,109096707,109086158,122140171,122137132,109060039,109089018,109105683,109052243,109102955,109063785,109063296,109080079,109066283,122136705,109102654,109085567,109110067,109070003,122140949,109045077
GO:0009072	aromatic amino acid family metabolic process	2 of 179 in the list	40 of 16705 in the genome	1	1.09096e+17
GO:0032501	multicellular organismal process	28 of 179 in the list	1972 of 16705 in the genome	1	109088810,109078028,109083482,109109116,109098989,109051538,109111650,109063298,122148994,109058803,109111997,109079664,109100220,109097470,109102955,109052685,109069640,109046893,109094853,122147152,109089196,109099432,109111206,109047021,109076864,109081334,109091875,109079139
GO:0007029	endoplasmic reticulum organization	2 of 179 in the list	42 of 16705 in the genome	1	1.09048e+17
GO:0034660	ncRNA metabolic process	7 of 179 in the list	341 of 16705 in the genome	1	1.22137e+62
GO:0001889	liver development	2 of 179 in the list	43 of 16705 in the genome	1	1.09089e+17
GO:0008217	regulation of blood pressure	2 of 179 in the list	43 of 16705 in the genome	1	1.0908e+17
GO:0042180	cellular ketone metabolic process	2 of 179 in the list	44 of 16705 in the genome	1	1.22134e+17
GO:0061008	hepaticobiliary system development	2 of 179 in the list	45 of 16705 in the genome	1	1.09089e+17
GO:0006644	phospholipid metabolic process	6 of 179 in the list	283 of 16705 in the genome	1	1.09091e+53
GO:0030029	actin filament-based process	7 of 179 in the list	352 of 16705 in the genome	1	1.09071e+62
GO:0006576	cellular biogenic amine metabolic process	2 of 179 in the list	47 of 16705 in the genome	1	1.09096e+17
GO:0015914	phospholipid transport	2 of 179 in the list	47 of 16705 in the genome	1	1.09081e+17
GO:0031016	pancreas development	2 of 179 in the list	47 of 16705 in the genome	1	1.09089e+17
GO:0044106	cellular amine metabolic process	2 of 179 in the list	47 of 16705 in the genome	1	1.09096e+17
GO:0007276	gamete generation	3 of 179 in the list	99 of 16705 in the genome	1	1.09103e+26
GO:0008033	tRNA processing	3 of 179 in the list	99 of 16705 in the genome	1	1.22137e+26
GO:0006631	fatty acid metabolic process	4 of 179 in the list	159 of 16705 in the genome	1	1.22141e+35
GO:1903046	meiotic cell cycle process	2 of 179 in the list	48 of 16705 in the genome	1	1.09103e+17
GO:0048609	multicellular organismal reproductive process	3 of 179 in the list	101 of 16705 in the genome	1	1.09103e+26
GO:0032504	multicellular organism reproduction	3 of 179 in the list	103 of 16705 in the genome	1	1.09109e+26
GO:0048285	organelle fission	3 of 179 in the list	105 of 16705 in the genome	1	1.0906e+26
GO:0006400	tRNA modification	2 of 179 in the list	51 of 16705 in the genome	1	1.09086e+17
GO:0009308	amine metabolic process	2 of 179 in the list	51 of 16705 in the genome	1	1.22134e+17
GO:0006629	lipid metabolic process	14 of 179 in the list	918 of 16705 in the genome	1	1.22149e+125
GO:0031329	regulation of cellular catabolic process	3 of 179 in the list	111 of 16705 in the genome	1	1.09081e+26
GO:0045017	glycerolipid biosynthetic process	3 of 179 in the list	111 of 16705 in the genome	1	1.09111e+26
GO:0046700	heterocycle catabolic process	4 of 179 in the list	178 of 16705 in the genome	1	1.0908e+35
GO:0007283	spermatogenesis	2 of 179 in the list	57 of 16705 in the genome	1	1.09103e+17
GO:0006139	nucleobase-containing compound metabolic process	30 of 179 in the list	2261 of 16705 in the genome	1	109063296,109113531,109063785,109049634,109102955,109052243,109105683,109089018,109045077,122140949,109070003,109110067,109085567,109102654,122136705,109066283,109080079,122133907,122148737,109103298,109060039,122137132,122140171,109086158,109096707,109090387,109088547,109080278,122142795,109104721
GO:0007602	phototransduction	2 of 179 in the list	58 of 16705 in the genome	1	1.09047e+17
GO:0043484	regulation of RNA splicing	2 of 179 in the list	58 of 16705 in the genome	1	1.09063e+17
GO:0044270	cellular nitrogen compound catabolic process	4 of 179 in the list	180 of 16705 in the genome	1	1.09096e+35
GO:0007015	actin filament organization	4 of 179 in the list	181 of 16705 in the genome	1	1.09071e+35
GO:0043010	camera-type eye development	3 of 179 in the list	117 of 16705 in the genome	1	1.0907e+26
GO:0044237	cellular metabolic process	68 of 179 in the list	5647 of 16705 in the genome	1	109085111,109089018,109052243,109052760,109105683,109052685,109048624,109063785,109097470,109074896,109063296,109080079,109085475,122136705,109047021,109085567,109067199,109110067,109070003,109089196,109045077,109094853,109096201,122146605,109095338,109094854,122133907,109070682,109054834,109088547,109081349,109063298,109090387,122140171,109111002,109060039,109100494,109097101,109102955,109049634…
GO:0042254	ribosome biogenesis	4 of 179 in the list	183 of 16705 in the genome	1	1.0909e+35
GO:0048232	male gamete generation	2 of 179 in the list	60 of 16705 in the genome	1	1.09103e+17
GO:0019439	aromatic compound catabolic process	4 of 179 in the list	184 of 16705 in the genome	1	1.09096e+35
GO:0046483	heterocycle metabolic process	31 of 179 in the list	2374 of 16705 in the genome	1	109110067,109070003,109085567,122140949,109045077,109066283,109080079,109102654,122136705,109113531,109063785,109049634,109063296,109089018,109102955,109105683,109052243,109090387,109096707,122137132,109060039,109086158,122140171,109104721,122142795,109088547,109080278,122148737,122133907,109103298,109096201
GO:0046839	phospholipid dephosphorylation	2 of 179 in the list	61 of 16705 in the genome	1	1.09095e+17
GO:0003008	system process	8 of 179 in the list	477 of 16705 in the genome	1	1.22149e+71
GO:0009583	detection of light stimulus	2 of 179 in the list	62 of 16705 in the genome	1	1.09047e+17
GO:0009894	regulation of catabolic process	3 of 179 in the list	123 of 16705 in the genome	1	1.09081e+26
GO:0015748	organophosphate ester transport	2 of 179 in the list	63 of 16705 in the genome	1	1.22142e+17
GO:0006364	rRNA processing	3 of 179 in the list	125 of 16705 in the genome	1	1.09045e+26
GO:0006725	cellular aromatic compound metabolic process	31 of 179 in the list	2400 of 16705 in the genome	1	122148737,122133907,109096201,109103298,109096707,109090387,109086158,122140171,109060039,122137132,109104721,122142795,109080278,109088547,109063785,109049634,109113531,109063296,109089018,109105683,109052243,109102955,109085567,109070003,109110067,122140949,109045077,109080079,109066283,122136705,109102654
GO:0019953	sexual reproduction	3 of 179 in the list	126 of 16705 in the genome	1	1.09103e+26
GO:0016070	RNA metabolic process	16 of 179 in the list	1131 of 16705 in the genome	1	1.0908e+143
GO:1901361	organic cyclic compound catabolic process	4 of 179 in the list	195 of 16705 in the genome	1	1.0908e+35
GO:0016054	organic acid catabolic process	3 of 179 in the list	129 of 16705 in the genome	1	1.09096e+26
GO:0016072	rRNA metabolic process	3 of 179 in the list	129 of 16705 in the genome	1	1.09089e+26
GO:0046395	carboxylic acid catabolic process	3 of 179 in the list	129 of 16705 in the genome	1	1.09096e+26
GO:0030036	actin cytoskeleton organization	6 of 179 in the list	344 of 16705 in the genome	1	1.09066e+53
GO:0031047	gene silencing by RNA	2 of 179 in the list	68 of 16705 in the genome	1	1.09066e+17
GO:0044703	multi-organism reproductive process	3 of 179 in the list	131 of 16705 in the genome	1	1.09103e+26
GO:1901360	organic cyclic compound metabolic process	32 of 179 in the list	2512 of 16705 in the genome	1	109063296,109049634,109063785,109113531,109102955,109052243,109105683,109089018,122140949,109045077,109110067,109070003,109085567,109102654,122136705,109066283,109080079,122133907,122148737,109054326,109103298,109096201,109060039,122137132,122140171,109086158,109090387,109096707,109088547,109080278,122142795,109104721
GO:0009581	detection of external stimulus	2 of 179 in the list	70 of 16705 in the genome	1	1.09097e+17
GO:0009582	detection of abiotic stimulus	2 of 179 in the list	70 of 16705 in the genome	1	1.09097e+17
GO:0018298	protein-chromophore linkage	2 of 179 in the list	70 of 16705 in the genome	1	1.09097e+17
GO:0051321	meiotic cell cycle	2 of 179 in the list	70 of 16705 in the genome	1	1.0906e+17
GO:0046394	carboxylic acid biosynthetic process	4 of 179 in the list	203 of 16705 in the genome	1	1.22149e+35
GO:0022613	ribonucleoprotein complex biogenesis	5 of 179 in the list	277 of 16705 in the genome	1	1.09066e+44
GO:0016053	organic acid biosynthetic process	4 of 179 in the list	205 of 16705 in the genome	1	1.22149e+35
GO:0016192	vesicle-mediated transport	11 of 179 in the list	750 of 16705 in the genome	1	1.09045e+98
GO:0006869	lipid transport	4 of 179 in the list	207 of 16705 in the genome	1	1.22142e+35
GO:0022414	reproductive process	4 of 179 in the list	209 of 16705 in the genome	1	1.09109e+35
GO:0006259	DNA metabolic process	10 of 179 in the list	674 of 16705 in the genome	1	1.0907e+89
GO:0000003	reproduction	4 of 179 in the list	211 of 16705 in the genome	1	1.09063e+35
GO:0002764	immune response-regulating signaling pathway	2 of 179 in the list	78 of 16705 in the genome	1	1.09071e+17
GO:0007005	mitochondrion organization	3 of 179 in the list	146 of 16705 in the genome	1	1.22134e+26
GO:0007155	cell adhesion	10 of 179 in the list	690 of 16705 in the genome	1	1.09049e+89
GO:0022610	biological adhesion	10 of 179 in the list	690 of 16705 in the genome	1	1.09048e+89
GO:0010876	lipid localization	4 of 179 in the list	219 of 16705 in the genome	1	1.09109e+35
GO:0001654	eye development	3 of 179 in the list	147 of 16705 in the genome	1	1.0907e+26
GO:0150063	visual system development	3 of 179 in the list	147 of 16705 in the genome	1	1.09089e+26
GO:0065008	regulation of biological quality	13 of 179 in the list	944 of 16705 in the genome	1	1.09066e+116
GO:0007610	behavior	2 of 179 in the list	81 of 16705 in the genome	1	1.09047e+17
GO:0034641	cellular nitrogen compound metabolic process	35 of 179 in the list	2862 of 16705 in the genome	1	109085567,109110067,109067199,109070003,109045077,122140949,109080079,109066283,122136705,109102654,109063785,109049634,109113531,109063296,109100494,109089018,109105683,109052243,109102955,109090387,109096707,109063298,109086158,122140171,122137132,109060039,109104721,122142795,109088547,109080278,122148737,122133907,109096201,109103298,109107382
GO:0003002	regionalization	2 of 179 in the list	89 of 16705 in the genome	1	1.09047e+17
GO:0006366	transcription by RNA polymerase II	2 of 179 in the list	89 of 16705 in the genome	1	1.09052e+17
GO:0006897	endocytosis	3 of 179 in the list	162 of 16705 in the genome	1	1.09088e+26
GO:0009416	response to light stimulus	2 of 179 in the list	91 of 16705 in the genome	1	1.09097e+17
GO:0044248	cellular catabolic process	12 of 179 in the list	900 of 16705 in the genome	1	1.0908e+107
GO:0000280	nuclear division	2 of 179 in the list	92 of 16705 in the genome	1	1.09103e+17
GO:0006665	sphingolipid metabolic process	2 of 179 in the list	92 of 16705 in the genome	1	1.09061e+17
GO:0006457	protein folding	3 of 179 in the list	166 of 16705 in the genome	1	1.09079e+26
GO:0044238	primary metabolic process	64 of 179 in the list	5559 of 16705 in the genome	1	109094854,122133907,109096201,109095338,109054326,109081349,109063298,109090387,122140171,109111002,109060039,109070682,109054834,109088547,109063785,109048624,109097470,109074896,109063296,109089018,109052243,109052760,109105683,109052685,109085567,109067199,109110067,109070003,109089196,109045077,109094853,109080079,122136705,109047021,109090770,122148737,109097556,109106311,109103298,109078898…
GO:0008152	metabolic process	74 of 179 in the list	6481 of 16705 in the genome	1	109074047,122140949,109084221,109045840,109077463,109102654,109066283,122136274,109088529,122140706,109049634,109113531,109102955,109097101,109100494,122137132,109112763,109086158,122138270,109096707,122148994,109080278,122145268,109104721,122142795,109097556,122148737,122134137,109090770,109061341,109107382,109078898,109103298,109106311,109094853,109045077,109089196,122138876,109110067,109070003…
GO:0048880	sensory system development	3 of 179 in the list	171 of 16705 in the genome	1	1.09111e+26
GO:0016311	dephosphorylation	2 of 179 in the list	97 of 16705 in the genome	1	1.09095e+17
GO:1901605	alpha-amino acid metabolic process	3 of 179 in the list	174 of 16705 in the genome	1	1.09096e+26
GO:0030258	lipid modification	2 of 179 in the list	99 of 16705 in the genome	1	1.09095e+17
GO:0044283	small molecule biosynthetic process	5 of 179 in the list	340 of 16705 in the genome	1	1.22149e+44
GO:0010629	negative regulation of gene expression	3 of 179 in the list	179 of 16705 in the genome	1	1.09079e+26
GO:0044282	small molecule catabolic process	3 of 179 in the list	179 of 16705 in the genome	1	1.09096e+26
GO:0046474	glycerophospholipid biosynthetic process	2 of 179 in the list	103 of 16705 in the genome	1	1.09091e+17
GO:0051606	detection of stimulus	2 of 179 in the list	103 of 16705 in the genome	1	1.09047e+17
GO:0070925	organelle assembly	4 of 179 in the list	260 of 16705 in the genome	1	1.22149e+35
GO:0032502	developmental process	20 of 179 in the list	1640 of 16705 in the genome	1	1.0907e+179
GO:0009100	glycoprotein metabolic process	5 of 179 in the list	344 of 16705 in the genome	1	1.09055e+44
GO:0043632	modification-dependent macromolecule catabolic process	5 of 179 in the list	344 of 16705 in the genome	1	1.09055e+44
GO:0009628	response to abiotic stimulus	3 of 179 in the list	182 of 16705 in the genome	1	1.09048e+26
GO:0043547	positive regulation of GTPase activity	2 of 179 in the list	105 of 16705 in the genome	1	1.09049e+17
GO:0007399	nervous system development	9 of 179 in the list	683 of 16705 in the genome	1	1.09089e+80
GO:0097435	supramolecular fiber organization	4 of 179 in the list	264 of 16705 in the genome	1	1.09071e+35
GO:0006996	organelle organization	18 of 179 in the list	1473 of 16705 in the genome	1	1.09048e+161
GO:0006396	RNA processing	9 of 179 in the list	690 of 16705 in the genome	1	1.09089e+80
GO:0003006	developmental process involved in reproduction	2 of 179 in the list	108 of 16705 in the genome	1	1.09103e+17
GO:0051301	cell division	4 of 179 in the list	268 of 16705 in the genome	1	1.09065e+35
GO:0006399	tRNA metabolic process	3 of 179 in the list	187 of 16705 in the genome	1	1.09066e+26
GO:0022618	ribonucleoprotein complex assembly	2 of 179 in the list	109 of 16705 in the genome	1	1.22149e+17
GO:0009314	response to radiation	2 of 179 in the list	110 of 16705 in the genome	1	1.09097e+17
GO:0006351	transcription, DNA-templated	4 of 179 in the list	271 of 16705 in the genome	1	1.09097e+35
GO:0042592	homeostatic process	4 of 179 in the list	271 of 16705 in the genome	1	1.09079e+35
GO:0097659	nucleic acid-templated transcription	4 of 179 in the list	271 of 16705 in the genome	1	1.09103e+35
GO:0071826	ribonucleoprotein complex subunit organization	2 of 179 in the list	111 of 16705 in the genome	1	1.09066e+17
GO:0043412	macromolecule modification	18 of 179 in the list	1495 of 16705 in the genome	1	1.09089e+161
GO:0061061	muscle structure development	2 of 179 in the list	112 of 16705 in the genome	1	1.09078e+17
GO:0032774	RNA biosynthetic process	4 of 179 in the list	277 of 16705 in the genome	1	1.09103e+35
GO:0007423	sensory organ development	3 of 179 in the list	195 of 16705 in the genome	1	1.0907e+26
GO:0051252	regulation of RNA metabolic process	16 of 179 in the list	1328 of 16705 in the genome	1	1.22136e+143
GO:0010564	regulation of cell cycle process	2 of 179 in the list	116 of 16705 in the genome	1	1.09074e+17
GO:0051668	localization within membrane	2 of 179 in the list	118 of 16705 in the genome	1	1.09082e+17
GO:0007275	multicellular organism development	16 of 179 in the list	1339 of 16705 in the genome	1	1.09112e+143
GO:0046486	glycerolipid metabolic process	3 of 179 in the list	204 of 16705 in the genome	1	1.09111e+26
GO:0007049	cell cycle	7 of 179 in the list	549 of 16705 in the genome	1	1.09109e+62
GO:0032787	monocarboxylic acid metabolic process	4 of 179 in the list	289 of 16705 in the genome	1	1.22149e+35
GO:0051345	positive regulation of hydrolase activity	2 of 179 in the list	122 of 16705 in the genome	1	1.09049e+17
GO:0140694	non-membrane-bounded organelle assembly	2 of 179 in the list	123 of 16705 in the genome	1	1.09078e+17
GO:0010468	regulation of gene expression	19 of 179 in the list	1635 of 16705 in the genome	1	1.09076e+170
GO:0006417	regulation of translation	2 of 179 in the list	126 of 16705 in the genome	1	1.09079e+17
GO:0043161	proteasome-mediated ubiquitin-dependent protein catabolic process	2 of 179 in the list	126 of 16705 in the genome	1	1.09055e+17
GO:0032259	methylation	3 of 179 in the list	211 of 16705 in the genome	1	1.09089e+26
GO:0019219	regulation of nucleobase-containing compound metabolic process	16 of 179 in the list	1368 of 16705 in the genome	1	1.0907e+143
GO:0019752	carboxylic acid metabolic process	8 of 179 in the list	650 of 16705 in the genome	1	1.22141e+71
GO:0071310	cellular response to organic substance	4 of 179 in the list	298 of 16705 in the genome	1	1.09058e+35
GO:0044085	cellular component biogenesis	13 of 179 in the list	1099 of 16705 in the genome	1	1.22147e+116
GO:0006793	phosphorus metabolic process	11 of 179 in the list	920 of 16705 in the genome	1	1.0905e+98
GO:0043436	oxoacid metabolic process	8 of 179 in the list	654 of 16705 in the genome	1	1.22134e+71
GO:0006914	autophagy	2 of 179 in the list	129 of 16705 in the genome	1	1.22134e+17
GO:0061919	process utilizing autophagic mechanism	2 of 179 in the list	129 of 16705 in the genome	1	1.22134e+17
GO:0006486	protein glycosylation	4 of 179 in the list	302 of 16705 in the genome	1	1.09106e+35
GO:0043413	macromolecule glycosylation	4 of 179 in the list	302 of 16705 in the genome	1	1.09089e+35
GO:0006954	inflammatory response	2 of 179 in the list	130 of 16705 in the genome	1	1.09052e+17
GO:0009792	embryo development ending in birth or egg hatching	2 of 179 in the list	130 of 16705 in the genome	1	1.09112e+17
GO:0034248	regulation of cellular amide metabolic process	2 of 179 in the list	130 of 16705 in the genome	1	1.0908e+17
GO:0043009	chordate embryonic development	2 of 179 in the list	130 of 16705 in the genome	1	1.09047e+17
GO:0071704	organic substance metabolic process	66 of 179 in the list	5977 of 16705 in the genome	1	109052760,109105683,109052243,109052685,109085111,109089018,109074896,109097470,109063296,109048624,109063785,122136705,109047021,109080079,109089196,109094853,109045077,122136438,109085567,109110067,109070003,109067199,109054326,109096201,109095338,109094854,122133907,109088547,109070682,109054834,109111002,122140171,109060039,109081349,109090387,109063298,109102955,109100494,109097101,109088529…
GO:0044265	cellular macromolecule catabolic process	6 of 179 in the list	480 of 16705 in the genome	1	1.09055e+53
GO:0006952	defense response	4 of 179 in the list	304 of 16705 in the genome	1	1.09075e+35
GO:0070085	glycosylation	4 of 179 in the list	304 of 16705 in the genome	1	1.09097e+35
GO:0010498	proteasomal protein catabolic process	2 of 179 in the list	134 of 16705 in the genome	1	1.09089e+17
GO:0040012	regulation of locomotion	2 of 179 in the list	134 of 16705 in the genome	1	1.09056e+17
GO:0048856	anatomical structure development	17 of 179 in the list	1485 of 16705 in the genome	1	1.09089e+152
GO:0010033	response to organic substance	5 of 179 in the list	400 of 16705 in the genome	1	1.09106e+44
GO:0006082	organic acid metabolic process	8 of 179 in the list	670 of 16705 in the genome	1	1.09095e+71
GO:0034655	nucleobase-containing compound catabolic process	2 of 179 in the list	137 of 16705 in the genome	1	1.09063e+17
GO:0071702	organic substance transport	14 of 179 in the list	1222 of 16705 in the genome	1	1.09099e+125
GO:0006643	membrane lipid metabolic process	2 of 179 in the list	140 of 16705 in the genome	1	1.09049e+17
GO:0051493	regulation of cytoskeleton organization	3 of 179 in the list	230 of 16705 in the genome	1	1.09109e+26
GO:0008654	phospholipid biosynthetic process	2 of 179 in the list	142 of 16705 in the genome	1	1.09091e+17
GO:0034765	regulation of ion transmembrane transport	4 of 179 in the list	322 of 16705 in the genome	1	1.09088e+35
GO:0048646	anatomical structure formation involved in morphogenesis	3 of 179 in the list	232 of 16705 in the genome	1	1.09078e+26
GO:0060429	epithelium development	3 of 179 in the list	232 of 16705 in the genome	1	1.09112e+26
GO:0048731	system development	14 of 179 in the list	1237 of 16705 in the genome	1	1.09099e+125
GO:0048193	Golgi vesicle transport	2 of 179 in the list	144 of 16705 in the genome	1	1.09114e+17
GO:0009101	glycoprotein biosynthetic process	4 of 179 in the list	324 of 16705 in the genome	1	1.09097e+35
GO:0034762	regulation of transmembrane transport	4 of 179 in the list	324 of 16705 in the genome	1	1.09055e+35
GO:0051726	regulation of cell cycle	3 of 179 in the list	234 of 16705 in the genome	1	1.09074e+26
GO:1901565	organonitrogen compound catabolic process	7 of 179 in the list	598 of 16705 in the genome	1	1.09055e+62
GO:0019637	organophosphate metabolic process	9 of 179 in the list	782 of 16705 in the genome	1	1.09105e+80
GO:0044249	cellular biosynthetic process	23 of 179 in the list	2075 of 16705 in the genome	1	1.09091e+206
GO:0016071	mRNA metabolic process	5 of 179 in the list	419 of 16705 in the genome	1	1.09066e+44
GO:0007507	heart development	2 of 179 in the list	148 of 16705 in the genome	1	1.09047e+17
GO:0006575	cellular modified amino acid metabolic process	2 of 179 in the list	149 of 16705 in the genome	1	1.091e+17
GO:0009057	macromolecule catabolic process	6 of 179 in the list	516 of 16705 in the genome	1	1.09063e+53
GO:0006790	sulfur compound metabolic process	3 of 179 in the list	242 of 16705 in the genome	1	1.22147e+26
GO:0051254	positive regulation of RNA metabolic process	3 of 179 in the list	246 of 16705 in the genome	1	1.09089e+26
GO:0050776	regulation of immune response	2 of 179 in the list	154 of 16705 in the genome	1	1.09071e+17
GO:0010467	gene expression	16 of 179 in the list	1454 of 16705 in the genome	1	1.09066e+143
GO:0006796	phosphate-containing compound metabolic process	10 of 179 in the list	900 of 16705 in the genome	1	1.0905e+89
GO:0019941	modification-dependent protein catabolic process	4 of 179 in the list	342 of 16705 in the genome	1	1.09055e+35
GO:0043087	regulation of GTPase activity	2 of 179 in the list	157 of 16705 in the genome	1	1.09049e+17
GO:1902903	regulation of supramolecular fiber organization	2 of 179 in the list	157 of 16705 in the genome	1	1.09073e+17
GO:2000112	regulation of cellular macromolecule biosynthetic process	2 of 179 in the list	157 of 16705 in the genome	1	1.09079e+17
GO:0043269	regulation of ion transport	4 of 179 in the list	346 of 16705 in the genome	1	1.09063e+35
GO:0006310	DNA recombination	2 of 179 in the list	161 of 16705 in the genome	1	1.09103e+17
GO:0032940	secretion by cell	2 of 179 in the list	161 of 16705 in the genome	1	1.09114e+17
GO:0043170	macromolecule metabolic process	42 of 179 in the list	3905 of 16705 in the genome	1	109110067,109067199,109070003,109085567,109045077,122140949,109089196,109066283,109080079,109102654,109047021,109045840,122136705,109063785,122136274,109063296,109088529,109097470,109074896,109097101,109089018,109102955,109052243,109105683,109052760,109063298,109096707,109090387,109060039,122137132,122140171,109086158,109054834,109070682,122142795,109080278,109088547,122148737,109103298,109078898…
GO:0051171	regulation of nitrogen compound metabolic process	18 of 179 in the list	1666 of 16705 in the genome	1	1.22136e+161
GO:0034654	nucleobase-containing compound biosynthetic process	7 of 179 in the list	634 of 16705 in the genome	1	1.09103e+62
GO:0071840	cellular component organization or biogenesis	27 of 179 in the list	2512 of 16705 in the genome	1	109047021,109067359,109071315,109066283,109080856,109045077,109094853,109065986,109099432,109089196,109110067,109102955,109065729,109089018,109112764,122148971,109060039,122138270,109090387,109049035,109047963,122146605,109078028,109088810,109107804,109081708,122134137
GO:0140352	export from cell	2 of 179 in the list	164 of 16705 in the genome	1	1.09089e+17
GO:0051234	establishment of localization	25 of 179 in the list	2331 of 16705 in the genome	1	1.09109e+224
GO:0006650	glycerophospholipid metabolic process	2 of 179 in the list	167 of 16705 in the genome	1	1.09111e+17
GO:0060255	regulation of macromolecule metabolic process	20 of 179 in the list	1870 of 16705 in the genome	1	1.09105e+179
GO:0006807	nitrogen compound metabolic process	51 of 179 in the list	4775 of 16705 in the genome	1	109080079,109047021,122136705,109070003,109110067,109067199,109085567,109045077,109089196,109089018,109105683,109052760,109052243,109048624,109063785,109063296,109097470,109070682,109054834,109088547,109090387,109063298,109060039,109111002,122140171,109096201,122133907,109066283,109045840,109102654,122140949,109097101,109100494,109102955,109049634,109113531,122136274,109088529,109104721,122142795…
GO:0080090	regulation of primary metabolic process	18 of 179 in the list	1684 of 16705 in the genome	1	1.09054e+161
GO:0032956	regulation of actin cytoskeleton organization	2 of 179 in the list	171 of 16705 in the genome	1	1.09066e+17
GO:0032970	regulation of actin filament-based process	2 of 179 in the list	172 of 16705 in the genome	1	1.09066e+17
GO:0006397	mRNA processing	4 of 179 in the list	366 of 16705 in the genome	1	1.09086e+35
GO:0022607	cellular component assembly	10 of 179 in the list	939 of 16705 in the genome	1	1.09049e+89
GO:0045935	positive regulation of nucleobase-containing compound metabolic process	3 of 179 in the list	273 of 16705 in the genome	1	1.0908e+26
GO:0002376	immune system process	6 of 179 in the list	564 of 16705 in the genome	1	1.09085e+53
GO:0043085	positive regulation of catalytic activity	2 of 179 in the list	177 of 16705 in the genome	1	1.09081e+17
GO:0048513	animal organ development	8 of 179 in the list	759 of 16705 in the genome	1	1.09089e+71
GO:0007186	G protein-coupled receptor signaling pathway	3 of 179 in the list	276 of 16705 in the genome	1	1.09104e+26
GO:1901576	organic substance biosynthetic process	23 of 179 in the list	2185 of 16705 in the genome	1	1.09075e+206
GO:0015980	energy derivation by oxidation of organic compounds	2 of 179 in the list	178 of 16705 in the genome	1	1.09075e+17
GO:0051603	proteolysis involved in cellular protein catabolic process	4 of 179 in the list	377 of 16705 in the genome	1	1.09055e+35
GO:0009056	catabolic process	12 of 179 in the list	1149 of 16705 in the genome	1	1.09113e+107
GO:0046903	secretion	2 of 179 in the list	182 of 16705 in the genome	1	1.09089e+17
GO:0044257	cellular protein catabolic process	4 of 179 in the list	380 of 16705 in the genome	1	1.09053e+35
GO:0071705	nitrogen compound transport	10 of 179 in the list	965 of 16705 in the genome	1	1.09045e+89
GO:0006810	transport	24 of 179 in the list	2305 of 16705 in the genome	1	1.09096e+215
GO:0007169	transmembrane receptor protein tyrosine kinase signaling pathway	2 of 179 in the list	187 of 16705 in the genome	1	1.09071e+17
GO:0051641	cellular localization	10 of 179 in the list	972 of 16705 in the genome	1	1.09109e+89
GO:0048878	chemical homeostasis	2 of 179 in the list	190 of 16705 in the genome	1	1.0907e+17
GO:0006955	immune response	4 of 179 in the list	392 of 16705 in the genome	1	1.09106e+35
GO:0031323	regulation of cellular metabolic process	18 of 179 in the list	1751 of 16705 in the genome	1	1.09112e+161
GO:0016477	cell migration	2 of 179 in the list	192 of 16705 in the genome	1	1.09113e+17
GO:0070887	cellular response to chemical stimulus	4 of 179 in the list	395 of 16705 in the genome	1	1.09106e+35
GO:0016055	Wnt signaling pathway	2 of 179 in the list	193 of 16705 in the genome	1	1.09059e+17
GO:0198738	cell-cell signaling by wnt	2 of 179 in the list	193 of 16705 in the genome	1	1.09059e+17
GO:0061024	membrane organization	2 of 179 in the list	194 of 16705 in the genome	1	1.09082e+17
GO:1905114	cell surface receptor signaling pathway involved in cell-cell signaling	2 of 179 in the list	195 of 16705 in the genome	1	1.091e+17
GO:0033036	macromolecule localization	12 of 179 in the list	1186 of 16705 in the genome	1	1.09085e+107
GO:0030163	protein catabolic process	4 of 179 in the list	403 of 16705 in the genome	1	1.09053e+35
GO:0044281	small molecule metabolic process	13 of 179 in the list	1291 of 16705 in the genome	1	1.22136e+116
GO:0019222	regulation of metabolic process	20 of 179 in the list	1969 of 16705 in the genome	1	1.09105e+179
GO:0019438	aromatic compound biosynthetic process	7 of 179 in the list	706 of 16705 in the genome	1	1.22134e+62
GO:0016043	cellular component organization	24 of 179 in the list	2355 of 16705 in the genome	1	1.09081e+215
GO:1901575	organic substance catabolic process	10 of 179 in the list	1003 of 16705 in the genome	1	1.09096e+89
GO:0042221	response to chemical	7 of 179 in the list	710 of 16705 in the genome	1	1.09075e+62
GO:0009887	animal organ morphogenesis	2 of 179 in the list	203 of 16705 in the genome	1	1.0907e+17
GO:0065009	regulation of molecular function	4 of 179 in the list	410 of 16705 in the genome	1	1.09081e+35
GO:0033043	regulation of organelle organization	3 of 179 in the list	308 of 16705 in the genome	1	1.09109e+26
GO:0051336	regulation of hydrolase activity	2 of 179 in the list	204 of 16705 in the genome	1	1.09049e+17
GO:0090066	regulation of anatomical structure size	2 of 179 in the list	205 of 16705 in the genome	1	1.09066e+17
GO:0009058	biosynthetic process	23 of 179 in the list	2271 of 16705 in the genome	1	1.22149e+206
GO:0006820	anion transport	2 of 179 in the list	206 of 16705 in the genome	1	1.09104e+17
GO:0018130	heterocycle biosynthetic process	7 of 179 in the list	716 of 16705 in the genome	1	1.0905e+62
GO:0007010	cytoskeleton organization	6 of 179 in the list	618 of 16705 in the genome	1	1.09071e+53
GO:0050790	regulation of catalytic activity	3 of 179 in the list	314 of 16705 in the genome	1	1.09081e+26
GO:1901137	carbohydrate derivative biosynthetic process	6 of 179 in the list	623 of 16705 in the genome	1	1.09097e+53
GO:0002682	regulation of immune system process	2 of 179 in the list	211 of 16705 in the genome	1	1.09071e+17
GO:0044093	positive regulation of molecular function	2 of 179 in the list	211 of 16705 in the genome	1	1.09049e+17
GO:0006520	cellular amino acid metabolic process	3 of 179 in the list	319 of 16705 in the genome	1	1.09096e+26
GO:0032268	regulation of cellular protein metabolic process	3 of 179 in the list	323 of 16705 in the genome	1	1.09079e+26
GO:0048870	cell motility	2 of 179 in the list	219 of 16705 in the genome	1	1.09113e+17
GO:0051674	localization of cell	2 of 179 in the list	219 of 16705 in the genome	1	1.09109e+17
GO:0006928	movement of cell or subcellular component	5 of 179 in the list	537 of 16705 in the genome	1	1.09109e+44
GO:0009653	anatomical structure morphogenesis	6 of 179 in the list	641 of 16705 in the genome	1	1.09047e+53
GO:0051179	localization	26 of 179 in the list	2613 of 16705 in the genome	1	109047963,109063030,109050463,122141646,109081708,122134137,109109240,109045313,109058803,109078720,109088465,109109146,109099027,109103800,109109037,109064869,109095853,109050454,109112764,109060068,109085475,109078036,109080856,109079139,109113751,109089196
GO:0051049	regulation of transport	4 of 179 in the list	439 of 16705 in the genome	1	1.09077e+35
GO:0032989	cellular component morphogenesis	2 of 179 in the list	228 of 16705 in the genome	1	1.09095e+17
GO:0006511	ubiquitin-dependent protein catabolic process	3 of 179 in the list	338 of 16705 in the genome	1	1.09089e+26
GO:0007018	microtubule-based movement	2 of 179 in the list	230 of 16705 in the genome	1	1.09081e+17
GO:0051128	regulation of cellular component organization	4 of 179 in the list	450 of 16705 in the genome	1	1.09109e+35
GO:0045184	establishment of protein localization	8 of 179 in the list	865 of 16705 in the genome	1	1.09099e+71
GO:0051246	regulation of protein metabolic process	3 of 179 in the list	343 of 16705 in the genome	1	1.0908e+26
GO:0007167	enzyme linked receptor protein signaling pathway	2 of 179 in the list	233 of 16705 in the genome	1	1.09058e+17
GO:0044260	cellular macromolecule metabolic process	28 of 179 in the list	2845 of 16705 in the genome	1	122136705,109102654,109045840,109047021,109089196,122140949,109067199,109070003,109052760,109102955,109089018,109097101,109088529,109097470,109074896,122136274,109063296,109063785,109080278,122142795,109054834,109070682,109060039,109063298,109107382,109106311,109078898,122148737
GO:0090407	organophosphate biosynthetic process	4 of 179 in the list	457 of 16705 in the genome	1	1.09091e+35
GO:0006464	cellular protein modification process	13 of 179 in the list	1383 of 16705 in the genome	1	1.09046e+116
GO:0036211	protein modification process	13 of 179 in the list	1383 of 16705 in the genome	1	1.09047e+116
GO:0010556	regulation of macromolecule biosynthetic process	13 of 179 in the list	1384 of 16705 in the genome	1	1.09111e+116
GO:0016567	protein ubiquitination	3 of 179 in the list	352 of 16705 in the genome	1	1.09107e+26
GO:0009987	cellular process	130 of 179 in the list	12436 of 16705 in the genome	1	109112764,109088529,122136274,109113531,109049044,122140706,109069640,109049490,109102955,109100494,109097101,109099432,122140949,109084221,109059959,109047805,109107804,109088810,109090770,109061341,109106311,109047963,109078898,122138270,109058065,109112763,109103907,109070909,109096707,109080278,109104721,122145268,109059397,109097470,109074896,109063296,109063785,109048624,109078148,109074670…
GO:0009059	macromolecule biosynthetic process	12 of 179 in the list	1299 of 16705 in the genome	1	1.09097e+107
GO:0032879	regulation of localization	5 of 179 in the list	578 of 16705 in the genome	1	1.09055e+44
GO:0031326	regulation of cellular biosynthetic process	13 of 179 in the list	1407 of 16705 in the genome	1	1.09111e+116
GO:0009889	regulation of biosynthetic process	13 of 179 in the list	1409 of 16705 in the genome	1	1.09054e+116
GO:1901362	organic cyclic compound biosynthetic process	7 of 179 in the list	795 of 16705 in the genome	1	1.09114e+62
GO:0055086	nucleobase-containing small molecule metabolic process	4 of 179 in the list	476 of 16705 in the genome	1	1.22134e+35
GO:0009165	nucleotide biosynthetic process	2 of 179 in the list	259 of 16705 in the genome	1	1.22134e+17
GO:0006355	regulation of transcription, DNA-templated	11 of 179 in the list	1224 of 16705 in the genome	1	1.09059e+98
GO:1903506	regulation of nucleic acid-templated transcription	11 of 179 in the list	1224 of 16705 in the genome	1	1.0907e+98
GO:2001141	regulation of RNA biosynthetic process	11 of 179 in the list	1224 of 16705 in the genome	1	1.09061e+98
GO:0007264	small GTPase mediated signal transduction	2 of 179 in the list	260 of 16705 in the genome	1	1.0906e+17
GO:0008380	RNA splicing	2 of 179 in the list	261 of 16705 in the genome	1	1.09086e+17
GO:1901293	nucleoside phosphate biosynthetic process	2 of 179 in the list	261 of 16705 in the genome	1	1.22134e+17
GO:0040011	locomotion	3 of 179 in the list	377 of 16705 in the genome	1	1.09113e+26
GO:0006091	generation of precursor metabolites and energy	2 of 179 in the list	264 of 16705 in the genome	1	1.22145e+17
GO:0032446	protein modification by small protein conjugation	3 of 179 in the list	381 of 16705 in the genome	1	1.09071e+26
GO:0022008	neurogenesis	3 of 179 in the list	383 of 16705 in the genome	1	1.09089e+26
GO:0010605	negative regulation of macromolecule metabolic process	3 of 179 in the list	385 of 16705 in the genome	1	1.09066e+26
GO:0022402	cell cycle process	2 of 179 in the list	268 of 16705 in the genome	1	1.09103e+17
GO:0051173	positive regulation of nitrogen compound metabolic process	3 of 179 in the list	387 of 16705 in the genome	1	1.09063e+26
GO:0006518	peptide metabolic process	4 of 179 in the list	502 of 16705 in the genome	1	1.09107e+35
GO:0072359	circulatory system development	2 of 179 in the list	271 of 16705 in the genome	1	1.09099e+17
GO:0008104	protein localization	8 of 179 in the list	936 of 16705 in the genome	1	1.09085e+71
GO:0009888	tissue development	3 of 179 in the list	393 of 16705 in the genome	1	1.09089e+26
GO:0006950	response to stress	9 of 179 in the list	1052 of 16705 in the genome	1	1.09081e+80
GO:0044271	cellular nitrogen compound biosynthetic process	10 of 179 in the list	1161 of 16705 in the genome	1	1.22134e+89
GO:0007267	cell-cell signaling	3 of 179 in the list	400 of 16705 in the genome	1	1.09104e+26
GO:0006508	proteolysis	4 of 179 in the list	517 of 16705 in the genome	1	1.09055e+35
GO:1901566	organonitrogen compound biosynthetic process	11 of 179 in the list	1271 of 16705 in the genome	1	1.22134e+98
GO:0009117	nucleotide metabolic process	3 of 179 in the list	404 of 16705 in the genome	1	1.0905e+26
GO:0006412	translation	3 of 179 in the list	406 of 16705 in the genome	1	1.09107e+26
GO:0015031	protein transport	7 of 179 in the list	853 of 16705 in the genome	1	1.09099e+62
GO:0048666	neuron development	2 of 179 in the list	287 of 16705 in the genome	1	1.09095e+17
GO:0030154	cell differentiation	7 of 179 in the list	855 of 16705 in the genome	1	1.09079e+62
GO:0006753	nucleoside phosphate metabolic process	3 of 179 in the list	408 of 16705 in the genome	1	1.22134e+26
GO:0010604	positive regulation of macromolecule metabolic process	3 of 179 in the list	409 of 16705 in the genome	1	1.09063e+26
GO:0043043	peptide biosynthetic process	3 of 179 in the list	410 of 16705 in the genome	1	1.09063e+26
GO:0048869	cellular developmental process	7 of 179 in the list	861 of 16705 in the genome	1	1.09097e+62
GO:0006915	apoptotic process	2 of 179 in the list	292 of 16705 in the genome	1	1.09097e+17
GO:0009790	embryo development	2 of 179 in the list	292 of 16705 in the genome	1	1.09112e+17
GO:0009892	negative regulation of metabolic process	3 of 179 in the list	414 of 16705 in the genome	1	1.09079e+26
GO:0031325	positive regulation of cellular metabolic process	3 of 179 in the list	417 of 16705 in the genome	1	1.0908e+26
GO:0070647	protein modification by small protein conjugation or removal	4 of 179 in the list	539 of 16705 in the genome	1	1.09071e+35
GO:0012501	programmed cell death	2 of 179 in the list	302 of 16705 in the genome	1	1.09097e+17
GO:1901135	carbohydrate derivative metabolic process	7 of 179 in the list	883 of 16705 in the genome	1	1.09055e+62
GO:0008219	cell death	2 of 179 in the list	305 of 16705 in the genome	1	1.09097e+17
GO:0046907	intracellular transport	6 of 179 in the list	774 of 16705 in the genome	1	1.09109e+53
GO:0050877	nervous system process	2 of 179 in the list	314 of 16705 in the genome	1	1.09092e+17
GO:0009605	response to external stimulus	4 of 179 in the list	559 of 16705 in the genome	1	1.22139e+35
GO:0009893	positive regulation of metabolic process	3 of 179 in the list	449 of 16705 in the genome	1	1.0908e+26
GO:0030182	neuron differentiation	2 of 179 in the list	324 of 16705 in the genome	1	1.09095e+17
GO:0034645	cellular macromolecule biosynthetic process	8 of 179 in the list	1025 of 16705 in the genome	1	1.09063e+71
GO:0048583	regulation of response to stimulus	7 of 179 in the list	917 of 16705 in the genome	1	1.09071e+62
GO:0034613	cellular protein localization	4 of 179 in the list	577 of 16705 in the genome	1	1.09082e+35
GO:0070727	cellular macromolecule localization	4 of 179 in the list	578 of 16705 in the genome	1	1.09045e+35
GO:0005975	carbohydrate metabolic process	3 of 179 in the list	469 of 16705 in the genome	1	1.09055e+26
GO:0006357	regulation of transcription by RNA polymerase II	4 of 179 in the list	594 of 16705 in the genome	1	1.09089e+35
GO:0048468	cell development	3 of 179 in the list	481 of 16705 in the genome	1	1.09089e+26
GO:0048699	generation of neurons	2 of 179 in the list	352 of 16705 in the genome	1	1.09089e+17
GO:0120036	plasma membrane bounded cell projection organization	2 of 179 in the list	356 of 16705 in the genome	1	1.09095e+17
GO:0043604	amide biosynthetic process	3 of 179 in the list	494 of 16705 in the genome	1	1.09107e+26
GO:0051649	establishment of localization in cell	6 of 179 in the list	864 of 16705 in the genome	1	1.09109e+53
GO:0051276	chromosome organization	2 of 179 in the list	377 of 16705 in the genome	1	1.0911e+17
GO:0007166	cell surface receptor signaling pathway	6 of 179 in the list	891 of 16705 in the genome	1	1.09058e+53
GO:0043603	cellular amide metabolic process	4 of 179 in the list	656 of 16705 in the genome	1	1.09067e+35
GO:0009966	regulation of signal transduction	4 of 179 in the list	670 of 16705 in the genome	1	1.091e+35
GO:0030030	cell projection organization	2 of 179 in the list	408 of 16705 in the genome	1	1.09089e+17
GO:0006281	DNA repair	2 of 179 in the list	419 of 16705 in the genome	1	1.0906e+17
GO:0065003	protein-containing complex assembly	3 of 179 in the list	565 of 16705 in the genome	1	1.09049e+26
GO:0044267	cellular protein metabolic process	15 of 179 in the list	1979 of 16705 in the genome	1	1.09107e+134
GO:0007165	signal transduction	23 of 179 in the list	2865 of 16705 in the genome	1	1.09106e+206
GO:0033554	cellular response to stress	3 of 179 in the list	600 of 16705 in the genome	1	1.09055e+26
GO:0043933	protein-containing complex organization	3 of 179 in the list	607 of 16705 in the genome	1	1.09049e+26
GO:0007017	microtubule-based process	2 of 179 in the list	462 of 16705 in the genome	1	1.09081e+17
GO:0010646	regulation of cell communication	4 of 179 in the list	746 of 16705 in the genome	1	1.091e+35
GO:0006974	cellular response to DNA damage stimulus	2 of 179 in the list	468 of 16705 in the genome	1	1.09064e+17
GO:0023051	regulation of signaling	4 of 179 in the list	757 of 16705 in the genome	1	1.091e+35
GO:0006886	intracellular protein transport	2 of 179 in the list	485 of 16705 in the genome	1	1.0905e+17
GO:0048519	negative regulation of biological process	6 of 179 in the list	1032 of 16705 in the genome	1	1.09089e+53
GO:0065007	biological regulation	61 of 179 in the list	6778 of 16705 in the genome	1	109055156,109088810,109103298,109103368,109088337,109058065,109058118,109103907,109070909,109104573,109079664,109059397,109055877,109080278,122148994,109100053,109076838,109049044,109060614,109069640,109109037,109103800,109065729,109110681,109055120,109059959,109079139,109066283,109054435,109045840,109094854,109104932,109079108,122135769,109080846,109096273,109063298,109111650,109100220,109111997…
GO:0019538	protein metabolic process	15 of 179 in the list	2145 of 16705 in the genome	1	1.22136e+134
GO:0023052	signaling	23 of 179 in the list	3032 of 16705 in the genome	1	1.09097e+206
GO:0048522	positive regulation of cellular process	4 of 179 in the list	823 of 16705 in the genome	1	1.09073e+35
GO:0006811	ion transport	2 of 179 in the list	535 of 16705 in the genome	1	1.09104e+17
GO:0048523	negative regulation of cellular process	4 of 179 in the list	856 of 16705 in the genome	1	1.09055e+35
GO:0050896	response to stimulus	34 of 179 in the list	4268 of 16705 in the genome	1	109055156,109094854,109047693,109061906,109103368,109096273,109112699,109058065,109051538,109058118,109060039,109103907,109070909,109100220,109054834,109059397,109058803,122148994,109063785,109049044,109074670,109097470,109084886,109105683,109103800,109065207,109063194,109110681,109059959,109081334,122138531,122141991,109047021,109045840
GO:1901564	organonitrogen compound metabolic process	23 of 179 in the list	3116 of 16705 in the genome	1	1.09049e+206
GO:0050794	regulation of cellular process	50 of 179 in the list	5904 of 16705 in the genome	1	109080278,109059397,109104573,109103907,109070909,109058118,109058065,109088337,109103368,109103298,109088810,109055156,109045840,109054435,109059959,109055120,109110681,109065729,109109037,109103800,109069640,109060614,109049044,109100053,109076838,109058803,109100220,109111650,109063298,109096273,122135769,109079108,109104932,109094854,109047021,109062972,122141991,109059098,109089196,109065037…
GO:0007154	cell communication	23 of 179 in the list	3127 of 16705 in the genome	1	1.091e+206
GO:0050789	regulation of biological process	54 of 179 in the list	6306 of 16705 in the genome	1	109065037,109089196,109059098,109075620,109081076,109063194,109111206,109062972,109047021,122141991,109097470,109069950,109072606,109074305,109074670,109105683,109065207,109111650,109063298,109058803,109100220,109111997,109094854,109104932,109079108,109096273,122135769,109059959,109110681,109055120,109054435,109045840,109066283,109049044,109100053,109076838,109060614,109069640,109065729,109103800…
GO:0051716	cellular response to stimulus	26 of 179 in the list	3453 of 16705 in the genome	1	109045840,109047021,122141991,109059959,109063194,109110681,109103800,109065207,109105683,109097470,109074670,109063785,109049044,109058803,109059397,109054834,109100220,109058118,109070909,109103907,109060039,109058065,109096273,109103368,109094854,109055156
GO:0048518	positive regulation of biological process	4 of 179 in the list	937 of 16705 in the genome	1	1.09063e+35
GO:0035556	intracellular signal transduction	4 of 179 in the list	984 of 16705 in the genome	1	1.09103e+35

## Sheet: WGBS_pathway_Genebody_Up
#	Pathway	DEGs with pathway annotation (4455)	All genes with pathway annotation (44932)	Pvalue	Qvalue	Pathway ID
1	Axon guidance	147 (3.3%)	761 (1.69%)	2.27833e-15	7.99694e-13	ko04360
2	Morphine addiction	68 (1.53%)	327 (0.73%)	3.15197e-09	5.53171e-07	ko05032
3	Glutamatergic synapse	88 (1.98%)	492 (1.09%)	3.88584e-08	4.54643e-06	ko04724
4	cAMP signaling pathway	138 (3.1%)	889 (1.98%)	8.1367e-08	7.13996e-06	ko04024
5	Nicotine addiction	38 (0.85%)	166 (0.37%)	7.41413e-07	5.20472e-05	ko05033
6	Adrenergic signaling in cardiomyocytes	95 (2.13%)	584 (1.3%)	1.06039e-06	6.20326e-05	ko04261
7	Cholinergic synapse	69 (1.55%)	391 (0.87%)	1.76069e-06	8.82861e-05	ko04725
8	Aldosterone synthesis and secretion	60 (1.35%)	326 (0.73%)	2.02945e-06	8.90419e-05	ko04925
9	Circadian entrainment	70 (1.57%)	409 (0.91%)	4.51467e-06	0.000176072	ko04713
10	Thyroid hormone synthesis	45 (1.01%)	228 (0.51%)	5.73499e-06	0.000201298	ko04918
11	Insulin secretion	58 (1.3%)	324 (0.72%)	7.18868e-06	0.000229384	ko04911
12	GnRH secretion	41 (0.92%)	205 (0.46%)	1.04351e-05	0.000305228	ko04929
13	Spinocerebellar ataxia	80 (1.8%)	509 (1.13%)	2.53426e-05	0.000684249	ko05017
14	Phospholipase D signaling pathway	86 (1.93%)	559 (1.24%)	2.8908e-05	0.000719541	ko04072
15	Rap1 signaling pathway	130 (2.92%)	925 (2.06%)	3.177e-05	0.000719541	ko04015
16	Long-term potentiation	49 (1.1%)	273 (0.61%)	3.27996e-05	0.000719541	ko04720
17	Melanogenesis	58 (1.3%)	342 (0.76%)	3.68939e-05	0.000761751	ko04916
18	Phosphatidylinositol signaling system	50 (1.12%)	284 (0.63%)	4.60741e-05	0.000876824	ko04070
19	GABAergic synapse	54 (1.21%)	315 (0.7%)	4.97648e-05	0.000876824	ko04727
20	Adherens junction	60 (1.35%)	361 (0.8%)	4.99615e-05	0.000876824	ko04520
21	Calcium signaling pathway	134 (3.01%)	971 (2.16%)	5.69528e-05	0.000951926	ko04020
22	Dopaminergic synapse	76 (1.71%)	490 (1.09%)	6.19838e-05	0.000988924	ko04728
23	Various types of N-glycan biosynthesis	26 (0.58%)	121 (0.27%)	0.000120051	0.00176568	ko00513
24	Parathyroid hormone synthesis, secretion and action	75 (1.68%)	492 (1.09%)	0.00012073	0.00176568	ko04928
25	Cortisol synthesis and secretion	39 (0.88%)	216 (0.48%)	0.000173281	0.00243286	ko04927
26	Endocrine and other factor-regulated calcium reabsorption	33 (0.74%)	175 (0.39%)	0.000231448	0.00312455	ko04961
27	Hippo signaling pathway	79 (1.77%)	538 (1.2%)	0.000272828	0.00346593	ko04390
28	Amphetamine addiction	42 (0.94%)	244 (0.54%)	0.000292536	0.00346593	ko05031
29	Inflammatory mediator regulation of TRP channels	53 (1.19%)	329 (0.73%)	0.000292775	0.00346593	ko04750
30	Cushing syndrome	73 (1.64%)	490 (1.09%)	0.000296233	0.00346593	ko04934
31	Type II diabetes mellitus	26 (0.58%)	129 (0.29%)	0.000351961	0.00396458	ko04930
32	Fc gamma R-mediated phagocytosis	56 (1.26%)	356 (0.79%)	0.000372093	0.00396458	ko04666
33	Phototransduction - fly	20 (0.45%)	89 (0.2%)	0.000376987	0.00396458	ko04745
34	Retrograde endocannabinoid signaling	66 (1.48%)	437 (0.97%)	0.000384034	0.00396458	ko04723
35	Insulin resistance	55 (1.23%)	357 (0.79%)	0.000694279	0.00696263	ko04931
36	Gastric acid secretion	46 (1.03%)	288 (0.64%)	0.000846631	0.00810929	ko04971
37	Relaxin signaling pathway	72 (1.62%)	500 (1.11%)	0.000854825	0.00810929	ko04926
38	Glucagon signaling pathway	50 (1.12%)	327 (0.73%)	0.00138731	0.0128144	ko04922
39	Carbohydrate digestion and absorption	23 (0.52%)	120 (0.27%)	0.00152453	0.0137207	ko04973
40	Apelin signaling pathway	67 (1.5%)	472 (1.05%)	0.00181501	0.0159148	ko04371
41	cGMP-PKG signaling pathway	90 (2.02%)	669 (1.49%)	0.00185899	0.0159148	ko04022
42	Wnt signaling pathway	81 (1.82%)	596 (1.33%)	0.00229571	0.0191855	ko04310
43	Estrogen signaling pathway	57 (1.28%)	394 (0.88%)	0.00248485	0.0202833	ko04915
44	Other types of O-glycan biosynthesis	25 (0.56%)	143 (0.32%)	0.00362567	0.0288111	ko00514
45	Chemical carcinogenesis - receptor activation	78 (1.75%)	581 (1.29%)	0.00374892	0.0288111	ko05207
46	N-Glycan biosynthesis	26 (0.58%)	151 (0.34%)	0.00377582	0.0288111	ko00510
47	AGE-RAGE signaling pathway in diabetic complications	65 (1.46%)	471 (1.05%)	0.00408926	0.030539	ko04933
48	Hippo signaling pathway - fly	43 (0.97%)	292 (0.65%)	0.00567763	0.0415176	ko04391
49	Cocaine addiction	31 (0.7%)	196 (0.44%)	0.00623266	0.0446462	ko05030
50	MicroRNAs in cancer	95 (2.13%)	745 (1.66%)	0.00670262	0.0470524	ko05206
51	Prostate cancer	48 (1.08%)	339 (0.75%)	0.00767063	0.052792	ko05215
52	Synaptic vesicle cycle	40 (0.9%)	273 (0.61%)	0.00805765	0.0533629	ko04721
53	Non-small cell lung cancer	40 (0.9%)	273 (0.61%)	0.00805765	0.0533629	ko05223
54	Thyroid hormone signaling pathway	66 (1.48%)	495 (1.1%)	0.00831155	0.054025	ko04919
55	Aldosterone-regulated sodium reabsorption	19 (0.43%)	107 (0.24%)	0.00871886	0.0556422	ko04960
56	Long-term depression	33 (0.74%)	218 (0.49%)	0.00943473	0.0591355	ko04730
57	Choline metabolism in cancer	45 (1.01%)	322 (0.72%)	0.011951	0.073593	ko05231
58	ErbB signaling pathway	36 (0.81%)	248 (0.55%)	0.0131373	0.0795031	ko04012
59	Signaling pathways regulating pluripotency of stem cells	62 (1.39%)	473 (1.05%)	0.0143984	0.085074	ko04550
60	Focal adhesion	100 (2.24%)	813 (1.81%)	0.0145426	0.085074	ko04510
61	Growth hormone synthesis, secretion and action	59 (1.32%)	448 (1%)	0.0152003	0.0872711	ko04935
62	Neurotrophin signaling pathway	53 (1.19%)	396 (0.88%)	0.0154154	0.0872711	ko04722
63	Longevity regulating pathway - multiple species	31 (0.7%)	211 (0.47%)	0.0172466	0.0959655	ko04213
64	Arrhythmogenic right ventricular cardiomyopathy	44 (0.99%)	321 (0.71%)	0.017498	0.0959655	ko05412
65	Glycosaminoglycan biosynthesis - chondroitin sulfate / dermatan sulfate	12 (0.27%)	63 (0.14%)	0.0197485	0.106642	ko00532
66	Purine metabolism	54 (1.21%)	411 (0.91%)	0.0202542	0.107716	ko00230
67	Taste transduction	34 (0.76%)	241 (0.54%)	0.02292	0.118384	ko04742
68	Longevity regulating pathway	43 (0.97%)	318 (0.71%)	0.0229347	0.118384	ko04211
69	AMPK signaling pathway	51 (1.14%)	389 (0.87%)	0.0242971	0.123598	ko04152
70	Glycosaminoglycan biosynthesis - heparan sulfate / heparin	18 (0.4%)	111 (0.25%)	0.0251095	0.124088	ko00534
71	Human papillomavirus infection	147 (3.3%)	1267 (2.82%)	0.0251203	0.124088	ko05165
72	Regulation of lipolysis in adipocytes	32 (0.72%)	226 (0.5%)	0.025454	0.124088	ko04923
73	Endometrial cancer	32 (0.72%)	227 (0.51%)	0.0269022	0.1277	ko05213
74	Shigellosis	110 (2.47%)	926 (2.06%)	0.0269225	0.1277	ko05131
75	GnRH signaling pathway	43 (0.97%)	322 (0.72%)	0.0276079	0.128904	ko04912
76	Proteoglycans in cancer	99 (2.22%)	826 (1.84%)	0.0279108	0.128904	ko05205
77	Gap junction	42 (0.94%)	314 (0.7%)	0.0284977	0.129905	ko04540
78	Mucin type O-glycan biosynthesis	16 (0.36%)	98 (0.22%)	0.0315161	0.141822	ko00512
79	MAPK signaling pathway	127 (2.85%)	1098 (2.44%)	0.0378797	0.168301	ko04010
80	Dilated cardiomyopathy	57 (1.28%)	457 (1.02%)	0.0425285	0.186594	ko05414
81	Bacterial invasion of epithelial cells	36 (0.81%)	271 (0.6%)	0.043501	0.188504	ko05100
82	Inositol phosphate metabolism	33 (0.74%)	246 (0.55%)	0.0458367	0.196204	ko00562
83	Endocytosis	116 (2.6%)	1004 (2.23%)	0.0464797	0.196559	ko04144
84	Pathways in cancer	216 (4.85%)	1954 (4.35%)	0.0476664	0.198294	ko05200
85	Oxytocin signaling pathway	72 (1.62%)	598 (1.33%)	0.0492361	0.198294	ko04921
86	Renin secretion	35 (0.79%)	265 (0.59%)	0.0492487	0.198294	ko04924
87	Hippo signaling pathway - multiple species	18 (0.4%)	120 (0.27%)	0.0493698	0.198294	ko04392
88	PI3K-Akt signaling pathway	149 (3.34%)	1318 (2.93%)	0.0497148	0.198294	ko0415

## Sheet: WGBS_pathway_Genebody_Down
#	Pathway	DEGs with pathway annotation (2915)	All genes with pathway annotation (44932)	Pvalue	Qvalue	Pathway ID
1	Axon guidance	92 (3.16%)	761 (1.69%)	7.45412e-09	2.59403e-06	ko04360
2	Rap1 signaling pathway	94 (3.22%)	925 (2.06%)	1.21138e-05	0.0021078	ko04015
3	Glutamatergic synapse	56 (1.92%)	492 (1.09%)	3.40601e-05	0.00395097	ko04724
4	ErbB signaling pathway	32 (1.1%)	248 (0.55%)	0.000167019	0.0123669	ko04012
5	Long-term potentiation	34 (1.17%)	273 (0.61%)	0.00021113	0.0123669	ko04720
6	Circadian entrainment	46 (1.58%)	409 (0.91%)	0.000213222	0.0123669	ko04713
7	Notch signaling pathway	30 (1.03%)	238 (0.53%)	0.000391993	0.0194877	ko04330
8	Hippo signaling pathway	55 (1.89%)	538 (1.2%)	0.000615918	0.0267924	ko04390
9	Nicotine addiction	22 (0.75%)	166 (0.37%)	0.00114154	0.0431813	ko05033
10	Amphetamine addiction	29 (0.99%)	244 (0.54%)	0.00124244	0.0431813	ko05031
11	Thyroid hormone signaling pathway	50 (1.72%)	495 (1.1%)	0.00136493	0.0431813	ko04919
12	cAMP signaling pathway	80 (2.74%)	889 (1.98%)	0.002051	0.056171	ko04024
13	Cocaine addiction	24 (0.82%)	196 (0.44%)	0.00209834	0.056171	ko05030
14	Signaling pathways regulating pluripotency of stem cells	47 (1.61%)	473 (1.05%)	0.00257175	0.0607742	ko04550
15	Small cell lung cancer	43 (1.48%)	424 (0.94%)	0.00261958	0.0607742	ko05222
16	Focal adhesion	73 (2.5%)	813 (1.81%)	0.00329082	0.0669442	ko04510
17	Human papillomavirus infection	107 (3.67%)	1267 (2.82%)	0.00331061	0.0669442	ko05165
18	Endometrial cancer	26 (0.89%)	227 (0.51%)	0.00356992	0.0669442	ko05213
19	GnRH secretion	24 (0.82%)	205 (0.46%)	0.00377178	0.0669442	ko04929
20	Phospholipase D signaling pathway	53 (1.82%)	559 (1.24%)	0.00384737	0.0669442	ko04072
21	Pathways in cancer	156 (5.35%)	1954 (4.35%)	0.00430044	0.0712645	ko05200
22	Hippo signaling pathway - fly	31 (1.06%)	292 (0.65%)	0.00497684	0.0787246	ko04391
23	Cholinergic synapse	38 (1.3%)	391 (0.87%)	0.0087701	0.132695	ko04725
24	Glycerolipid metabolism	18 (0.62%)	152 (0.34%)	0.00987783	0.143229	ko00561
25	Hedgehog signaling pathway	18 (0.62%)	153 (0.34%)	0.0105351	0.146649	ko04340
26	Dopaminergic synapse	45 (1.54%)	490 (1.09%)	0.0123851	0.16577	ko04728
27	ECM-receptor interaction	40 (1.37%)	427 (0.95%)	0.0130271	0.167748	ko04512
28	Prostate cancer	33 (1.13%)	339 (0.75%)	0.013497	0.167748	ko05215
29	Inositol phosphate metabolism	25 (0.86%)	246 (0.55%)	0.0178442	0.20087	ko00562
30	Arrhythmogenic right ventricular cardiomyopathy	31 (1.06%)	321 (0.71%)	0.0179562	0.20087	ko05412
31	Bacterial invasion of epithelial cells	27 (0.93%)	271 (0.6%)	0.0180554	0.20087	ko05100
32	Phosphatidylinositol signaling system	28 (0.96%)	284 (0.63%)	0.0184708	0.20087	ko04070
33	EGFR tyrosine kinase inhibitor resistance	26 (0.89%)	261 (0.58%)	0.0200495	0.211431	ko01521
34	Hippo signaling pathway - multiple species	14 (0.48%)	120 (0.27%)	0.0237246	0.242828	ko04392
35	Pentose phosphate pathway	10 (0.34%)	76 (0.17%)	0.0247401	0.245988	ko00030
36	Regulation of actin cytoskeleton	68 (2.33%)	826 (1.84%)	0.0266842	0.257948	ko04810
37	Adherens junction	33 (1.13%)	361 (0.8%)	0.0302974	0.284959	ko04520
38	Chronic myeloid leukemia	26 (0.89%)	274 (0.61%)	0.034004	0.297328	ko05220
39	Aldosterone synthesis and secretion	30 (1.03%)	326 (0.73%)	0.0346773	0.297328	ko04925
40	HIF-1 signaling pathway	34 (1.17%)	380 (0.85%)	0.0367658	0.297328	ko04066
41	Regulation of lipolysis in adipocytes	22 (0.75%)	226 (0.5%)	0.0379161	0.297328	ko04923
42	Melanogenesis	31 (1.06%)	342 (0.76%)	0.0383742	0.297328	ko04916
43	Ras signaling pathway	69 (2.37%)	857 (1.91%)	0.0386009	0.297328	ko04014
44	Wnt signaling pathway	50 (1.72%)	596 (1.33%)	0.0386459	0.297328	ko04310
45	Growth hormone synthesis, secretion and action	39 (1.34%)	448 (1%)	0.0387872	0.297328	ko04935
46	Axon regeneration	40 (1.37%)	463 (1.03%)	0.0406317	0.297328	ko04361
47	Cushing syndrome	42 (1.44%)	490 (1.09%)	0.0408271	0.297328	ko04934
48	Dorso-ventral axis formation	12 (0.41%)	106 (0.24%)	0.0420808	0.297328	ko04320
49	Cell adhesion molecules	80 (2.74%)	1015 (2.26%)	0.0421791	0.297328	ko04514
50	Glycosphingolipid biosynthesis - ganglio series	8 (0.27%)	61 (0.14%)	0.0427196	0.297328	ko00604
51	Alcoholic liver disease	37 (1.27%)	426 (0.95%)	0.044367	0.30274	ko04936
52	Endocrine resistance	32 (1.1%)	362 (0.81%)	0.0477551	0.319591	ko01522

## Sheet: WGBS_pathway_promoter_Up
#	Pathway	DEGs with pathway annotation (709)	All genes with pathway annotation (44932)	Pvalue	Qvalue	Pathway ID
1	Olfactory transduction	14 (1.97%)	342 (0.76%)	0.00121609	0.387934	ko04740
2	Arginine and proline metabolism	8 (1.13%)	152 (0.34%)	0.00297372	0.474307	ko00330
3	Acute myeloid leukemia	10 (1.41%)	248 (0.55%)	0.00641871	0.682523	ko05221
4	Notch signaling pathway	9 (1.27%)	238 (0.53%)	0.0139235	0.734957	ko04330
5	Morphine addiction	11 (1.55%)	327 (0.73%)	0.0156679	0.734957	ko05032
6	Cysteine and methionine metabolism	6 (0.85%)	128 (0.28%)	0.0162625	0.734957	ko00270
7	HIF-1 signaling pathway	12 (1.69%)	380 (0.85%)	0.018661	0.734957	ko04066
8	Retrograde endocannabinoid signaling	13 (1.83%)	437 (0.97%)	0.0227773	0.734957	ko04723
9	Insulin signaling pathway	13 (1.83%)	439 (0.98%)	0.0235266	0.734957	ko04910
10	Chemical carcinogenesis - reactive oxygen species	16 (2.26%)	587 (1.31%)	0.0257154	0.734957	ko05208
11	beta-Alanine metabolism	4 (0.56%)	73 (0.16%)	0.0284472	0.734957	ko00410
12	Long-term potentiation	9 (1.27%)	273 (0.61%)	0.0304143	0.734957	ko04720
13	Glycosaminoglycan biosynthesis - heparan sulfate / heparin	5 (0.71%)	111 (0.25%)	0.0316061	0.734957	ko00534
14	Toll and Imd signaling pathway	6 (0.85%)	150 (0.33%)	0.0322552	0.734957	ko04624
15	Glucagon signaling pathway	10 (1.41%)	327 (0.73%)	0.0361924	0.769692	ko04922

## Sheet: WGBS_pathway_promoter_Down
#	Pathway	DEGs with pathway annotation (524)	All genes with pathway annotation (44932)	Pvalue	Qvalue	Pathway ID
1	Glyoxylate and dicarboxylate metabolism	4 (0.76%)	83 (0.18%)	0.0162997	0.999632	ko00630
2	TNF signaling pathway	12 (2.29%)	527 (1.17%)	0.022159	0.999632	ko04668
3	Acute myeloid leukemia	7 (1.34%)	248 (0.55%)	0.0271649	0.999632	ko05221
4	Chemical carcinogenesis - DNA adducts	4 (0.76%)	107 (0.24%)	0.0369205	0.999632	ko05204
5	Riboflavin metabolism	2 (0.38%)	27 (0.06%)	0.0393191	0.999632	ko00740
6	Cytokine-cytokine receptor interaction	14 (2.67%)	728 (1.62%)	0.0485515	0.999632	ko04060
