# Supplementary material for: Comprehensive multi-omics analysis uncovers potential risks of aged sperm on offspring development after short-term storage
Source: BMC Biol. 2025 Aug 22;23:264. doi: 10.1186/s12915-025-02379-5 (PMC12374335; doi:10.1186/s12915-025-02379-5)
Supplement: Supplementary file 4 — Additional file 4: Gene ontology analysis of DMRs. File containing GO functional enrichment analysis of observed DMRs between offsprings derived from fresh and aged sperm groups. [file 12915_2025_2379_MOESM4_ESM.xlsx]

## Sheet: WGBS_GO_Genebody_Up
1	GO:0023052	signaling	398 of 1519 in the list	3032 of 16705 in the genome	3.22e-13	109100560,109077592,109075310,109095928,109099523,109052376,109065353,109053172,109091350,122142008,109108315,109079041,109070018,109096227,109097031,109056393,109104380,109047021,109080080,109062445,109073852,109080797,109076306,109102538,109109131,109102580,109082105,109066848,122136124,109108845,109108562,109051913,109102624,109045473,109045840,109071522,109097479,109057537,109045412,109095046…
2	GO:0007165	signal transduction	376 of 1519 in the list	2865 of 16705 in the genome	3.38e-12	109051849,109056558,109105486,109061857,109107681,109102647,109051102,109073044,109103345,109070236,109063626,109075531,109075953,109049145,109056497,109067019,109069110,109092577,109066341,109061822,109072467,109060459,109044940,109095998,109072670,109084348,109058347,109065338,109102701,109085870,109078815,109099597,109078967,109094794,109096680,109102433,109082968,109055218,109056252,109090709…
3	GO:0007154	cell communication	398 of 1519 in the list	3127 of 16705 in the genome	5.04e-11	109052512,109106217,109088616,109062452,109049849,109093997,109095046,109045412,109057537,109097479,109045840,109071522,109045473,109102624,109051913,109108562,109055641,109111131,109098772,109066930,109064184,109101129,122142024,109070402,109060160,109111853,109094854,109108315,109091350,122142008,109079041,109053172,109065353,109052376,109099523,109095928,109075310,109077592,109100560,109108845…
4	GO:0050794	regulation of cellular process	672 of 1519 in the list	5904 of 16705 in the genome	6.55e-11	109112031,109057697,109076306,109080797,122136124,109108845,109058502,109066848,109102580,109082105,109102538,109105013,109079135,109109131,109047021,109056393,109104380,109092750,109091457,109071062,109097031,109070018,109096227,109062445,109073852,109091554,109047010,109080080,109065353,109052376,109071495,122142008,109108315,109047511,109053172,109103392,109100560,109077592,109101681,109099523…
5	GO:0050789	regulation of biological process	701 of 1519 in the list	6306 of 16705 in the genome	2.48e-09	109050263,109083811,109080107,109094829,109057092,109063898,109074134,109084418,109065668,109096048,109057871,109072343,109048869,109102919,109099272,109094698,109094860,109073543,122137008,109069713,122145326,109074407,109073999,109095420,109072405,109067327,109054891,109094458,109086867,122146217,109055483,109087437,109083905,109092508,109054073,109067652,109087185,109105459,109096928,109099982…
6	GO:0065007	biological regulation	735 of 1519 in the list	6778 of 16705 in the genome	1.08e-07	122135135,109088440,109057920,109049936,122139574,109049467,109067099,122145283,109103473,109094490,109067713,109086190,109092456,109095655,109058803,109109230,109099166,109112058,109046761,109106068,109052424,109076850,109073091,122149058,109074685,109084360,109065617,122145878,109097568,109045392,109104259,109075620,109065273,109094532,109079006,109066939,109087287,109095406,109065923,109084564…
7	GO:0051716	cellular response to stimulus	414 of 1519 in the list	3453 of 16705 in the genome	1.18e-07	109059793,109113757,109084360,109076850,122149058,109107645,109095406,109094537,109084564,109079006,109065273,109094532,109086868,109104259,109099052,109097568,109045392,109087252,109101841,109102702,122134099,109047174,109065743,109049936,122139574,109111256,122135638,109084670,109045620,109088440,109053234,109112058,109099166,109095655,109058803,109111067,109092456,109067713,109070515,109051272…
8	GO:0007411	axon guidance	36 of 1519 in the list	121 of 16705 in the genome	1.35e-07	109059685,109075966,109050229,109057537,109103454,109112925,109083743,109105459,109072467,109102016,109069615,109049467,109069110,109048869,109088697,109085858,109095921,109069218,109059512,109085432,109073771,109068738,122144024,109053453,109083811,109078957,109091138,109079135,109106390,109097612,109108520,109103473,109097568,109104259,109072073,109092547
9	GO:0007166	cell surface receptor signaling pathway	139 of 1519 in the list	891 of 16705 in the genome	1.71e-07	109088251,109078561,109092673,109045412,109072467,109067898,109053995,109099765,109071522,109094995,109075531,122134541,109075953,109063626,109102016,109111903,109067019,109095046,109109961,109069110,109072811,109062452,109083507,122144024,109113016,109079587,109046075,109064184,109066930,109051102,109075310,109046603,109090709,109062622,109092667,109099523,122137680,109070296,109093318,109100560…
10	GO:0097485	neuron projection guidance	36 of 1519 in the list	123 of 16705 in the genome	2.26e-07	109095921,109085858,109073771,109059512,109085432,109069218,122144024,109068738,109053453,109091138,109078957,109083811,109106390,109097612,109079135,109097568,109103473,109108520,109092547,109072073,109104259,109059685,109075966,109057537,109050229,109112925,109103454,109072467,109105459,109083743,109102016,109049467,109069615,109048869,109069110,109088697
11	GO:0000904	cell morphogenesis involved in differentiation	45 of 1519 in the list	194 of 16705 in the genome	5.26e-06	109097612,109106390,109079135,109091138,109078957,109083811,109092547,109076306,109072073,109104259,109097568,109109157,109097019,109064634,109108520,109103473,109073771,109085432,109059512,109069218,109095921,109085858,109053453,122144024,109068738,109065451,109049467,109069615,109102016,109049800,109088697,109048869,109069110,109057537,109050229,109062925,109075966,109059685,122145872,109063219…
12	GO:0032989	cellular component morphogenesis	49 of 1519 in the list	228 of 16705 in the genome	1.58e-05	109068738,109069218,109085432,109073771,109072073,109076306,109108520,109103473,109064634,109079135,109078957,109091138,109083743,109105459,109103454,109058165,109050229,109063219,109071685,109075966,109104426,109049467,109098381,109053453,109050861,122144024,109059512,109085858,109095921,109104259,109092547,109098772,109097019,109097568,109106390,109097612,109083811,109072467,109112925,109100653…
13	GO:0048666	neuron development	57 of 1519 in the list	287 of 16705 in the genome	2.09e-05	109057537,109059685,109058487,109072467,109112925,109069615,109088810,109102016,109088697,109079163,109048869,109069110,109059512,109095921,109085858,109053453,122144024,109101270,109111853,109097612,109106390,109100042,109094829,109061857,109083811,109092547,109104259,109051935,109097568,109098772,109097019,109087252,109050229,109075966,109063219,122145872,109086007,109083743,109105459,109063252…
14	GO:0048667	cell morphogenesis involved in neuron differentiation	41 of 1519 in the list	176 of 16705 in the genome	2.29e-05	122144024,109068738,109053453,109095921,109085858,109073771,109069218,109085432,109059512,109097568,109108520,109103473,109097019,109064634,109072073,109092547,109076306,109104259,109078957,109091138,109083811,109106390,109097612,109079135,109112925,109103454,109105459,109083743,109072467,109075966,109059685,122145872,109063219,109057537,109050229,109048869,109069110,109088697,109102016,109069615…
15	GO:0048812	neuron projection morphogenesis	42 of 1519 in the list	187 of 16705 in the genome	4.74e-05	109050229,109057537,109063219,109075966,109059685,109105459,109083743,109072467,109103454,109112925,109069615,109049467,109102016,109088697,109069110,109048869,109104426,109069218,109059512,109085432,109073771,109085858,109095921,109053453,109068738,122144024,109079135,109097612,109106390,109083811,109078957,109091138,109104259,109072073,109076306,109092547,109108520,109098772,109103473,109097019…
16	GO:0007409	axonogenesis	39 of 1519 in the list	167 of 16705 in the genome	4.79e-05	109102016,109049467,109069615,109048869,109069110,109088697,109075966,109059685,109063219,109057537,109050229,109112925,109103454,109072467,109083743,109105459,109091138,109078957,109083811,109097612,109106390,109079135,109097568,109064634,109097019,109103473,109108520,109092547,109072073,109104259,109095921,109085858,109073771,109085432,109059512,109069218,122144024,109068738,109053453
17	GO:0120039	plasma membrane bounded cell projection morphogenesis	42 of 1519 in the list	188 of 16705 in the genome	5.58e-05	109050229,109057537,109063219,109075966,109059685,109105459,109083743,109072467,109103454,109112925,109069615,109049467,109102016,109088697,109069110,109048869,109104426,109069218,109059512,109085432,109073771,109085858,109095921,109053453,109068738,122144024,109079135,109106390,109097612,109083811,109078957,109091138,109104259,109072073,109092547,109076306,109098772,109108520,109103473,109064634…
18	GO:0048858	cell projection morphogenesis	42 of 1519 in the list	189 of 16705 in the genome	6.56e-05	109079135,109097612,109106390,109083811,109091138,109078957,109104259,109076306,109092547,109072073,109064634,109097019,109103473,109098772,109108520,109097568,109059512,109085432,109069218,109073771,109085858,109095921,109053453,109068738,122144024,109049467,109069615,109102016,109088697,109069110,109104426,109048869,109050229,109057537,109063219,109075966,109059685,109072467,109083743,109105459…
19	GO:0000902	cell morphogenesis	48 of 1519 in the list	231 of 16705 in the genome	6.84e-05	109106390,109097612,109083811,109104259,109092547,109098772,109109157,109097019,109097568,109059512,109085858,109095921,109053453,122144024,109069615,109065451,109102016,109088697,109049800,109069110,109048869,109057537,109062925,109059685,109072467,109112925,109079135,109110997,109078957,109091138,109072073,109076306,109103473,109108520,109064634,109069218,109085432,109073771,109068738,109049467…
20	GO:0032990	cell part morphogenesis	42 of 1519 in the list	191 of 16705 in the genome	9.01e-05	109069110,109048869,109104426,109088697,109102016,109069615,109049467,109103454,109112925,109083743,109105459,109072467,109063219,109059685,109075966,109050229,109057537,109098772,109108520,109103473,109097019,109064634,109097568,109104259,109072073,109092547,109076306,109083811,109078957,109091138,109079135,109097612,109106390,109068738,122144024,109053453,109085858,109095921,109069218,109085432…
21	GO:0061564	axon development	39 of 1519 in the list	174 of 16705 in the genome	0.00015	109085858,109095921,109085432,109059512,109069218,109073771,109068738,122144024,109053453,109083811,109091138,109078957,109079135,109106390,109097612,109097019,109064634,109108520,109103473,109097568,109104259,109092547,109072073,109063219,109075966,109059685,109050229,109057537,109103454,109112925,109072467,109083743,109105459,109102016,109049467,109069615,109069110,109048869,109088697
22	GO:0022008	neurogenesis	67 of 1519 in the list	383 of 16705 in the genome	0.00021	109092547,109076864,109104259,109097568,109051935,109097019,109098772,109100042,109106390,109097612,109094829,109083811,109061857,109053453,122144024,109101270,109111853,109095406,109059512,109095921,109085858,109088697,109079163,109048869,109069110,109088810,109083427,109075178,109069615,109084360,109102016,109092612,109072467,109072188,109112925,109057537,109059685,109058487,109076306,109072073…
23	GO:0006928	movement of cell or subcellular component	86 of 1519 in the list	537 of 16705 in the genome	0.00022	109093271,109061561,109112925,109065641,109084360,109065451,109107645,109072343,109048869,109078808,109096908,109049800,109088697,109085858,109095921,109059512,109074070,109053453,109083811,109101292,109106390,109097612,109097568,109051935,109104259,109092547,109096786,122145872,109090057,109075966,109050229,109066206,109081010,109056047,109058165,109067099,109048365,109083743,109105459,109098381…
24	GO:0030182	neuron differentiation	59 of 1519 in the list	324 of 16705 in the genome	0.00029	109102016,109088810,109069615,109069110,109048869,109079163,109088697,109058487,109059685,109057537,109112925,109072467,109083811,109061857,109094829,109100042,109097612,109106390,109097019,109098772,109097568,109051935,109104259,109092547,109085858,109095921,109059512,109111853,109101270,122144024,109053453,109049467,109104426,122145872,109063219,109075966,109050229,109087252,109048913,109103454…
25	GO:0009653	anatomical structure morphogenesis	97 of 1519 in the list	641 of 16705 in the genome	0.00057	109072467,109057537,109060933,109046145,109059685,109069110,109062452,109053856,109066092,109099543,109074410,109069615,109102016,109111903,109111853,109101270,122144024,109047485,109110565,109098772,109100042,109063252,109086007,122146018,109103454,109092667,109071685,109063219,109104426,109065508,109068738,109098127,109070872,109047021,109085432,109069218,109073771,109076306,109064634,109061372…
26	GO:0008038	neuron recognition	9 of 1519 in the list	14 of 16705 in the genome	0.00093	1.09079e+80
27	GO:0007399	nervous system development	101 of 1519 in the list	683 of 16705 in the genome	0.00098	109102016,109069615,109075178,109083427,109097716,109069110,109101956,109099543,109058487,109059685,109108249,109078561,109090999,109057537,109072467,109092612,109061857,109070060,109100042,109098772,109057872,109082455,109076864,109101270,109111853,122144024,109058323,109058918,109103597,109104426,109088360,109063219,109048913,109103454,109063252,109070585,109086007,109091138,122136169,109079135…
28	GO:0040011	locomotion	64 of 1519 in the list	377 of 16705 in the genome	0.00121	109098381,109069975,109049467,109067619,109099506,109109037,109090057,109075966,109050229,109103454,109058165,109105459,109049718,109083743,122146018,109091138,109078957,109079135,109112917,109108520,109103473,122139879,109076306,109072073,109094760,109085432,109069218,109073771,109068738,109098127,109102016,109084360,109065451,109069615,109069110,109095149,109048869,109067019,109096908,109049800…
29	GO:0031175	neuron projection development	43 of 1519 in the list	222 of 16705 in the genome	0.00255	109072073,109076306,109108520,109103473,109064634,109079135,109078957,109091138,109068738,109073771,109069218,109085432,109104426,109049467,109083743,109105459,109103454,109048913,109050229,109075966,109063219,109092547,109104259,109097568,109098772,109097019,109097612,109106390,109083811,109053453,122144024,109059512,109095921,109085858,109088697,109048869,109069110,109069615,109102016,109072467…
30	GO:0120036	plasma membrane bounded cell projection organization	60 of 1519 in the list	356 of 16705 in the genome	0.00343	109048611,109059512,109085858,109095921,109053453,109085197,122144024,109097612,109106390,109083811,109104259,109092547,109098772,109109157,109097019,109051935,109097568,109057537,109080969,109059685,109051913,109072467,109112925,109084360,109069615,109088810,109102016,109078808,109088697,109069110,109066092,109048869,109069218,109085432,109053234,109073771,109068738,109079135,109054349,109078957…
31	GO:0048468	cell development	75 of 1519 in the list	481 of 16705 in the genome	0.00408	109050229,109087252,109071685,109063219,122145872,109075966,109083743,109105459,109063252,109086007,109103454,109048913,109058165,109049467,109098381,109104426,109085432,109069218,109073771,109068738,109098127,109079135,109091138,109045873,109078957,109076306,109072073,109064634,109108520,109103473,109061372,109078028,109100653,109057537,109058487,109059685,109062925,109072467,109087189,109112925…
32	GO:0048699	generation of neurons	59 of 1519 in the list	352 of 16705 in the genome	0.00499	109078957,109091138,109079135,109108520,109103473,109057697,109064634,109061372,109104800,109072073,109076306,109069218,109085432,109073771,109068738,109049467,109104426,109063219,122145872,109075966,109050229,109087252,109103454,109048913,109063252,109105459,109083743,109086007,109061857,109083811,109094829,109106390,109097612,109100042,109098772,109097019,109051935,109097568,109104259,109092547…
33	GO:0050896	response to stimulus	462 of 1519 in the list	4268 of 16705 in the genome	0.00712	122138332,109089728,109103154,109046921,109051643,109105878,109105200,109059959,109111373,109100854,109112286,109084760,109069218,109065147,109071687,109104426,109105300,109090197,109079426,109103597,109097625,109079579,109047453,109072218,109075141,109046603,122137680,109066900,109052842,109063119,109087599,109049081,109113016,122144024,109051147,109061670,109083507,109074470,109099543,109069615…
34	GO:0042330	taxis	40 of 1519 in the list	211 of 16705 in the genome	0.01013	109053453,109068738,122144024,109085432,109059512,109069218,109073771,109085858,109095921,109104259,109092547,109072073,109097019,109103473,109108520,109097568,109079135,109097612,109106390,109083811,109091138,109078957,109072467,109105459,109083743,109103454,109112925,109050229,109057537,109075966,109059685,109067019,109099506,109088697,109069110,109048869,109084360,109049467,109069615,109102016
35	GO:0007155	cell adhesion	97 of 1519 in the list	690 of 16705 in the genome	0.01516	109095798,109051868,109053172,109069958,109099500,109100572,109062490,109093318,109103454,109058228,109096544,109099482,109091138,109108845,109065522,109051492,109093790,109077623,109065338,109058635,109058307,109052926,122134541,109048698,109094414,109110339,109090206,109048817,109097949,109101199,122142020,109060933,109056354,109045412,109059685,109072467,109063108,109049490,122139587,109070540…
36	GO:0022610	biological adhesion	97 of 1519 in the list	690 of 16705 in the genome	0.01516	109098930,109102649,109068749,109108582,109109230,109062747,109069640,109099166,109070515,109078957,109045873,109100537,109048459,109104800,109112754,109075966,109048819,109064790,109093379,109058165,109072630,109107580,109073638,109069975,109069867,109055255,109099162,109083416,109083811,109072970,109097612,122144288,109109157,109104259,109105560,109102025,109065034,122138578,109062925,109109721…
37	GO:0006935	chemotaxis	39 of 1519 in the list	208 of 16705 in the genome	0.01725	109104259,109092547,109072073,109108520,109103473,109097568,109079135,109106390,109097612,109083811,109091138,109078957,109053453,109068738,122144024,109085432,109059512,109069218,109073771,109085858,109095921,109067019,109099506,109088697,109069110,109048869,109084360,109049467,109069615,109102016,109072467,109083743,109105459,109103454,109112925,109050229,109057537,109059685,109075966
38	GO:0030030	cell projection organization	64 of 1519 in the list	408 of 16705 in the genome	0.01824	109068738,109053234,109073771,109085432,109069218,109076306,122139879,109072073,109064634,109103473,109108520,109079135,109091138,109078957,109054349,109046882,109083743,109105459,109103454,109048913,109050229,109075966,109063219,122145872,109067619,109105530,109104426,109068951,109049467,109053453,122144024,109085197,109059512,109048611,109095921,109085858,109092547,109104259,109097568,122148155…
39	GO:0007267	cell-cell signaling	63 of 1519 in the list	400 of 16705 in the genome	0.01872	109093103,109112286,109085870,109045062,109112056,109058803,109098805,109073771,109055483,109053234,109107238,109092825,109058347,109102701,109080797,109076306,109056663,109044940,109070992,109059230,109103800,109100560,109102702,109062622,109075310,109077236,109066876,109099523,109065743,109047174,109079041,109099171,122135638,109091350,109055436,109060420,109087709,122144024,109081822,109050796…
40	GO:0007167	enzyme linked receptor protein signaling pathway	41 of 1519 in the list	233 of 16705 in the genome	0.04991	109063626,109104746,122142008,109067019,109095046,109109961,109073221,109072343,109046603,109078561,109092667,109075966,122137680,109072467,109105459,109063045,109055822,109097416,109071522,109079006,109113016,109078745,109065689,109090263,122136124,109062573,109103154,109098463,109046075,109072073,109064184,109066930,109051102,109097568,109094760,109104460,109065147,109045881,109096227,109111067…

## Sheet: WGBS_GO_Genebody_Down
1	GO:0023052	signaling	379 of 1544 in the list	3032 of 16705 in the genome	4.59e-08	109084950,109104824,109096666,109055584,109110634,109083582,109094505,109096222,109095435,109065929,109075570,109074527,109060406,109069500,109084134,109049601,109088470,109107454,109105347,109100375,109076122,109109150,109085994,109087499,109049134,109081062,109095756,109076555,109047457,109100220,109062129,109105198,109055771,109064023,109072522,109101281,109109574,109089388,109065336,109070444…
2	GO:0007154	cell communication	388 of 1544 in the list	3127 of 16705 in the genome	6.64e-08	109053994,109072990,109076706,109068575,109069037,109071886,109088191,109045238,109096355,109109562,109101131,109061998,109061032,109101953,109083439,109092711,109055395,109096645,109111230,109050086,109050092,109052499,109065003,109066532,109083042,109098557,109051804,109045235,109048713,109061777,109086034,109059084,109113829,109097316,109100568,109050964,109052144,109097117,109101433,109090269…
3	GO:0050789	regulation of biological process	688 of 1544 in the list	6306 of 16705 in the genome	1.03e-05	122139428,109080673,109101119,109063761,109051932,109093476,109101673,109059013,109098228,109088277,109051162,109053627,109048443,109109680,109113307,109048319,109101670,109050811,109095255,109075130,109065545,122143934,109065430,109084470,109082365,109105188,109083828,109076273,109062965,109096170,109094682,109059683,109047807,109092858,109102888,109057810,109095903,109107363,109083865,109104877…
4	GO:0007165	signal transduction	348 of 1544 in the list	2865 of 16705 in the genome	1.31e-05	109101953,109083439,109061998,109061032,109096645,109055395,109111230,109050086,109092711,109068575,109069037,109076706,109071886,109053994,109072990,109109562,109096355,109045238,109101131,109088191,109100568,109097316,109050964,109074312,109110051,109101433,109097117,109090269,109079954,109066655,109052499,109083042,109065003,109066532,109061777,109086034,109048713,109059084,109098557,109045235…
5	GO:0065007	biological regulation	730 of 1544 in the list	6778 of 16705 in the genome	2.42e-05	109101921,109060011,109099098,109060999,109066441,109086675,109074618,109046208,109083017,109106283,109054441,109110287,109113825,109081850,109065632,109055844,109101149,109055653,109052501,109066226,109061118,109098337,109095418,109065339,109072723,109075575,109085370,122135898,109059790,122143724,109083511,109100269,109078899,109108533,109061502,109109954,109077194,109063928,109097729,109082501…
6	GO:0050794	regulation of cellular process	645 of 1544 in the list	5904 of 16705 in the genome	4.43e-05	109061998,109069974,109103120,109060748,109061032,109101953,109083439,109045571,109092711,109050433,109055395,109096645,109109594,109083181,109111230,109078846,109050086,109051053,109053994,109061734,109072990,109048198,109076706,109057873,109068575,109060614,109069037,109071886,109088191,109053276,109109310,109049919,109088449,109045238,109096355,109087731,109109562,109101131,109099118,109060341…
7	GO:0051716	cellular response to stimulus	397 of 1544 in the list	3453 of 16705 in the genome	0.00059	109051600,109104877,109083865,109107363,109089650,109108838,109080954,109109169,109095903,109102888,109057810,109080429,109052551,109112271,109050122,109108021,109082453,109096584,109101557,109100429,109055914,109073411,109056989,109090778,109100632,109075519,109049675,109095032,109088152,109092483,109096416,109087127,109068157,109076368,109079265,109082599,122145118,109053256,109070023,109096232…
8	GO:0006897	endocytosis	36 of 1544 in the list	162 of 16705 in the genome	0.001	109094779,109061261,109051932,109101119,109065083,109050602,109059084,109099900,109103530,109063030,109082453,109048505,109047340,109076473,109098264,109078130,109047492,109054615,109045613,109049272,122144283,109100529,109099460,109063587,122146588,109075848,109051539,109090199,109071622,109093505,109091286,109079046,109096428,109046283,109098856,109083511
9	GO:0010646	regulation of cell communication	104 of 1544 in the list	746 of 16705 in the genome	0.02356	109075471,109100429,109087958,109100632,122146588,109074686,109055865,109068633,109094977,109079954,109049134,109107039,109051834,109065003,109103832,109046093,109092858,109062919,109098557,109045671,109109436,109096584,109109574,109096517,109101657,109101318,109083439,109045571,109060748,122148724,109090153,109077348,109092086,109098300,109097598,109059373,109105019,109081480,122138738,109110203…
10	GO:0035556	intracellular signal transduction	130 of 1544 in the list	984 of 16705 in the genome	0.02972	109061170,109048713,109066431,109064023,109108021,109055771,109082453,109062129,109095903,109103832,109047457,109065003,109087492,109104877,109066532,109100007,109065214,109052499,109090269,109088152,109067908,109092483,109096416,109087127,109055865,109093326,109056989,109070887,109090778,109051476,109049044,122147506,109097316,109100568,109050255,109068027,109060406,109075570,109088191,109056841…
11	GO:0007399	nervous system development	96 of 1544 in the list	683 of 16705 in the genome	0.03666	109049272,109091834,109046067,109059714,109103307,109087857,109079747,109075848,109096170,109058322,109088476,109055842,109056376,109094787,109098989,109055844,109077939,109057072,109052501,109055574,109082680,109061315,109084125,109047492,109098264,109059809,109071115,122145089,109086302,109103626,109092613,109089332,109099307,109101312,109098343,109083511,109110016,109052321,109111068,109051173…
12	GO:1902531	regulation of intracellular signal transduction	50 of 1544 in the list	296 of 16705 in the genome	0.03888	109051173,109059201,109094977,109100269,109079954,109098343,109082278,109061682,109067519,109099460,109074686,109090397,109074990,109087958,109075471,109064087,109100429,109051162,109046093,109092858,109095304,109062643,109101673,109063928,109065003,109081480,122138738,109110203,109105019,109060748,109077348,109092086,109076273,109101318,109083439,109061500,109113084,109067372,109065430,109061691…
13	GO:0023051	regulation of signaling	104 of 1544 in the list	757 of 16705 in the genome	0.04391	109073213,109109543,109049919,109065929,109053248,109061691,109109562,109087731,109095922,109100706,109053994,109104824,109110203,122138738,109081480,109059373,109105019,109097598,109098300,109092086,109077348,122148724,109090153,109060748,109045571,109083439,109101318,109101657,109096517,109109574,109096584,109045671,109109436,109098557,109062919,109092858,109046093,109103832,109065003,109051834…

## Sheet: WGBS_GO_promoter_Up
GO:0044281	small molecule metabolic process	34 of 223 in the list	1291 of 16705 in the genome	0.06142	122135549,109046910,122148994,109069357,109045865,109054326,109082139,109108030,109067282,109094532,109065923,109068951,109087607,109096349,109070621,109080628,109104721,109086690,109113790,109061854,109095697,109088812,109069865,109087738,109071337,109049272,109091700,109049010,109063427,109056685,109066144,109047281,109090651,109073969
GO:0030299	intestinal cholesterol absorption	2 of 223 in the list	2 of 16705 in the genome	0.10538	1.09069e+17
GO:0044241	lipid digestion	2 of 223 in the list	2 of 16705 in the genome	0.10538	1.09069e+17
GO:0098856	intestinal lipid absorption	2 of 223 in the list	2 of 16705 in the genome	0.10538	1.09069e+17
GO:0050892	intestinal absorption	2 of 223 in the list	3 of 16705 in the genome	0.31336	1.09049e+17
GO:1901615	organic hydroxy compound metabolic process	10 of 223 in the list	216 of 16705 in the genome	0.39443	1.09089e+89
GO:0008203	cholesterol metabolic process	5 of 223 in the list	55 of 16705 in the genome	0.48669	1.09069e+44
GO:0006066	alcohol metabolic process	8 of 223 in the list	154 of 16705 in the genome	0.65034	1.09046e+71
GO:1902652	secondary alcohol metabolic process	5 of 223 in the list	62 of 16705 in the genome	0.83956	1.09054e+44
GO:0016125	sterol metabolic process	5 of 223 in the list	64 of 16705 in the genome	0.96816	1.09049e+44
GO:0022600	digestive system process	2 of 223 in the list	6 of 16705 in the genome	1	1.09049e+17
GO:0015914	phospholipid transport	4 of 223 in the list	47 of 16705 in the genome	1	1.09049e+35
GO:0032102	negative regulation of response to external stimulus	4 of 223 in the list	51 of 16705 in the genome	1	1.09049e+35
GO:0042632	cholesterol homeostasis	2 of 223 in the list	9 of 16705 in the genome	1	1.09069e+17
GO:0055092	sterol homeostasis	2 of 223 in the list	9 of 16705 in the genome	1	1.09049e+17
GO:0019752	carboxylic acid metabolic process	17 of 223 in the list	650 of 16705 in the genome	1	1.09062e+152
GO:0006869	lipid transport	8 of 223 in the list	207 of 16705 in the genome	1	1.22142e+71
GO:0043436	oxoacid metabolic process	17 of 223 in the list	654 of 16705 in the genome	1	1.09114e+152
GO:0009893	positive regulation of metabolic process	13 of 223 in the list	449 of 16705 in the genome	1	1.09055e+116
GO:0006082	organic acid metabolic process	17 of 223 in the list	670 of 16705 in the genome	1	1.09049e+152
GO:0007586	digestion	2 of 223 in the list	11 of 16705 in the genome	1	1.09069e+17
GO:0030301	cholesterol transport	2 of 223 in the list	11 of 16705 in the genome	1	1.09069e+17
GO:0010876	lipid localization	8 of 223 in the list	219 of 16705 in the genome	1	1.09069e+71
GO:0015748	organophosphate ester transport	4 of 223 in the list	63 of 16705 in the genome	1	1.09081e+35
GO:0031325	positive regulation of cellular metabolic process	12 of 223 in the list	417 of 16705 in the genome	1	1.0908e+107
GO:0006629	lipid metabolic process	21 of 223 in the list	918 of 16705 in the genome	1	1.09082e+188
GO:0044255	cellular lipid metabolic process	16 of 223 in the list	642 of 16705 in the genome	1	1.0908e+143
GO:0015918	sterol transport	2 of 223 in the list	13 of 16705 in the genome	1	1.09049e+17
GO:0008202	steroid metabolic process	5 of 223 in the list	105 of 16705 in the genome	1	1.09049e+44
GO:0043647	inositol phosphate metabolic process	3 of 223 in the list	38 of 16705 in the genome	1	1.09066e+26
GO:0051241	negative regulation of multicellular organismal process	4 of 223 in the list	70 of 16705 in the genome	1	1.09096e+35
GO:0001676	long-chain fatty acid metabolic process	2 of 223 in the list	14 of 16705 in the genome	1	1.09081e+17
GO:0050768	negative regulation of neurogenesis	2 of 223 in the list	14 of 16705 in the genome	1	1.09049e+17
GO:0051961	negative regulation of nervous system development	2 of 223 in the list	14 of 16705 in the genome	1	1.09096e+17
GO:0051173	positive regulation of nitrogen compound metabolic process	11 of 223 in the list	387 of 16705 in the genome	1	1.09054e+98
GO:0065008	regulation of biological quality	21 of 223 in the list	944 of 16705 in the genome	1	1.09066e+188
GO:0009064	glutamine family amino acid metabolic process	4 of 223 in the list	72 of 16705 in the genome	1	1.09062e+35
GO:0031667	response to nutrient levels	3 of 223 in the list	40 of 16705 in the genome	1	1.09049e+26
GO:0006195	purine nucleotide catabolic process	2 of 223 in the list	15 of 16705 in the genome	1	1.09071e+17
GO:0006198	cAMP catabolic process	2 of 223 in the list	15 of 16705 in the genome	1	1.09071e+17
GO:0009154	purine ribonucleotide catabolic process	2 of 223 in the list	15 of 16705 in the genome	1	1.09071e+17
GO:0051246	regulation of protein metabolic process	10 of 223 in the list	343 of 16705 in the genome	1	1.09103e+89
GO:2000026	regulation of multicellular organismal development	6 of 223 in the list	155 of 16705 in the genome	1	1.09049e+53
GO:0009991	response to extracellular stimulus	3 of 223 in the list	42 of 16705 in the genome	1	1.09049e+26
GO:0009261	ribonucleotide catabolic process	2 of 223 in the list	16 of 16705 in the genome	1	1.09071e+17
GO:0031532	actin cytoskeleton reorganization	2 of 223 in the list	16 of 16705 in the genome	1	1.09091e+17
GO:0043588	skin development	2 of 223 in the list	16 of 16705 in the genome	1	1.09052e+17
GO:0032012	regulation of ARF protein signal transduction	3 of 223 in the list	43 of 16705 in the genome	1	1.09104e+26
GO:0009891	positive regulation of biosynthetic process	8 of 223 in the list	252 of 16705 in the genome	1	1.09062e+71
GO:0031328	positive regulation of cellular biosynthetic process	8 of 223 in the list	252 of 16705 in the genome	1	1.09067e+71
GO:0009214	cyclic nucleotide catabolic process	2 of 223 in the list	17 of 16705 in the genome	1	1.09071e+17
GO:0010721	negative regulation of cell development	2 of 223 in the list	17 of 16705 in the genome	1	1.09049e+17
GO:0015850	organic hydroxy compound transport	2 of 223 in the list	17 of 16705 in the genome	1	1.09049e+17
GO:0010604	positive regulation of macromolecule metabolic process	11 of 223 in the list	409 of 16705 in the genome	1	1.09107e+98
GO:1901360	organic cyclic compound metabolic process	45 of 223 in the list	2512 of 16705 in the genome	1	109103413,109104721,109080628,109075956,109073969,109047281,109083735,109056685,109063427,109071337,109049272,109088598,109054326,109088497,109051960,122139722,109057851,109080079,109094532,109111004,109068097,122140171,109095697,109088812,109113790,109086690,109070621,109090651,109110397,109099831,109056243,109091700,109106116,122141329,109087738,109084414,109104995,109082139,109069357,109076745…
GO:0007155	cell adhesion	16 of 223 in the list	690 of 16705 in the genome	1	1.09049e+143
GO:0022610	biological adhesion	16 of 223 in the list	690 of 16705 in the genome	1	1.09048e+143
GO:0008015	blood circulation	5 of 223 in the list	121 of 16705 in the genome	1	1.09059e+44
GO:0003013	circulatory system process	5 of 223 in the list	122 of 16705 in the genome	1	1.09112e+44
GO:0048518	positive regulation of biological process	20 of 223 in the list	937 of 16705 in the genome	1	1.09069e+179
GO:0032095	regulation of response to food	2 of 223 in the list	19 of 16705 in the genome	1	1.2214e+17
GO:0032096	negative regulation of response to food	2 of 223 in the list	19 of 16705 in the genome	1	1.2214e+17
GO:0032099	negative regulation of appetite	2 of 223 in the list	19 of 16705 in the genome	1	1.2214e+17
GO:0032104	regulation of response to extracellular stimulus	2 of 223 in the list	19 of 16705 in the genome	1	1.09047e+17
GO:0032105	negative regulation of response to extracellular stimulus	2 of 223 in the list	19 of 16705 in the genome	1	1.2214e+17
GO:0032107	regulation of response to nutrient levels	2 of 223 in the list	19 of 16705 in the genome	1	1.2214e+17
GO:0032108	negative regulation of response to nutrient levels	2 of 223 in the list	19 of 16705 in the genome	1	1.2214e+17
GO:0072523	purine-containing compound catabolic process	2 of 223 in the list	19 of 16705 in the genome	1	1.09095e+17
GO:0048522	positive regulation of cellular process	18 of 223 in the list	823 of 16705 in the genome	1	1.09073e+161
GO:0032958	inositol phosphate biosynthetic process	2 of 223 in the list	20 of 16705 in the genome	1	1.09066e+17
GO:0060046	regulation of acrosome reaction	2 of 223 in the list	20 of 16705 in the genome	1	1.09052e+17
GO:2000344	positive regulation of acrosome reaction	2 of 223 in the list	20 of 16705 in the genome	1	1.09055e+17
GO:1901605	alpha-amino acid metabolic process	6 of 223 in the list	174 of 16705 in the genome	1	1.09057e+53
GO:0032268	regulation of cellular protein metabolic process	9 of 223 in the list	323 of 16705 in the genome	1	1.09085e+80
GO:0007339	binding of sperm to zona pellucida	2 of 223 in the list	21 of 16705 in the genome	1	1.09052e+17
GO:0009988	cell-cell recognition	2 of 223 in the list	21 of 16705 in the genome	1	1.09055e+17
GO:0032098	regulation of appetite	2 of 223 in the list	21 of 16705 in the genome	1	1.2214e+17
GO:0035036	sperm-egg recognition	2 of 223 in the list	21 of 16705 in the genome	1	1.09055e+17
GO:0035803	egg coat formation	2 of 223 in the list	21 of 16705 in the genome	1	1.09055e+17
GO:0040012	regulation of locomotion	5 of 223 in the list	134 of 16705 in the genome	1	1.09061e+44
GO:0050793	regulation of developmental process	9 of 223 in the list	331 of 16705 in the genome	1	1.09085e+80
GO:0045995	regulation of embryonic development	2 of 223 in the list	22 of 16705 in the genome	1	1.09049e+17
GO:0010817	regulation of hormone levels	4 of 223 in the list	94 of 16705 in the genome	1	1.09069e+35
GO:0006939	smooth muscle contraction	2 of 223 in the list	23 of 16705 in the genome	1	1.09108e+17
GO:0042430	indole-containing compound metabolic process	2 of 223 in the list	23 of 16705 in the genome	1	1.09087e+17
GO:0055088	lipid homeostasis	2 of 223 in the list	23 of 16705 in the genome	1	1.09049e+17
GO:0031331	positive regulation of cellular catabolic process	3 of 223 in the list	57 of 16705 in the genome	1	1.09049e+26
GO:0022411	cellular component disassembly	3 of 223 in the list	58 of 16705 in the genome	1	1.09047e+26
GO:0006766	vitamin metabolic process	2 of 223 in the list	25 of 16705 in the genome	1	1.09047e+17
GO:0009084	glutamine family amino acid biosynthetic process	2 of 223 in the list	25 of 16705 in the genome	1	1.09057e+17
GO:0006040	amino sugar metabolic process	2 of 223 in the list	26 of 16705 in the genome	1	1.09082e+17
GO:0007292	female gamete generation	2 of 223 in the list	26 of 16705 in the genome	1	1.09055e+17
GO:0048477	oogenesis	2 of 223 in the list	26 of 16705 in the genome	1	1.09052e+17
GO:0006810	transport	40 of 223 in the list	2305 of 16705 in the genome	1	109057984,109058449,109088645,122147482,109109307,109063427,109081945,109078720,109049272,109082312,109060640,109061079,109069459,109090723,109093498,109073969,109058803,109055056,109066774,109047531,109080856,109105742,109051070,109086975,109057939,109045313,122134137,109069357,109081696,109050710,109081661,109056736,109088304,109064347,109113600,109082453,109111694,109069520,109054095,122141646
GO:0019751	polyol metabolic process	3 of 223 in the list	61 of 16705 in the genome	1	1.09108e+26
GO:0006936	muscle contraction	3 of 223 in the list	62 of 16705 in the genome	1	1.09112e+26
GO:0009896	positive regulation of catabolic process	3 of 223 in the list	62 of 16705 in the genome	1	1.0908e+26
GO:0010628	positive regulation of gene expression	3 of 223 in the list	62 of 16705 in the genome	1	1.09085e+26
GO:0003015	heart process	2 of 223 in the list	27 of 16705 in the genome	1	1.09055e+17
GO:0030865	cortical cytoskeleton organization	2 of 223 in the list	27 of 16705 in the genome	1	1.09105e+17
GO:0060047	heart contraction	2 of 223 in the list	27 of 16705 in the genome	1	1.09059e+17
GO:2000243	positive regulation of reproductive process	2 of 223 in the list	27 of 16705 in the genome	1	1.09055e+17
GO:0001522	pseudouridine synthesis	2 of 223 in the list	28 of 16705 in the genome	1	1.2214e+17
GO:0046165	alcohol biosynthetic process	3 of 223 in the list	64 of 16705 in the genome	1	1.09089e+26
GO:0051234	establishment of localization	40 of 223 in the list	2331 of 16705 in the genome	1	109109307,122147482,109058449,109088645,109057984,109047531,109066774,109055056,109073969,109058803,109093498,109061079,109090723,109069459,109049272,109082312,109060640,109078720,109081945,109063427,109050710,109069357,109081696,122134137,109045313,109057939,109051070,109086975,109105742,109080856,109069520,109054095,122141646,109111694,109082453,109064347,109113600,109088304,109081661,109056736
GO:0003012	muscle system process	3 of 223 in the list	65 of 16705 in the genome	1	1.09047e+26
GO:0046486	glycerolipid metabolic process	6 of 223 in the list	204 of 16705 in the genome	1	1.09088e+53
GO:0009225	nucleotide-sugar metabolic process	2 of 223 in the list	29 of 16705 in the genome	1	1.09096e+17
GO:0016226	iron-sulfur cluster assembly	2 of 223 in the list	29 of 16705 in the genome	1	1.22137e+17
GO:0031163	metallo-sulfur cluster assembly	2 of 223 in the list	29 of 16705 in the genome	1	1.22147e+17
GO:1903008	organelle disassembly	2 of 223 in the list	29 of 16705 in the genome	1	1.22134e+17
GO:0051179	localization	44 of 223 in the list	2613 of 16705 in the genome	1	109081661,109056736,109088304,109113600,109082453,109111694,122141646,109069520,109051070,109081696,109050710,109063427,109060640,109049272,109090723,109096388,109093498,109058803,109073969,109066774,109047531,109057984,122147482,109058781,109064347,109054095,109080856,109105742,109086975,109045313,109057939,122134137,109069357,109078720,109081945,109082312,109069459,109061079,109055056,109112917…
GO:1901617	organic hydroxy compound biosynthetic process	4 of 223 in the list	109 of 16705 in the genome	1	1.09087e+35
GO:2000112	regulation of cellular macromolecule biosynthetic process	5 of 223 in the list	157 of 16705 in the genome	1	1.0911e+44
GO:0019637	organophosphate metabolic process	16 of 223 in the list	782 of 16705 in the genome	1	1.09074e+143
GO:0031329	regulation of cellular catabolic process	4 of 223 in the list	111 of 16705 in the genome	1	1.0908e+35
GO:0045017	glycerolipid biosynthetic process	4 of 223 in the list	111 of 16705 in the genome	1	1.09088e+35
GO:0006631	fatty acid metabolic process	5 of 223 in the list	159 of 16705 in the genome	1	1.09081e+44
GO:0030334	regulation of cell migration	4 of 223 in the list	112 of 16705 in the genome	1	1.09101e+35
GO:1901607	alpha-amino acid biosynthetic process	3 of 223 in the list	69 of 16705 in the genome	1	1.09057e+26
GO:0006520	cellular amino acid metabolic process	8 of 223 in the list	319 of 16705 in the genome	1	1.09067e+71
GO:0006793	phosphorus metabolic process	18 of 223 in the list	920 of 16705 in the genome	1	1.09108e+161
GO:0051093	negative regulation of developmental process	3 of 223 in the list	71 of 16705 in the genome	1	1.09049e+26
GO:0051239	regulation of multicellular organismal process	8 of 223 in the list	325 of 16705 in the genome	1	1.09082e+71
GO:0006865	amino acid transport	2 of 223 in the list	33 of 16705 in the genome	1	1.09051e+17
GO:0009166	nucleotide catabolic process	2 of 223 in the list	33 of 16705 in the genome	1	1.09095e+17
GO:0042310	vasoconstriction	2 of 223 in the list	33 of 16705 in the genome	1	1.09112e+17
GO:2000241	regulation of reproductive process	2 of 223 in the list	33 of 16705 in the genome	1	1.09055e+17
GO:0015849	organic acid transport	3 of 223 in the list	72 of 16705 in the genome	1	1.09055e+26
GO:0006650	glycerophospholipid metabolic process	5 of 223 in the list	167 of 16705 in the genome	1	1.09088e+44
GO:0045935	positive regulation of nucleobase-containing compound metabolic process	7 of 223 in the list	273 of 16705 in the genome	1	1.09107e+62
GO:0010608	posttranscriptional regulation of gene expression	5 of 223 in the list	168 of 16705 in the genome	1	1.09052e+44
GO:0032101	regulation of response to external stimulus	4 of 223 in the list	119 of 16705 in the genome	1	1.2214e+35
GO:0032456	endocytic recycling	2 of 223 in the list	34 of 16705 in the genome	1	1.09054e+17
GO:0008037	cell recognition	2 of 223 in the list	35 of 16705 in the genome	1	1.09052e+17
GO:0018958	phenol-containing compound metabolic process	2 of 223 in the list	35 of 16705 in the genome	1	1.09084e+17
GO:0009894	regulation of catabolic process	4 of 223 in the list	123 of 16705 in the genome	1	1.0908e+35
GO:2000145	regulation of cell motility	4 of 223 in the list	123 of 16705 in the genome	1	1.09096e+35
GO:0006541	glutamine metabolic process	2 of 223 in the list	36 of 16705 in the genome	1	1.09047e+17
GO:0006636	unsaturated fatty acid biosynthetic process	2 of 223 in the list	36 of 16705 in the genome	1	1.22149e+17
GO:0006721	terpenoid metabolic process	2 of 223 in the list	36 of 16705 in the genome	1	1.09088e+17
GO:1901292	nucleoside phosphate catabolic process	2 of 223 in the list	36 of 16705 in the genome	1	1.09071e+17
GO:0046488	phosphatidylinositol metabolic process	4 of 223 in the list	124 of 16705 in the genome	1	1.09108e+35
GO:0044283	small molecule biosynthetic process	8 of 223 in the list	340 of 16705 in the genome	1	1.09089e+71
GO:0008652	cellular amino acid biosynthetic process	3 of 223 in the list	78 of 16705 in the genome	1	1.09057e+26
GO:0098609	cell-cell adhesion	7 of 223 in the list	284 of 16705 in the genome	1	1.09061e+62
GO:0006417	regulation of translation	4 of 223 in the list	126 of 16705 in the genome	1	1.0911e+35
GO:0046700	heterocycle catabolic process	5 of 223 in the list	178 of 16705 in the genome	1	1.09071e+44
GO:0030036	actin cytoskeleton organization	8 of 223 in the list	344 of 16705 in the genome	1	1.09085e+71
GO:0007281	germ cell development	2 of 223 in the list	38 of 16705 in the genome	1	1.09052e+17
GO:0033559	unsaturated fatty acid metabolic process	2 of 223 in the list	38 of 16705 in the genome	1	1.22149e+17
GO:1903311	regulation of mRNA metabolic process	3 of 223 in the list	80 of 16705 in the genome	1	1.09055e+26
GO:0032787	monocarboxylic acid metabolic process	7 of 223 in the list	289 of 16705 in the genome	1	1.09069e+62
GO:0071702	organic substance transport	22 of 223 in the list	1222 of 16705 in the genome	1	1.09064e+197
GO:0044270	cellular nitrogen compound catabolic process	5 of 223 in the list	180 of 16705 in the genome	1	1.09082e+44
GO:0030335	positive regulation of cell migration	2 of 223 in the list	39 of 16705 in the genome	1	1.09061e+17
GO:0034248	regulation of cellular amide metabolic process	4 of 223 in the list	130 of 16705 in the genome	1	1.0911e+35
GO:0046483	heterocycle metabolic process	39 of 223 in the list	2374 of 16705 in the genome	1	109098475,109057440,109111004,109094532,109088547,109068097,109054554,109080278,109076745,109080079,109057851,122139722,109088497,109051960,109082139,109088598,122141329,109084414,109087738,109104995,109091700,109106116,109071337,109056685,109110397,109056243,109099831,109090651,109073969,109047281,109075956,109070621,109080628,109113790,109086690,109103413,109104721,109095697,122140171
GO:0046903	secretion	5 of 223 in the list	182 of 16705 in the genome	1	1.09082e+44
GO:0044703	multi-organism reproductive process	4 of 223 in the list	131 of 16705 in the genome	1	1.09052e+35
GO:0009072	aromatic amino acid family metabolic process	2 of 223 in the list	40 of 16705 in the genome	1	1.09087e+17
GO:0046942	carboxylic acid transport	2 of 223 in the list	40 of 16705 in the genome	1	1.09082e+17
GO:0046434	organophosphate catabolic process	3 of 223 in the list	83 of 16705 in the genome	1	1.09071e+26
GO:0030029	actin filament-based process	8 of 223 in the list	352 of 16705 in the genome	1	1.09091e+71
GO:0019439	aromatic compound catabolic process	5 of 223 in the list	184 of 16705 in the genome	1	1.09082e+44
GO:0032501	multicellular organismal process	33 of 223 in the list	1972 of 16705 in the genome	1	109112281,109058983,109080628,109105843,109110379,109046893,109096170,109090651,109058803,109112917,109066774,109049272,109051943,109060640,109055002,109096388,109047331,109059685,109069357,109046844,122148994,109076311,109066313,109103897,109076745,109084683,109107853,109054554,109052488,122142478,109051508,109108030,109105517
GO:0010557	positive regulation of macromolecule biosynthetic process	6 of 223 in the list	240 of 16705 in the genome	1	1.09067e+53
GO:0040017	positive regulation of locomotion	2 of 223 in the list	41 of 16705 in the genome	1	1.09061e+17
GO:0043487	regulation of RNA stability	2 of 223 in the list	41 of 16705 in the genome	1	1.09103e+17
GO:0043488	regulation of mRNA stability	2 of 223 in the list	41 of 16705 in the genome	1	1.0908e+17
GO:2000147	positive regulation of cell motility	2 of 223 in the list	41 of 16705 in the genome	1	1.09061e+17
GO:0051270	regulation of cellular component movement	4 of 223 in the list	134 of 16705 in the genome	1	1.09096e+35
GO:0016197	endosomal transport	3 of 223 in the list	85 of 16705 in the genome	1	1.09082e+26
GO:0055086	nucleobase-containing small molecule metabolic process	10 of 223 in the list	476 of 16705 in the genome	1	1.09071e+89
GO:0003008	system process	10 of 223 in the list	477 of 16705 in the genome	1	1.09106e+89
GO:0045596	negative regulation of cell differentiation	2 of 223 in the list	42 of 16705 in the genome	1	1.09049e+17
GO:0046173	polyol biosynthetic process	2 of 223 in the list	42 of 16705 in the genome	1	1.09046e+17
GO:0050767	regulation of neurogenesis	2 of 223 in the list	42 of 16705 in the genome	1	1.09096e+17
GO:0051272	positive regulation of cellular component movement	2 of 223 in the list	42 of 16705 in the genome	1	1.09061e+17
GO:0061013	regulation of mRNA catabolic process	2 of 223 in the list	42 of 16705 in the genome	1	1.0908e+17
GO:0072521	purine-containing compound metabolic process	7 of 223 in the list	302 of 16705 in the genome	1	1.09074e+62
GO:0048878	chemical homeostasis	5 of 223 in the list	190 of 16705 in the genome	1	1.09049e+44
GO:0034655	nucleobase-containing compound catabolic process	4 of 223 in the list	137 of 16705 in the genome	1	1.0908e+35
GO:0051254	positive regulation of RNA metabolic process	6 of 223 in the list	246 of 16705 in the genome	1	1.09054e+53
GO:0001558	regulation of cell growth	2 of 223 in the list	43 of 16705 in the genome	1	1.09096e+17
GO:0016236	macroautophagy	2 of 223 in the list	43 of 16705 in the genome	1	1.09081e+17
GO:0046058	cAMP metabolic process	2 of 223 in the list	43 of 16705 in the genome	1	1.09071e+17
GO:0033036	macromolecule localization	21 of 223 in the list	1186 of 16705 in the genome	1	1.09049e+188
GO:0006643	membrane lipid metabolic process	4 of 223 in the list	140 of 16705 in the genome	1	1.09084e+35
GO:1901361	organic cyclic compound catabolic process	5 of 223 in the list	195 of 16705 in the genome	1	1.0908e+44
GO:0022412	cellular process involved in reproduction in multicellular organism	2 of 223 in the list	45 of 16705 in the genome	1	1.09052e+17
GO:0098876	vesicle-mediated transport to the plasma membrane	2 of 223 in the list	45 of 16705 in the genome	1	1.09091e+17
GO:0022603	regulation of anatomical structure morphogenesis	4 of 223 in the list	142 of 16705 in the genome	1	1.09085e+35
GO:0044237	cellular metabolic process	84 of 223 in the list	5647 of 16705 in the genome	1	109088132,109081730,109088497,109045865,109051960,122148994,109057851,122139722,109103855,109051070,109081033,109080079,109068951,109077373,109111004,109094532,109075723,109075512,109068097,122137448,109065968,109081459,109058983,109104721,109103413,109080628,109096349,109087607,109075956,109073969,109083735,109047281,109056685,109083992,109051369,109049010,109083484,109071337,109049272,109088598…
GO:0019220	regulation of phosphate metabolic process	4 of 223 in the list	143 of 16705 in the genome	1	1.09065e+35
GO:0051174	regulation of phosphorus metabolic process	4 of 223 in the list	143 of 16705 in the genome	1	1.09049e+35
GO:0006665	sphingolipid metabolic process	3 of 223 in the list	92 of 16705 in the genome	1	1.09049e+26
GO:0033993	response to lipid	2 of 223 in the list	46 of 16705 in the genome	1	1.09061e+17
GO:0040008	regulation of growth	3 of 223 in the list	94 of 16705 in the genome	1	1.09096e+26
GO:1901135	carbohydrate derivative metabolic process	16 of 223 in the list	883 of 16705 in the genome	1	1.09066e+143
GO:0046578	regulation of Ras protein signal transduction	3 of 223 in the list	95 of 16705 in the genome	1	1.09104e+26
GO:0008610	lipid biosynthetic process	8 of 223 in the list	378 of 16705 in the genome	1	1.09089e+71
GO:0051960	regulation of nervous system development	2 of 223 in the list	48 of 16705 in the genome	1	1.09049e+17
GO:0046394	carboxylic acid biosynthetic process	5 of 223 in the list	203 of 16705 in the genome	1	1.0907e+44
GO:0051336	regulation of hydrolase activity	5 of 223 in the list	204 of 16705 in the genome	1	1.09092e+44
GO:0007338	single fertilization	2 of 223 in the list	49 of 16705 in the genome	1	1.09055e+17
GO:0009566	fertilization	2 of 223 in the list	49 of 16705 in the genome	1	1.09052e+17
GO:0022604	regulation of cell morphogenesis	2 of 223 in the list	49 of 16705 in the genome	1	1.09087e+17
GO:0016053	organic acid biosynthetic process	5 of 223 in the list	205 of 16705 in the genome	1	1.0907e+44
GO:0015074	DNA integration	4 of 223 in the list	152 of 16705 in the genome	1	1.09068e+35
GO:0007276	gamete generation	3 of 223 in the list	99 of 16705 in the genome	1	1.09052e+26
GO:0006725	cellular aromatic compound metabolic process	38 of 223 in the list	2400 of 16705 in the genome	1	109057440,109094532,109111004,109068097,109088547,109098475,109076745,109080079,109054554,109080278,122139722,109057851,109082139,109088497,109051960,109091700,109106116,109071337,122141329,109088598,109087738,109084414,109104995,109090651,109073969,109047281,109083735,109110397,109056243,109099831,109070621,109080628,122140171,109095697,109086690,109113790,109103413,109104721
GO:0006796	phosphate-containing compound metabolic process	16 of 223 in the list	900 of 16705 in the genome	1	1.09076e+143
GO:0051301	cell division	6 of 223 in the list	268 of 16705 in the genome	1	1.0908e+53
GO:0032879	regulation of localization	11 of 223 in the list	578 of 16705 in the genome	1	1.09096e+98
GO:0048609	multicellular organismal reproductive process	3 of 223 in the list	101 of 16705 in the genome	1	1.09055e+26
GO:0009187	cyclic nucleotide metabolic process	2 of 223 in the list	52 of 16705 in the genome	1	1.09095e+17
GO:0046856	phosphatidylinositol dephosphorylation	2 of 223 in the list	52 of 16705 in the genome	1	1.09088e+17
GO:0051248	negative regulation of protein metabolic process	3 of 223 in the list	102 of 16705 in the genome	1	1.0908e+26
GO:0032504	multicellular organism reproduction	3 of 223 in the list	103 of 16705 in the genome	1	1.09052e+26
GO:0046474	glycerophospholipid biosynthetic process	3 of 223 in the list	103 of 16705 in the genome	1	1.09084e+26
GO:0006099	tricarboxylic acid cycle	2 of 223 in the list	54 of 16705 in the genome	1	1.22136e+17
GO:0030155	regulation of cell adhesion	2 of 223 in the list	54 of 16705 in the genome	1	1.09101e+17
GO:0045893	positive regulation of transcription, DNA-templated	5 of 223 in the list	217 of 16705 in the genome	1	1.09054e+44
GO:1902680	positive regulation of RNA biosynthetic process	5 of 223 in the list	217 of 16705 in the genome	1	1.09107e+44
GO:1903508	positive regulation of nucleic acid-templated transcription	5 of 223 in the list	217 of 16705 in the genome	1	1.09054e+44
GO:0008152	metabolic process	94 of 223 in the list	6481 of 16705 in the genome	1	122146164,109051369,109065757,109087607,109103413,109058983,109081459,109094532,109111004,109077373,109068951,109051070,109103855,122139722,122148994,109088497,109081730,109054326,109104995,122141329,109051943,109106116,109081945,109067596,109110397,109066144,109090651,109058449,109066147,109080347,109113790,109061854,109081969,122140171,109095697,109088812,109067282,109065923,109080278,109046910…
GO:0042445	hormone metabolic process	2 of 223 in the list	55 of 16705 in the genome	1	1.09088e+17
GO:0060284	regulation of cell development	2 of 223 in the list	55 of 16705 in the genome	1	1.09049e+17
GO:0051171	regulation of nitrogen compound metabolic process	27 of 223 in the list	1666 of 16705 in the genome	1	109103406,109061854,109108108,109106614,109109318,109060614,109069950,109099209,109071881,109066774,109110397,109060640,109060159,109049272,109059291,109103324,109054604,109092602,109046844,109084683,109054554,109080278,109064637,109051508,122142478,109102754,109054417
GO:0032940	secretion by cell	4 of 223 in the list	161 of 16705 in the genome	1	1.22147e+35
GO:0009150	purine ribonucleotide metabolic process	6 of 223 in the list	279 of 16705 in the genome	1	1.09074e+53
GO:0006897	endocytosis	4 of 223 in the list	162 of 16705 in the genome	1	1.09093e+35
GO:0015711	organic anion transport	2 of 223 in the list	56 of 16705 in the genome	1	1.09051e+17
GO:0017148	negative regulation of translation	2 of 223 in the list	56 of 16705 in the genome	1	1.0908e+17
GO:0098742	cell-cell adhesion via plasma-membrane adhesion molecules	5 of 223 in the list	220 of 16705 in the genome	1	1.22139e+44
GO:0009117	nucleotide metabolic process	8 of 223 in the list	404 of 16705 in the genome	1	1.09074e+71
GO:0001667	ameboidal-type cell migration	2 of 223 in the list	57 of 16705 in the genome	1	1.09113e+17
GO:0140352	export from cell	4 of 223 in the list	164 of 16705 in the genome	1	1.09112e+35
GO:0006644	phospholipid metabolic process	6 of 223 in the list	283 of 16705 in the genome	1	1.09108e+53
GO:0006753	nucleoside phosphate metabolic process	8 of 223 in the list	408 of 16705 in the genome	1	1.09074e+71
GO:0031323	regulation of cellular metabolic process	28 of 223 in the list	1751 of 16705 in the genome	1	109092602,109103324,109054604,109046844,109084683,109054554,109080278,109064637,109088304,109051508,122142478,109054417,109102754,109061854,109103406,109060614,109109318,109069950,109108108,109106614,109099209,109071881,109110397,109066774,109060640,109049272,109060159,109059291
GO:0006163	purine nucleotide metabolic process	6 of 223 in the list	285 of 16705 in the genome	1	1.09071e+53
GO:0034249	negative regulation of cellular amide metabolic process	2 of 223 in the list	59 of 16705 in the genome	1	1.0906e+17
GO:0019222	regulation of metabolic process	31 of 223 in the list	1969 of 16705 in the genome	1	109110397,109066774,109104995,109059291,109060159,109049272,109060640,109061854,109103406,109071881,109099209,109069950,109109318,109060614,109106614,109108108,109080278,109054554,109064637,109084683,109054417,109102754,109088304,109065923,122142478,109051508,109046844,109092602,109054604,109103324,109057845
GO:0061061	muscle structure development	3 of 223 in the list	112 of 16705 in the genome	1	1.22142e+26
GO:0098656	anion transmembrane transport	2 of 223 in the list	60 of 16705 in the genome	1	1.09069e+17
GO:0032270	positive regulation of cellular protein metabolic process	3 of 223 in the list	113 of 16705 in the genome	1	1.09049e+26
GO:0034220	ion transmembrane transport	4 of 223 in the list	170 of 16705 in the genome	1	1.09051e+35
GO:0046839	phospholipid dephosphorylation	2 of 223 in the list	61 of 16705 in the genome	1	1.09108e+17
GO:1904062	regulation of cation transmembrane transport	2 of 223 in the list	61 of 16705 in the genome	1	1.09096e+17
GO:0000956	nuclear-transcribed mRNA catabolic process	2 of 223 in the list	62 of 16705 in the genome	1	1.0908e+17
GO:0007517	muscle organ development	2 of 223 in the list	62 of 16705 in the genome	1	1.09085e+17
GO:0042157	lipoprotein metabolic process	3 of 223 in the list	116 of 16705 in the genome	1	1.09049e+26
GO:0016192	vesicle-mediated transport	13 of 223 in the list	750 of 16705 in the genome	1	1.09082e+116
GO:0010959	regulation of metal ion transport	2 of 223 in the list	63 of 16705 in the genome	1	1.09096e+17
GO:0051668	localization within membrane	3 of 223 in the list	118 of 16705 in the genome	1	1.09054e+26
GO:0006720	isoprenoid metabolic process	2 of 223 in the list	65 of 16705 in the genome	1	1.09089e+17
GO:0010629	negative regulation of gene expression	4 of 223 in the list	179 of 16705 in the genome	1	1.09105e+35
GO:0044282	small molecule catabolic process	4 of 223 in the list	179 of 16705 in the genome	1	1.09108e+35
GO:0007411	axon guidance	3 of 223 in the list	121 of 16705 in the genome	1	1.0911e+26
GO:0051247	positive regulation of protein metabolic process	3 of 223 in the list	121 of 16705 in the genome	1	1.09052e+26
GO:1901606	alpha-amino acid catabolic process	2 of 223 in the list	66 of 16705 in the genome	1	1.09082e+17
GO:2000113	negative regulation of cellular macromolecule biosynthetic process	2 of 223 in the list	66 of 16705 in the genome	1	1.0906e+17
GO:0006790	sulfur compound metabolic process	5 of 223 in the list	242 of 16705 in the genome	1	1.09081e+44
GO:0051345	positive regulation of hydrolase activity	3 of 223 in the list	122 of 16705 in the genome	1	1.09074e+26
GO:0006402	mRNA catabolic process	2 of 223 in the list	67 of 16705 in the genome	1	1.09105e+17
GO:0097485	neuron projection guidance	3 of 223 in the list	123 of 16705 in the genome	1	1.09096e+26
GO:0009259	ribonucleotide metabolic process	6 of 223 in the list	307 of 16705 in the genome	1	1.09081e+53
GO:0006661	phosphatidylinositol biosynthetic process	2 of 223 in the list	69 of 16705 in the genome	1	1.09066e+17
GO:0019953	sexual reproduction	3 of 223 in the list	126 of 16705 in the genome	1	1.09077e+26
GO:0019693	ribose phosphate metabolic process	6 of 223 in the list	312 of 16705 in the genome	1	1.09071e+53
GO:0006749	glutathione metabolic process	2 of 223 in the list	70 of 16705 in the genome	1	1.09083e+17
GO:0043244	regulation of protein-containing complex disassembly	2 of 223 in the list	70 of 16705 in the genome	1	1.09069e+17
GO:1901136	carbohydrate derivative catabolic process	2 of 223 in the list	70 of 16705 in the genome	1	1.09095e+17
GO:0040011	locomotion	7 of 223 in the list	377 of 16705 in the genome	1	1.0906e+62
GO:0051129	negative regulation of cellular component organization	3 of 223 in the list	127 of 16705 in the genome	1	1.09049e+26
GO:0080090	regulation of primary metabolic process	26 of 223 in the list	1684 of 16705 in the genome	1	109060640,109049272,109060159,109059291,109066774,109110397,109108108,109106614,109060614,109109318,109069950,109099209,109071881,109103406,109051508,122142478,109102754,109054417,109084683,109054554,109080278,109064637,109103324,109054604,109092602,109046844
GO:0009987	cellular process	171 of 223 in the list	12436 of 16705 in the genome	1	109067282,109065923,109100729,109080278,109107853,109046910,109108705,122138545,109069357,122141329,109069459,109106116,109081945,109110397,109112917,109090651,109066144,109088645,109105843,109080347,109109307,109095697,109088812,109061854,109049936,122142478,122138579,109052488,109077373,109082453,109092279,109111694,109103855,109048491,109111774,109088859,109046844,109105358,109082994,109051369…
GO:0006887	exocytosis	3 of 223 in the list	129 of 16705 in the genome	1	1.09051e+26
GO:0006914	autophagy	3 of 223 in the list	129 of 16705 in the genome	1	1.22134e+26
GO:0016054	organic acid catabolic process	3 of 223 in the list	129 of 16705 in the genome	1	1.09082e+26
GO:0046395	carboxylic acid catabolic process	3 of 223 in the list	129 of 16705 in the genome	1	1.09062e+26
GO:0051056	regulation of small GTPase mediated signal transduction	3 of 223 in the list	129 of 16705 in the genome	1	1.09066e+26
GO:0061919	process utilizing autophagic mechanism	3 of 223 in the list	129 of 16705 in the genome	1	1.09081e+26
GO:0008285	negative regulation of cell population proliferation	2 of 223 in the list	72 of 16705 in the genome	1	1.09089e+17
GO:0035150	regulation of tube size	2 of 223 in the list	72 of 16705 in the genome	1	1.09108e+17
GO:0035296	regulation of tube diameter	2 of 223 in the list	72 of 16705 in the genome	1	1.09112e+17
GO:0097746	blood vessel diameter maintenance	2 of 223 in the list	72 of 16705 in the genome	1	1.09108e+17
GO:0006139	nucleobase-containing compound metabolic process	34 of 223 in the list	2261 of 16705 in the genome	1	109098475,109068097,109088547,109057440,109094532,109111004,109054554,109080278,109080079,109076745,109057851,122139722,109051960,109088497,109104995,109088598,122141329,109084414,109087738,109071337,109091700,109106116,109110397,109099831,109056243,109090651,109073969,109070621,109080628,109103413,109104721,109113790,122140171,109095697
GO:0016477	cell migration	4 of 223 in the list	192 of 16705 in the genome	1	1.09069e+35
GO:0045333	cellular respiration	3 of 223 in the list	131 of 16705 in the genome	1	1.22136e+26
GO:0016055	Wnt signaling pathway	4 of 223 in the list	193 of 16705 in the genome	1	1.09097e+35
GO:0198738	cell-cell signaling by wnt	4 of 223 in the list	193 of 16705 in the genome	1	1.09096e+35
GO:1905114	cell surface receptor signaling pathway involved in cell-cell signaling	4 of 223 in the list	195 of 16705 in the genome	1	1.09055e+35
GO:0098660	inorganic ion transmembrane transport	3 of 223 in the list	134 of 16705 in the genome	1	1.09082e+26
GO:1902904	negative regulation of supramolecular fiber organization	2 of 223 in the list	76 of 16705 in the genome	1	1.09049e+17
GO:0014070	response to organic cyclic compound	2 of 223 in the list	77 of 16705 in the genome	1	1.09061e+17
GO:0003018	vascular process in circulatory system	2 of 223 in the list	78 of 16705 in the genome	1	1.09108e+17
GO:0060255	regulation of macromolecule metabolic process	28 of 223 in the list	1870 of 16705 in the genome	1	109071881,109099209,109106614,109108108,109069950,109109318,109060614,109103406,109059291,109104995,109049272,109060159,109060640,109066774,109110397,109057845,109046844,109054604,109103324,109092602,109102754,109054417,122142478,109051508,109054554,109080278,109064637,109084683
GO:0090066	regulation of anatomical structure size	4 of 223 in the list	205 of 16705 in the genome	1	1.09096e+35
GO:0007610	behavior	2 of 223 in the list	81 of 16705 in the genome	1	1.09047e+17
GO:0008654	phospholipid biosynthetic process	3 of 223 in the list	142 of 16705 in the genome	1	1.09088e+26
GO:0042592	homeostatic process	5 of 223 in the list	271 of 16705 in the genome	1	1.09061e+44
GO:0006820	anion transport	4 of 223 in the list	206 of 16705 in the genome	1	1.09082e+35
GO:0009063	cellular amino acid catabolic process	2 of 223 in the list	82 of 16705 in the genome	1	1.09062e+17
GO:0046467	membrane lipid biosynthetic process	2 of 223 in the list	82 of 16705 in the genome	1	1.09049e+17
GO:0022414	reproductive process	4 of 223 in the list	209 of 16705 in the genome	1	1.09061e+35
GO:0007156	homophilic cell adhesion via plasma membrane adhesion molecules	4 of 223 in the list	210 of 16705 in the genome	1	1.09098e+35
GO:0009719	response to endogenous stimulus	4 of 223 in the list	210 of 16705 in the genome	1	1.09083e+35
GO:0006401	RNA catabolic process	2 of 223 in the list	84 of 16705 in the genome	1	1.09105e+17
GO:0017038	protein import	2 of 223 in the list	84 of 16705 in the genome	1	1.09109e+17
GO:0000003	reproduction	4 of 223 in the list	211 of 16705 in the genome	1	1.09077e+35
GO:0007010	cytoskeleton organization	10 of 223 in the list	618 of 16705 in the genome	1	1.09082e+89
GO:0043269	regulation of ion transport	6 of 223 in the list	346 of 16705 in the genome	1	1.09107e+53
GO:0051641	cellular localization	15 of 223 in the list	972 of 16705 in the genome	1	1.09059e+134
GO:0006575	cellular modified amino acid metabolic process	3 of 223 in the list	149 of 16705 in the genome	1	1.0905e+26
GO:0045944	positive regulation of transcription by RNA polymerase II	3 of 223 in the list	150 of 16705 in the genome	1	1.09107e+26
GO:0080134	regulation of response to stress	3 of 223 in the list	150 of 16705 in the genome	1	1.09049e+26
GO:0006633	fatty acid biosynthetic process	2 of 223 in the list	88 of 16705 in the genome	1	1.22149e+17
GO:0006836	neurotransmitter transport	2 of 223 in the list	88 of 16705 in the genome	1	1.22147e+17
GO:0010243	response to organonitrogen compound	3 of 223 in the list	152 of 16705 in the genome	1	1.09051e+26
GO:0001932	regulation of protein phosphorylation	2 of 223 in the list	89 of 16705 in the genome	1	1.09085e+17
GO:0048870	cell motility	4 of 223 in the list	219 of 16705 in the genome	1	1.09087e+35
GO:0051674	localization of cell	4 of 223 in the list	219 of 16705 in the genome	1	1.09096e+35
GO:0048856	anatomical structure development	22 of 223 in the list	1485 of 16705 in the genome	1	1.09076e+197
GO:0040007	growth	2 of 223 in the list	90 of 16705 in the genome	1	1.09096e+17
GO:0048589	developmental growth	2 of 223 in the list	90 of 16705 in the genome	1	1.09096e+17
GO:0046907	intracellular transport	12 of 223 in the list	774 of 16705 in the genome	1	1.09054e+107
GO:0031399	regulation of protein modification process	3 of 223 in the list	156 of 16705 in the genome	1	1.09085e+26
GO:0051240	positive regulation of multicellular organismal process	2 of 223 in the list	92 of 16705 in the genome	1	1.09085e+17
GO:0032502	developmental process	24 of 223 in the list	1640 of 16705 in the genome	1	1.09059e+215
GO:0071704	organic substance metabolic process	83 of 223 in the list	5977 of 16705 in the genome	1	109065968,109104721,109103413,109080628,109096349,109087607,109075956,109073969,109065757,109083735,109047281,109083992,109056685,109051369,109063427,109049010,109083484,109071337,109049272,109088598,109088132,109054326,109081730,109088497,109045865,109051960,122148994,109057851,122139722,109103855,109081033,109080079,109068951,109077373,109094532,109111004,109075723,109075512,109068097,109088812…
GO:0043087	regulation of GTPase activity	3 of 223 in the list	157 of 16705 in the genome	1	1.09074e+26
GO:1901700	response to oxygen-containing compound	3 of 223 in the list	157 of 16705 in the genome	1	1.09049e+26
GO:1902903	regulation of supramolecular fiber organization	3 of 223 in the list	157 of 16705 in the genome	1	1.09073e+26
GO:0006915	apoptotic process	5 of 223 in the list	292 of 16705 in the genome	1	1.09077e+44
GO:0030154	cell differentiation	13 of 223 in the list	855 of 16705 in the genome	1	1.0911e+116
GO:0032989	cellular component morphogenesis	4 of 223 in the list	228 of 16705 in the genome	1	1.0906e+35
GO:0050878	regulation of body fluid levels	2 of 223 in the list	95 of 16705 in the genome	1	1.09061e+17
GO:1901698	response to nitrogen compound	3 of 223 in the list	161 of 16705 in the genome	1	1.09049e+26
GO:0048869	cellular developmental process	13 of 223 in the list	861 of 16705 in the genome	1	1.09047e+116
GO:0044238	primary metabolic process	77 of 223 in the list	5559 of 16705 in the genome	1	109070621,109080347,109066147,109058449,122140171,109095697,109088812,109061854,109081969,109086690,109113790,109091700,109106116,109081945,109051943,109088171,122141329,109069865,109084414,109087738,109104995,109090651,109110397,109099831,109056243,109046910,122135549,109081349,109082139,109088461,109069357,109057440,109065923,109088547,109067282,109098475,109108030,109097723,109076745,109054554…
GO:0051649	establishment of localization in cell	13 of 223 in the list	864 of 16705 in the genome	1	1.09091e+116
GO:0051049	regulation of transport	7 of 223 in the list	439 of 16705 in the genome	1	1.09069e+62
GO:0016311	dephosphorylation	2 of 223 in the list	97 of 16705 in the genome	1	1.09108e+17
GO:0006486	protein glycosylation	5 of 223 in the list	302 of 16705 in the genome	1	1.09077e+44
GO:0012501	programmed cell death	5 of 223 in the list	302 of 16705 in the genome	1	1.09109e+44
GO:0043413	macromolecule glycosylation	5 of 223 in the list	302 of 16705 in the genome	1	1.09066e+44
GO:0030258	lipid modification	2 of 223 in the list	99 of 16705 in the genome	1	1.09088e+17
GO:0006457	protein folding	3 of 223 in the list	166 of 16705 in the genome	1	1.09079e+26
GO:0070085	glycosylation	5 of 223 in the list	304 of 16705 in the genome	1	1.09066e+44
GO:0008219	cell death	5 of 223 in the list	305 of 16705 in the genome	1	1.09077e+44
GO:0007409	axonogenesis	3 of 223 in the list	167 of 16705 in the genome	1	1.0906e+26
GO:0006875	cellular metal ion homeostasis	2 of 223 in the list	100 of 16705 in the genome	1	1.22136e+17
GO:0032269	negative regulation of cellular protein metabolic process	2 of 223 in the list	101 of 16705 in the genome	1	1.0906e+17
GO:0051094	positive regulation of developmental process	2 of 223 in the list	101 of 16705 in the genome	1	1.09085e+17
GO:0051128	regulation of cellular component organization	7 of 223 in the list	450 of 16705 in the genome	1	1.09096e+62
GO:0055085	transmembrane transport	5 of 223 in the list	309 of 16705 in the genome	1	1.09082e+44
GO:0048584	positive regulation of response to stimulus	4 of 223 in the list	239 of 16705 in the genome	1	1.09055e+35
GO:0048585	negative regulation of response to stimulus	5 of 223 in the list	312 of 16705 in the genome	1	1.2214e+44
GO:0050790	regulation of catalytic activity	5 of 223 in the list	314 of 16705 in the genome	1	1.09074e+44
GO:0043547	positive regulation of GTPase activity	2 of 223 in the list	105 of 16705 in the genome	1	1.09102e+17
GO:0090407	organophosphate biosynthetic process	7 of 223 in the list	457 of 16705 in the genome	1	1.09076e+62
GO:0042127	regulation of cell population proliferation	3 of 223 in the list	174 of 16705 in the genome	1	1.09089e+26
GO:0061564	axon development	3 of 223 in the list	174 of 16705 in the genome	1	1.0906e+26
GO:0007166	cell surface receptor signaling pathway	13 of 223 in the list	891 of 16705 in the genome	1	1.09087e+116
GO:0006259	DNA metabolic process	10 of 223 in the list	674 of 16705 in the genome	1	1.09084e+89
GO:0071705	nitrogen compound transport	14 of 223 in the list	965 of 16705 in the genome	1	1.09109e+125
GO:0098662	inorganic cation transmembrane transport	2 of 223 in the list	106 of 16705 in the genome	1	1.09074e+17
GO:0048667	cell morphogenesis involved in neuron differentiation	3 of 223 in the list	176 of 16705 in the genome	1	1.09096e+26
GO:0031326	regulation of cellular biosynthetic process	20 of 223 in the list	1407 of 16705 in the genome	1	1.09047e+179
GO:0006605	protein targeting	2 of 223 in the list	107 of 16705 in the genome	1	1.09114e+17
GO:0009889	regulation of biosynthetic process	20 of 223 in the list	1409 of 16705 in the genome	1	1.0908e+179
GO:0043085	positive regulation of catalytic activity	3 of 223 in the list	177 of 16705 in the genome	1	1.09102e+26
GO:0006811	ion transport	8 of 223 in the list	535 of 16705 in the genome	1	1.09082e+71
GO:0003006	developmental process involved in reproduction	2 of 223 in the list	108 of 16705 in the genome	1	1.09055e+17
GO:0072330	monocarboxylic acid biosynthetic process	2 of 223 in the list	108 of 16705 in the genome	1	1.09049e+17
GO:0015980	energy derivation by oxidation of organic compounds	3 of 223 in the list	178 of 16705 in the genome	1	1.09059e+26
GO:0007275	multicellular organism development	19 of 223 in the list	1339 of 16705 in the genome	1	1.09096e+170
GO:0044248	cellular catabolic process	13 of 223 in the list	900 of 16705 in the genome	1	1.09082e+116
GO:0010468	regulation of gene expression	23 of 223 in the list	1635 of 16705 in the genome	1	1.09085e+206
GO:0009451	RNA modification	2 of 223 in the list	109 of 16705 in the genome	1	1.0908e+17
GO:0030003	cellular cation homeostasis	2 of 223 in the list	109 of 16705 in the genome	1	1.09082e+17
GO:0042325	regulation of phosphorylation	2 of 223 in the list	109 of 16705 in the genome	1	1.09103e+17
GO:0051259	protein complex oligomerization	3 of 223 in the list	179 of 16705 in the genome	1	1.22139e+26
GO:0034765	regulation of ion transmembrane transport	5 of 223 in the list	322 of 16705 in the genome	1	1.09094e+44
GO:0006873	cellular ion homeostasis	2 of 223 in the list	110 of 16705 in the genome	1	1.09082e+17
GO:0009101	glycoprotein biosynthetic process	5 of 223 in the list	324 of 16705 in the genome	1	1.09066e+44
GO:0034762	regulation of transmembrane transport	5 of 223 in the list	324 of 16705 in the genome	1	1.09094e+44
GO:0098655	cation transmembrane transport	2 of 223 in the list	111 of 16705 in the genome	1	1.09082e+17
GO:0005996	monosaccharide metabolic process	2 of 223 in the list	112 of 16705 in the genome	1	1.09088e+17
GO:0051130	positive regulation of cellular component organization	2 of 223 in the list	112 of 16705 in the genome	1	1.09073e+17
GO:0065007	biological regulation	92 of 223 in the list	6778 of 16705 in the genome	1	109103324,109069357,109076921,109080856,109057845,109080278,109107853,109065923,109061854,109049936,109105843,109110397,109066154,109055002,109051943,109069459,109102477,109104995,122140353,109092602,109081696,109046844,122148994,109111774,109088859,109066313,109092279,109082453,109052488,109094194,122142478,109094532,109054417,109112281,109103406,109073638,109106614,109060614,109109318,109069950…
GO:0007267	cell-cell signaling	6 of 223 in the list	400 of 16705 in the genome	1	1.09108e+53
GO:0010033	response to organic substance	6 of 223 in the list	400 of 16705 in the genome	1	1.09083e+53
GO:1901701	cellular response to oxygen-containing compound	2 of 223 in the list	114 of 16705 in the genome	1	1.09049e+17
GO:0007049	cell cycle	8 of 223 in the list	549 of 16705 in the genome	1	1.22139e+71
GO:1901137	carbohydrate derivative biosynthetic process	9 of 223 in the list	623 of 16705 in the genome	1	1.09084e+80
GO:0048812	neuron projection morphogenesis	3 of 223 in the list	187 of 16705 in the genome	1	1.0911e+26
GO:0070925	organelle assembly	4 of 223 in the list	260 of 16705 in the genome	1	1.09082e+35
GO:0120039	plasma membrane bounded cell projection morphogenesis	3 of 223 in the list	188 of 16705 in the genome	1	1.0911e+26
GO:0048858	cell projection morphogenesis	3 of 223 in the list	189 of 16705 in the genome	1	1.0906e+26
GO:0009056	catabolic process	16 of 223 in the list	1149 of 16705 in the genome	1	1.09062e+143
GO:0065009	regulation of molecular function	6 of 223 in the list	410 of 16705 in the genome	1	1.09092e+53
GO:0015031	protein transport	12 of 223 in the list	853 of 16705 in the genome	1	1.09089e+107
GO:0006091	generation of precursor metabolites and energy	4 of 223 in the list	264 of 16705 in the genome	1	1.22136e+35
GO:0097435	supramolecular fiber organization	4 of 223 in the list	264 of 16705 in the genome	1	1.09052e+35
GO:0032990	cell part morphogenesis	3 of 223 in the list	191 of 16705 in the genome	1	1.0906e+26
GO:0009605	response to external stimulus	8 of 223 in the list	559 of 16705 in the genome	1	1.09047e+71
GO:0034641	cellular nitrogen compound metabolic process	39 of 223 in the list	2862 of 16705 in the genome	1	109104721,109049692,109103413,109113790,109086690,109065968,122140171,109095697,109080628,109070621,109099831,109056243,109110397,109073969,109090651,109104995,109087738,109084414,109088598,122141329,109071337,109106116,109083484,109091700,109051960,109088497,109082139,122139722,109057851,109080278,109054554,109080079,109076745,109098475,109088547,109068097,109111004,109094532,109057440
GO:0042221	response to chemical	10 of 223 in the list	710 of 16705 in the genome	1	1.09061e+89
GO:0009892	negative regulation of metabolic process	6 of 223 in the list	414 of 16705 in the genome	1	1.0908e+53
GO:0050789	regulation of biological process	85 of 223 in the list	6306 of 16705 in the genome	1	109092602,109054604,122140353,109081696,109046844,109088859,109111774,109103897,109092279,109084683,109082453,109048817,109094194,109064637,109052488,109088304,109059663,122142478,109094532,109051508,109091699,109054417,109073638,109103406,109047088,109069950,109072405,109060614,109109318,109106614,109108108,109091814,109083735,109050380,109108315,109058803,109106918,109100572,122141105,109077429…
GO:0000904	cell morphogenesis involved in differentiation	3 of 223 in the list	194 of 16705 in the genome	1	1.0911e+26
GO:0008104	protein localization	13 of 223 in the list	936 of 16705 in the genome	1	1.09082e+116
GO:0009100	glycoprotein metabolic process	5 of 223 in the list	344 of 16705 in the genome	1	1.09081e+44
GO:0051172	negative regulation of nitrogen compound metabolic process	4 of 223 in the list	270 of 16705 in the genome	1	1.0908e+35
GO:0045184	establishment of protein localization	12 of 223 in the list	865 of 16705 in the genome	1	1.09054e+107
GO:0016071	mRNA metabolic process	6 of 223 in the list	419 of 16705 in the genome	1	1.09055e+53
GO:0048514	blood vessel morphogenesis	2 of 223 in the list	123 of 16705 in the genome	1	1.09106e+17
GO:0140694	non-membrane-bounded organelle assembly	2 of 223 in the list	123 of 16705 in the genome	1	1.09048e+17
GO:0055082	cellular chemical homeostasis	2 of 223 in the list	124 of 16705 in the genome	1	1.09082e+17
GO:0009060	aerobic respiration	2 of 223 in the list	126 of 16705 in the genome	1	1.22136e+17
GO:0043161	proteasome-mediated ubiquitin-dependent protein catabolic process	2 of 223 in the list	126 of 16705 in the genome	1	1.09051e+17
GO:0055065	metal ion homeostasis	2 of 223 in the list	126 of 16705 in the genome	1	1.22136e+17
GO:0007186	G protein-coupled receptor signaling pathway	4 of 223 in the list	276 of 16705 in the genome	1	1.09047e+35
GO:0034613	cellular protein localization	8 of 223 in the list	577 of 16705 in the genome	1	1.09045e+71
GO:0048699	generation of neurons	5 of 223 in the list	352 of 16705 in the genome	1	1.0911e+44
GO:0070727	cellular macromolecule localization	8 of 223 in the list	578 of 16705 in the genome	1	1.09089e+71
GO:0006807	nitrogen compound metabolic process	64 of 223 in the list	4775 of 16705 in the genome	1	109057440,109088547,109098475,109067282,109097723,109076745,109054554,109080278,109046910,109082139,109088461,109106116,109091700,109088171,109051943,109087738,109069865,109084414,122141329,109104995,109090651,109056243,109099831,109110397,109080347,109070621,109066147,109058449,109095697,122140171,109061854,109113790,109086690,109049692,109075512,109094532,109111004,109075723,109068097,109080079…
GO:0048519	negative regulation of biological process	14 of 223 in the list	1032 of 16705 in the genome	1	1.09108e+125
GO:0120036	plasma membrane bounded cell projection organization	5 of 223 in the list	356 of 16705 in the genome	1	1.09069e+44
GO:0090304	nucleic acid metabolic process	24 of 223 in the list	1787 of 16705 in the genome	1	1.09058e+215
GO:0002009	morphogenesis of an epithelium	2 of 223 in the list	130 of 16705 in the genome	1	1.09052e+17
GO:0006935	chemotaxis	3 of 223 in the list	208 of 16705 in the genome	1	1.0906e+26
GO:0032535	regulation of cellular component size	2 of 223 in the list	133 of 16705 in the genome	1	1.09069e+17
GO:0010498	proteasomal protein catabolic process	2 of 223 in the list	134 of 16705 in the genome	1	1.09084e+17
GO:0032259	methylation	3 of 223 in the list	211 of 16705 in the genome	1	1.09085e+26
GO:0042330	taxis	3 of 223 in the list	211 of 16705 in the genome	1	1.09096e+26
GO:0044093	positive regulation of molecular function	3 of 223 in the list	211 of 16705 in the genome	1	1.09061e+26
GO:0001568	blood vessel development	2 of 223 in the list	139 of 16705 in the genome	1	1.09106e+17
GO:0006821	chloride transport	2 of 223 in the list	139 of 16705 in the genome	1	1.09069e+17
GO:0010558	negative regulation of macromolecule biosynthetic process	3 of 223 in the list	218 of 16705 in the genome	1	1.0906e+26
GO:1902531	regulation of intracellular signal transduction	4 of 223 in the list	296 of 16705 in the genome	1	1.0905e+35
GO:0007399	nervous system development	9 of 223 in the list	683 of 16705 in the genome	1	1.09096e+80
GO:0071310	cellular response to organic substance	4 of 223 in the list	298 of 16705 in the genome	1	1.09077e+35
GO:0072594	establishment of protein localization to organelle	2 of 223 in the list	142 of 16705 in the genome	1	1.09109e+17
GO:0048583	regulation of response to stimulus	12 of 223 in the list	917 of 16705 in the genome	1	1.09085e+107
GO:0031175	neuron projection development	3 of 223 in the list	222 of 16705 in the genome	1	1.0911e+26
GO:0048193	Golgi vesicle transport	2 of 223 in the list	144 of 16705 in the genome	1	1.09082e+17
GO:0006928	movement of cell or subcellular component	7 of 223 in the list	537 of 16705 in the genome	1	1.09087e+62
GO:0048729	tissue morphogenesis	2 of 223 in the list	145 of 16705 in the genome	1	1.09104e+17
GO:0010556	regulation of macromolecule biosynthetic process	18 of 223 in the list	1384 of 16705 in the genome	1	1.09093e+161
GO:0022008	neurogenesis	5 of 223 in the list	383 of 16705 in the genome	1	1.09096e+44
GO:1901575	organic substance catabolic process	13 of 223 in the list	1003 of 16705 in the genome	1	1.09051e+116
GO:0055080	cation homeostasis	2 of 223 in the list	147 of 16705 in the genome	1	1.09082e+17
GO:0010605	negative regulation of macromolecule metabolic process	5 of 223 in the list	385 of 16705 in the genome	1	1.09049e+44
GO:0048731	system development	16 of 223 in the list	1237 of 16705 in the genome	1	1.09047e+143
GO:0019725	cellular homeostasis	2 of 223 in the list	149 of 16705 in the genome	1	1.09082e+17
GO:0000902	cell morphogenesis	3 of 223 in the list	231 of 16705 in the genome	1	1.0911e+26
GO:0005975	carbohydrate metabolic process	6 of 223 in the list	469 of 16705 in the genome	1	1.09088e+53
GO:0001944	vasculature development	2 of 223 in the list	151 of 16705 in the genome	1	1.09106e+17
GO:0098771	inorganic ion homeostasis	2 of 223 in the list	151 of 16705 in the genome	1	1.09082e+17
GO:0060429	epithelium development	3 of 223 in the list	232 of 16705 in the genome	1	1.09052e+26
GO:0050801	ion homeostasis	2 of 223 in the list	152 of 16705 in the genome	1	1.09082e+17
GO:0031327	negative regulation of cellular biosynthetic process	3 of 223 in the list	235 of 16705 in the genome	1	1.0908e+26
GO:0015698	inorganic anion transport	2 of 223 in the list	155 of 16705 in the genome	1	1.09069e+17
GO:0051260	protein homooligomerization	2 of 223 in the list	155 of 16705 in the genome	1	1.22139e+17
GO:0009890	negative regulation of biosynthetic process	3 of 223 in the list	238 of 16705 in the genome	1	1.09108e+26
GO:1901576	organic substance biosynthetic process	28 of 223 in the list	2185 of 16705 in the genome	1	109067282,109075723,109065923,109077373,109076745,109081033,109081349,122148994,109051960,109045865,109081730,109069865,109071337,109088171,109049010,109067596,109056685,109083992,109065757,109073969,109075956,109066147,109103413,109113790,109086690,109095697,109088812,109065968
GO:0048468	cell development	6 of 223 in the list	481 of 16705 in the genome	1	1.09096e+53
GO:0006260	DNA replication	2 of 223 in the list	158 of 16705 in the genome	1	1.09068e+17
GO:0009653	anatomical structure morphogenesis	8 of 223 in the list	641 of 16705 in the genome	1	1.09082e+71
GO:0030182	neuron differentiation	4 of 223 in the list	324 of 16705 in the genome	1	1.0911e+35
GO:0009058	biosynthetic process	29 of 223 in the list	2271 of 16705 in the genome	1	109076745,109077373,109065923,109075723,109067282,109081730,109051960,109045865,122148994,109081033,109081349,109083735,109065757,109073969,109067596,109056685,109083992,109088171,109071337,109049010,109069865,109095697,109065968,109088812,109103413,109086690,109113790,109066147,109075956
GO:0006886	intracellular protein transport	6 of 223 in the list	485 of 16705 in the genome	1	1.09109e+53
GO:0045595	regulation of cell differentiation	2 of 223 in the list	160 of 16705 in the genome	1	1.09096e+17
GO:1901566	organonitrogen compound biosynthetic process	16 of 223 in the list	1271 of 16705 in the genome	1	1.09066e+143
GO:0030030	cell projection organization	5 of 223 in the list	408 of 16705 in the genome	1	1.09069e+44
GO:0016070	RNA metabolic process	14 of 223 in the list	1131 of 16705 in the genome	1	1.09089e+125
GO:0046034	ATP metabolic process	2 of 223 in the list	167 of 16705 in the genome	1	1.09074e+17
GO:0019219	regulation of nucleobase-containing compound metabolic process	17 of 223 in the list	1368 of 16705 in the genome	1	1.09067e+152
GO:0044249	cellular biosynthetic process	26 of 223 in the list	2075 of 16705 in the genome	1	109073969,109056685,109083992,109067596,109049010,109088171,109071337,109069865,109065968,109088812,109095697,109086690,109113790,109103413,109066147,109075956,109076745,109077373,109075723,109065923,109067282,109081730,109051960,122148994,109081349,109081033
GO:0032956	regulation of actin cytoskeleton organization	2 of 223 in the list	171 of 16705 in the genome	1	1.09087e+17
GO:0032970	regulation of actin filament-based process	2 of 223 in the list	172 of 16705 in the genome	1	1.09087e+17
GO:0008380	RNA splicing	3 of 223 in the list	261 of 16705 in the genome	1	1.09055e+26
GO:0009152	purine ribonucleotide biosynthetic process	2 of 223 in the list	176 of 16705 in the genome	1	1.09071e+17
GO:0006996	organelle organization	18 of 223 in the list	1473 of 16705 in the genome	1	1.09087e+161
GO:0048513	animal organ development	9 of 223 in the list	759 of 16705 in the genome	1	1.09061e+80
GO:0006164	purine nucleotide biosynthetic process	2 of 223 in the list	178 of 16705 in the genome	1	1.09074e+17
GO:1901565	organonitrogen compound catabolic process	7 of 223 in the list	598 of 16705 in the genome	1	1.09051e+62
GO:0035239	tube morphogenesis	2 of 223 in the list	179 of 16705 in the genome	1	1.09049e+17
GO:0033554	cellular response to stress	7 of 223 in the list	600 of 16705 in the genome	1	1.09051e+62
GO:0022402	cell cycle process	3 of 223 in the list	268 of 16705 in the genome	1	1.09077e+26
GO:0007015	actin filament organization	2 of 223 in the list	181 of 16705 in the genome	1	1.09087e+17
GO:1901564	organonitrogen compound metabolic process	39 of 223 in the list	3116 of 16705 in the genome	1	109082139,109081730,109088461,109046910,109103855,109081033,109097723,109077373,109094532,109075512,109075723,109067282,109065968,109061854,109086690,109113790,109049692,109080347,109080628,109070621,109066147,109075956,109058449,109073969,109083735,109047281,109083992,109056685,109051369,109049010,109083484,109091700,109071337,109088171,109049272,109051943,109087738,109069865,109084414
GO:0051252	regulation of RNA metabolic process	16 of 223 in the list	1328 of 16705 in the genome	1	1.09093e+143
GO:0072522	purine-containing compound biosynthetic process	2 of 223 in the list	183 of 16705 in the genome	1	1.09074e+17
GO:0072359	circulatory system development	3 of 223 in the list	271 of 16705 in the genome	1	1.09076e+26
GO:0006396	RNA processing	8 of 223 in the list	690 of 16705 in the genome	1	1.09111e+71
GO:0022607	cellular component assembly	11 of 223 in the list	939 of 16705 in the genome	1	1.09061e+98
GO:0007169	transmembrane receptor protein tyrosine kinase signaling pathway	2 of 223 in the list	187 of 16705 in the genome	1	1.09106e+17
GO:0033365	protein localization to organelle	2 of 223 in the list	188 of 16705 in the genome	1	1.09109e+17
GO:0006397	mRNA processing	4 of 223 in the list	366 of 16705 in the genome	1	1.09088e+35
GO:0071495	cellular response to endogenous stimulus	2 of 223 in the list	190 of 16705 in the genome	1	1.09077e+17
GO:0050794	regulation of cellular process	75 of 223 in the list	5904 of 16705 in the genome	1	109109318,109060614,109072405,109069950,109108108,109106614,109091814,109073638,109103406,109047088,109060640,109049272,109060159,109082994,109096388,109059291,109095710,109050380,109058803,109106918,109108315,109077429,122141105,109060759,109093098,109100572,109066774,109088859,109111774,109103897,109092602,109054604,109046844,109088304,109059663,109051508,122142478,109094532,109054417,109091699…
GO:1901362	organic cyclic compound biosynthetic process	9 of 223 in the list	795 of 16705 in the genome	1	1.09076e+80
GO:0048666	neuron development	3 of 223 in the list	287 of 16705 in the genome	1	1.09096e+26
GO:0098542	defense response to other organism	2 of 223 in the list	198 of 16705 in the genome	1	1.09048e+17
GO:0018130	heterocycle biosynthetic process	8 of 223 in the list	716 of 16705 in the genome	1	1.09071e+71
GO:0016042	lipid catabolic process	2 of 223 in the list	199 of 16705 in the genome	1	1.09088e+17
GO:0009790	embryo development	3 of 223 in the list	292 of 16705 in the genome	1	1.09104e+26
GO:0006950	response to stress	12 of 223 in the list	1052 of 16705 in the genome	1	1.09049e+107
GO:0009260	ribonucleotide biosynthetic process	2 of 223 in the list	203 of 16705 in the genome	1	1.09071e+17
GO:0031324	negative regulation of cellular metabolic process	3 of 223 in the list	296 of 16705 in the genome	1	1.09108e+26
GO:0046390	ribose phosphate biosynthetic process	2 of 223 in the list	208 of 16705 in the genome	1	1.09071e+17
GO:0009888	tissue development	4 of 223 in the list	393 of 16705 in the genome	1	1.09052e+35
GO:0016043	cellular component organization	28 of 223 in the list	2355 of 16705 in the genome	1	109081459,109110379,109086527,122141105,109096388,109090723,109060640,109091456,109069357,109081696,109046844,122134137,109105358,109059685,109048491,109080856,109069520,122138681,109076745,109068951,109084683,109091699,122146605,122137448,109109160,109107169,109051508,109057440
GO:0006952	defense response	3 of 223 in the list	304 of 16705 in the genome	1	1.09085e+26
GO:0002682	regulation of immune system process	2 of 223 in the list	211 of 16705 in the genome	1	1.09085e+17
GO:0070887	cellular response to chemical stimulus	4 of 223 in the list	395 of 16705 in the genome	1	1.09077e+35
GO:0033043	regulation of organelle organization	3 of 223 in the list	308 of 16705 in the genome	1	1.09069e+26
GO:0044085	cellular component biogenesis	12 of 223 in the list	1099 of 16705 in the genome	1	1.22139e+107
GO:0035295	tube development	2 of 223 in the list	226 of 16705 in the genome	1	1.09049e+17
GO:0006357	regulation of transcription by RNA polymerase II	6 of 223 in the list	594 of 16705 in the genome	1	1.09099e+53
GO:0043207	response to external biotic stimulus	2 of 223 in the list	227 of 16705 in the genome	1	1.09085e+17
GO:0051707	response to other organism	2 of 223 in the list	227 of 16705 in the genome	1	1.09085e+17
GO:0034645	cellular macromolecule biosynthetic process	11 of 223 in the list	1025 of 16705 in the genome	1	1.09077e+98
GO:0048523	negative regulation of cellular process	9 of 223 in the list	856 of 16705 in the genome	1	1.09069e+80
GO:0009607	response to biotic stimulus	2 of 223 in the list	229 of 16705 in the genome	1	1.09048e+17
GO:0006281	DNA repair	4 of 223 in the list	419 of 16705 in the genome	1	1.09077e+35
GO:0051493	regulation of cytoskeleton organization	2 of 223 in the list	230 of 16705 in the genome	1	1.09069e+17
GO:0048646	anatomical structure formation involved in morphogenesis	2 of 223 in the list	232 of 16705 in the genome	1	1.09106e+17
GO:0007167	enzyme linked receptor protein signaling pathway	2 of 223 in the list	233 of 16705 in the genome	1	1.09106e+17
GO:0009057	macromolecule catabolic process	5 of 223 in the list	516 of 16705 in the genome	1	1.09049e+44
GO:0044419	biological process involved in interspecies interaction between organisms	2 of 223 in the list	237 of 16705 in the genome	1	1.09085e+17
GO:0071840	cellular component organization or biogenesis	29 of 223 in the list	2512 of 16705 in the genome	1	109046844,109081696,109069357,122134137,109059685,109105358,109048491,109080856,109069520,109068951,122138681,109076745,109084683,109091699,122146605,122137448,109109160,109057440,109051508,109107169,109111004,109081459,109110379,109086527,122141105,109096388,109090723,109060640,109091456
GO:0007417	central nervous system development	2 of 223 in the list	242 of 16705 in the genome	1	1.09055e+17
GO:0034660	ncRNA metabolic process	3 of 223 in the list	341 of 16705 in the genome	1	1.09111e+26
GO:0006355	regulation of transcription, DNA-templated	13 of 223 in the list	1224 of 16705 in the genome	1	1.09054e+116
GO:1903506	regulation of nucleic acid-templated transcription	13 of 223 in the list	1224 of 16705 in the genome	1	1.09103e+116
GO:2001141	regulation of RNA biosynthetic process	13 of 223 in the list	1224 of 16705 in the genome	1	1.09067e+116
GO:0043632	modification-dependent macromolecule catabolic process	3 of 223 in the list	344 of 16705 in the genome	1	1.09084e+26
GO:0016567	protein ubiquitination	3 of 223 in the list	352 of 16705 in the genome	1	1.09052e+26
GO:0006812	cation transport	2 of 223 in the list	259 of 16705 in the genome	1	1.09082e+17
GO:0009165	nucleotide biosynthetic process	2 of 223 in the list	259 of 16705 in the genome	1	1.09071e+17
GO:0007264	small GTPase mediated signal transduction	2 of 223 in the list	260 of 16705 in the genome	1	1.09087e+17
GO:1901293	nucleoside phosphate biosynthetic process	2 of 223 in the list	261 of 16705 in the genome	1	1.09071e+17
GO:0006974	cellular response to DNA damage stimulus	4 of 223 in the list	468 of 16705 in the genome	1	1.09077e+35
GO:0051276	chromosome organization	3 of 223 in the list	377 of 16705 in the genome	1	1.09047e+26
GO:0044265	cellular macromolecule catabolic process	4 of 223 in the list	480 of 16705 in the genome	1	1.09084e+35
GO:0032446	protein modification by small protein conjugation	3 of 223 in the list	381 of 16705 in the genome	1	1.09104e+26
GO:0006955	immune response	3 of 223 in the list	392 of 16705 in the genome	1	1.09085e+26
GO:0006518	peptide metabolic process	4 of 223 in the list	502 of 16705 in the genome	1	1.09114e+35
GO:0042981	regulation of apoptotic process	2 of 223 in the list	295 of 16705 in the genome	1	1.09077e+17
GO:0043067	regulation of programmed cell death	2 of 223 in the list	295 of 16705 in the genome	1	1.09068e+17
GO:0030163	protein catabolic process	3 of 223 in the list	403 of 16705 in the genome	1	1.09084e+26
GO:0019438	aromatic compound biosynthetic process	6 of 223 in the list	706 of 16705 in the genome	1	1.09074e+53
GO:0010941	regulation of cell death	2 of 223 in the list	303 of 16705 in the genome	1	1.09077e+17
GO:0006508	proteolysis	4 of 223 in the list	517 of 16705 in the genome	1	1.09076e+35
GO:0050877	nervous system process	2 of 223 in the list	314 of 16705 in the genome	1	1.09049e+17
GO:0034654	nucleobase-containing compound biosynthetic process	5 of 223 in the list	634 of 16705 in the genome	1	1.09074e+44
GO:0070647	protein modification by small protein conjugation or removal	4 of 223 in the list	539 of 16705 in the genome	1	1.09104e+35
GO:0009059	macromolecule biosynthetic process	12 of 223 in the list	1299 of 16705 in the genome	1	1.09076e+107
GO:0010646	regulation of cell communication	6 of 223 in the list	746 of 16705 in the genome	1	1.09066e+53
GO:0043603	cellular amide metabolic process	5 of 223 in the list	656 of 16705 in the genome	1	1.09114e+44
GO:0023051	regulation of signaling	6 of 223 in the list	757 of 16705 in the genome	1	1.09103e+53
GO:0006511	ubiquitin-dependent protein catabolic process	2 of 223 in the list	338 of 16705 in the genome	1	1.09084e+17
GO:0007165	signal transduction	30 of 223 in the list	2865 of 16705 in the genome	1	109094532,109059663,109069989,109091699,109082453,109092279,109084683,109086976,109111774,109097086,109047331,109076921,109082994,109051943,109095710,109096388,109058803,109108315,109055449,109086527,109060759,109055218,109105843,109070621,109072405,109109126,109091814,122143682,109049936,109047088
GO:0019941	modification-dependent protein catabolic process	2 of 223 in the list	342 of 16705 in the genome	1	1.09084e+17
GO:0023052	signaling	32 of 223 in the list	3032 of 16705 in the genome	1	109084683,109092279,109082453,109086976,109107853,109094532,109059663,109069989,109091699,109047331,109076921,109111774,109097086,109058803,109108315,109055449,109066774,109086527,109055218,109060759,109082994,109051943,109095710,109096388,109049936,109047088,109105843,109070621,109109126,109072405,122143682,109091814
GO:0002376	immune system process	4 of 223 in the list	564 of 16705 in the genome	1	1.091e+35
GO:0009966	regulation of signal transduction	5 of 223 in the list	670 of 16705 in the genome	1	1.09104e+44
GO:0051716	cellular response to stimulus	37 of 223 in the list	3453 of 16705 in the genome	1	109047088,109049936,109091814,122143682,109072405,109109126,109105843,109070621,109099831,109056243,109051369,109086527,109055218,109060759,109055449,109108315,109058803,109096388,109095710,109084414,109069459,109049272,109051943,109082994,109076921,109047331,109097086,109111774,109086976,109076745,109084683,109092279,109082453,109091699,109069989,109059663,109094532
GO:0007154	cell communication	33 of 223 in the list	3127 of 16705 in the genome	1	109047088,109049936,109091814,122143682,109072405,109109126,109105843,109070621,109086527,109060759,109055218,109066774,109055449,109058803,109108315,109096388,109095710,109051943,109082994,109076921,109081696,109047331,109097086,109111774,109107853,109086976,109092279,109084683,109082453,109069989,109091699,109059663,109094532
GO:0051603	proteolysis involved in cellular protein catabolic process	2 of 223 in the list	377 of 16705 in the genome	1	1.09051e+17
GO:0043933	protein-containing complex organization	4 of 223 in the list	607 of 16705 in the genome	1	1.22139e+35
GO:0044257	cellular protein catabolic process	2 of 223 in the list	380 of 16705 in the genome	1	1.09051e+17
GO:0050896	response to stimulus	46 of 223 in the list	4268 of 16705 in the genome	1	109049936,109105843,109070621,109109126,122143682,109055449,109056243,109099831,109055218,109086527,109051943,109084414,109069459,109047331,109076921,109097086,109076745,109086976,109069989,109047088,109072405,109110379,109091814,109108315,109058803,109060759,109051369,109082994,109049272,109060640,109095710,109096388,122140353,109059685,122148994,109099637,109111774,109066313,109048491,109084683…
GO:0043170	macromolecule metabolic process	41 of 223 in the list	3905 of 16705 in the genome	1	109104995,109088598,122141329,109084414,109051943,109049272,109088171,109106116,109067596,109110397,109051369,109099831,109056243,109083992,109058449,109075956,109066147,109103413,109113790,122140171,109065968,109098475,109088547,109068097,109057440,109111004,109075723,109075512,109080278,109054554,109077373,109080079,109076745,109081033,109103855,122139722,109057851,109051960,109088497,109088461…
GO:0006412	translation	2 of 223 in the list	406 of 16705 in the genome	1	1.09066e+17
GO:0043043	peptide biosynthetic process	2 of 223 in the list	410 of 16705 in the genome	1	1.09114e+17
GO:0010467	gene expression	12 of 223 in the list	1454 of 16705 in the genome	1	1.09098e+107
GO:0035556	intracellular signal transduction	7 of 223 in the list	984 of 16705 in the genome	1	1.09052e+62
GO:0065003	protein-containing complex assembly	3 of 223 in the list	565 of 16705 in the genome	1	1.22139e+26
GO:0043412	macromolecule modification	12 of 223 in the list	1495 of 16705 in the genome	1	1.09076e+107
GO:0044260	cellular macromolecule metabolic process	27 of 223 in the list	2845 of 16705 in the genome	1	109076745,109080278,109077373,109068097,109057440,109075512,109075723,109081730,109051960,109088461,109081033,109103855,122139722,109067596,109051369,109099831,109056243,109083992,109051943,109104995,122141329,109088598,109084414,109065968,109113790,109066147,109075956
GO:0044271	cellular nitrogen compound biosynthetic process	8 of 223 in the list	1161 of 16705 in the genome	1	1.09071e+71
GO:0043604	amide biosynthetic process	2 of 223 in the list	494 of 16705 in the genome	1	1.09066e+17
GO:0006464	cellular protein modification process	10 of 223 in the list	1383 of 16705 in the genome	1	1.09088e+89
GO:0036211	protein modification process	10 of 223 in the list	1383 of 16705 in the genome	1	1.09052e+89
GO:0019538	protein metabolic process	18 of 223 in the list	2145 of 16705 in the genome	1	1.09084e+161
GO:0044267	cellular protein metabolic process	15 of 223 in the list	1979 of 16705 in the genome	1	1.09077e+134

## Sheet: WGBS_GO_promoter_Down
GO:0006424	glutamyl-tRNA aminoacylation	2 of 209 in the list	3 of 16705 in the genome	0.24519	1.09064e+17
GO:0006433	prolyl-tRNA aminoacylation	2 of 209 in the list	4 of 16705 in the genome	0.48634	1.09064e+17
GO:0070997	neuron death	2 of 209 in the list	6 of 16705 in the genome	1	1.09106e+17
GO:0044092	negative regulation of molecular function	4 of 209 in the list	63 of 16705 in the genome	1	1.09057e+35
GO:0006308	DNA catabolic process	2 of 209 in the list	14 of 16705 in the genome	1	1.09066e+17
GO:0030004	cellular monovalent inorganic cation homeostasis	2 of 209 in the list	14 of 16705 in the genome	1	1.09066e+17
GO:0043086	negative regulation of catalytic activity	3 of 209 in the list	41 of 16705 in the genome	1	1.09085e+26
GO:0009259	ribonucleotide metabolic process	9 of 209 in the list	307 of 16705 in the genome	1	1.09079e+80
GO:0009127	purine nucleoside monophosphate biosynthetic process	3 of 209 in the list	42 of 16705 in the genome	1	1.09095e+26
GO:0009168	purine ribonucleoside monophosphate biosynthetic process	3 of 209 in the list	42 of 16705 in the genome	1	1.0911e+26
GO:0019693	ribose phosphate metabolic process	9 of 209 in the list	312 of 16705 in the genome	1	1.09092e+80
GO:0032259	methylation	7 of 209 in the list	211 of 16705 in the genome	1	1.09056e+62
GO:0043094	cellular metabolic compound salvage	3 of 209 in the list	45 of 16705 in the genome	1	1.0911e+26
GO:0032261	purine nucleotide salvage	2 of 209 in the list	17 of 16705 in the genome	1	1.0911e+17
GO:0106380	purine ribonucleotide salvage	2 of 209 in the list	17 of 16705 in the genome	1	1.09052e+17
GO:0051346	negative regulation of hydrolase activity	2 of 209 in the list	18 of 16705 in the genome	1	1.09085e+17
GO:0043101	purine-containing compound salvage	2 of 209 in the list	19 of 16705 in the genome	1	1.0911e+17
GO:0009150	purine ribonucleotide metabolic process	8 of 209 in the list	279 of 16705 in the genome	1	1.0911e+71
GO:0009126	purine nucleoside monophosphate metabolic process	3 of 209 in the list	50 of 16705 in the genome	1	1.09052e+26
GO:0009167	purine ribonucleoside monophosphate metabolic process	3 of 209 in the list	50 of 16705 in the genome	1	1.0911e+26
GO:0032989	cellular component morphogenesis	7 of 209 in the list	228 of 16705 in the genome	1	1.2214e+62
GO:0006900	vesicle budding from membrane	2 of 209 in the list	20 of 16705 in the genome	1	1.09058e+17
GO:0098609	cell-cell adhesion	8 of 209 in the list	284 of 16705 in the genome	1	1.09092e+71
GO:0010942	positive regulation of cell death	3 of 209 in the list	52 of 16705 in the genome	1	1.0909e+26
GO:0043065	positive regulation of apoptotic process	3 of 209 in the list	52 of 16705 in the genome	1	1.09049e+26
GO:0043068	positive regulation of programmed cell death	3 of 209 in the list	52 of 16705 in the genome	1	1.0909e+26
GO:0006163	purine nucleotide metabolic process	8 of 209 in the list	285 of 16705 in the genome	1	1.09106e+71
GO:0009408	response to heat	2 of 209 in the list	21 of 16705 in the genome	1	1.09054e+17
GO:0009117	nucleotide metabolic process	10 of 209 in the list	404 of 16705 in the genome	1	1.09063e+89
GO:0006753	nucleoside phosphate metabolic process	10 of 209 in the list	408 of 16705 in the genome	1	1.09092e+89
GO:0043484	regulation of RNA splicing	3 of 209 in the list	58 of 16705 in the genome	1	1.0906e+26
GO:0072521	purine-containing compound metabolic process	8 of 209 in the list	302 of 16705 in the genome	1	1.09063e+71
GO:0055086	nucleobase-containing small molecule metabolic process	11 of 209 in the list	476 of 16705 in the genome	1	1.09063e+98
GO:0008219	cell death	8 of 209 in the list	305 of 16705 in the genome	1	1.09062e+71
GO:0002011	morphogenesis of an epithelial sheet	2 of 209 in the list	25 of 16705 in the genome	1	1.09068e+17
GO:0035725	sodium ion transmembrane transport	2 of 209 in the list	25 of 16705 in the genome	1	1.09086e+17
GO:1902115	regulation of organelle assembly	2 of 209 in the list	25 of 16705 in the genome	1	1.09051e+17
GO:1901360	organic cyclic compound metabolic process	41 of 209 in the list	2512 of 16705 in the genome	1	122133907,109063240,109086675,109061502,109063733,109090966,109073141,109090319,109094871,109050926,109078646,109059819,109085264,109092129,109052425,109103298,109087372,109102693,109058882,109098896,109070931,122137720,109048357,109106396,122134965,109110382,109066481,109112653,109060558,109097117,109046318,109089018,109083999,109068983,109051633,122134951,109099627,122140949,109061710,109066283…
GO:0009260	ribonucleotide biosynthetic process	6 of 209 in the list	203 of 16705 in the genome	1	1.09087e+53
GO:0046483	heterocycle metabolic process	39 of 209 in the list	2374 of 16705 in the genome	1	109058882,109087372,109102693,109103298,109092129,109052425,109085264,109059819,109078646,109050926,109094871,109090319,109063733,109090966,109061502,109086675,109063240,122133907,109092123,109061710,109066283,122140949,109099627,109068983,109051633,122134951,109046318,109083999,109089018,109097117,109060558,109112653,109066481,109106396,122134965,109110382,109098896,122137720,109048357
GO:0003015	heart process	2 of 209 in the list	27 of 16705 in the genome	1	1.09099e+17
GO:0006241	CTP biosynthetic process	2 of 209 in the list	27 of 16705 in the genome	1	1.09092e+17
GO:0009148	pyrimidine nucleoside triphosphate biosynthetic process	2 of 209 in the list	27 of 16705 in the genome	1	1.09092e+17
GO:0009208	pyrimidine ribonucleoside triphosphate metabolic process	2 of 209 in the list	27 of 16705 in the genome	1	1.09061e+17
GO:0009209	pyrimidine ribonucleoside triphosphate biosynthetic process	2 of 209 in the list	27 of 16705 in the genome	1	1.09092e+17
GO:0046036	CTP metabolic process	2 of 209 in the list	27 of 16705 in the genome	1	1.09061e+17
GO:0060047	heart contraction	2 of 209 in the list	27 of 16705 in the genome	1	1.09099e+17
GO:0009165	nucleotide biosynthetic process	7 of 209 in the list	259 of 16705 in the genome	1	1.09061e+62
GO:1901293	nucleoside phosphate biosynthetic process	7 of 209 in the list	261 of 16705 in the genome	1	1.09052e+62
GO:0046390	ribose phosphate biosynthetic process	6 of 209 in the list	208 of 16705 in the genome	1	1.09092e+53
GO:0006471	protein ADP-ribosylation	2 of 209 in the list	28 of 16705 in the genome	1	1.09077e+17
GO:0006520	cellular amino acid metabolic process	8 of 209 in the list	319 of 16705 in the genome	1	1.09047e+71
GO:0016050	vesicle organization	3 of 209 in the list	65 of 16705 in the genome	1	1.09058e+26
GO:0007156	homophilic cell adhesion via plasma membrane adhesion molecules	6 of 209 in the list	210 of 16705 in the genome	1	1.09063e+53
GO:0006725	cellular aromatic compound metabolic process	39 of 209 in the list	2400 of 16705 in the genome	1	109094871,109050926,109078646,109059819,109085264,122133907,109086675,109061502,109063240,109063733,109090966,109090319,109087372,109102693,109058882,109092129,109052425,109103298,109066481,109112653,109060558,109098896,109070931,122137720,109106396,122134965,109110382,109061710,109066283,109092123,109097117,109046318,109089018,109083999,109068983,122134951,109051633,109099627,122140949
GO:0035270	endocrine system development	2 of 209 in the list	29 of 16705 in the genome	1	1.0911e+17
GO:0006139	nucleobase-containing compound metabolic process	37 of 209 in the list	2261 of 16705 in the genome	1	109060558,109112653,109066481,109110382,122134965,109106396,109098896,109092123,109066283,109061710,122140949,109099627,109051633,122134951,109068983,109083999,109089018,109046318,109097117,109085264,109078646,109059819,109050926,109094871,109090319,109090966,109063733,109063240,109086675,109061502,122133907,109058882,109087372,109102693,109103298,109052425,109092129
GO:0043414	macromolecule methylation	3 of 209 in the list	67 of 16705 in the genome	1	1.09113e+26
GO:0009156	ribonucleoside monophosphate biosynthetic process	3 of 209 in the list	68 of 16705 in the genome	1	1.09095e+26
GO:0009147	pyrimidine nucleoside triphosphate metabolic process	2 of 209 in the list	30 of 16705 in the genome	1	1.09061e+17
GO:0035023	regulation of Rho protein signal transduction	2 of 209 in the list	30 of 16705 in the genome	1	1.09096e+17
GO:0055067	monovalent inorganic cation homeostasis	2 of 209 in the list	30 of 16705 in the genome	1	1.09066e+17
GO:1901607	alpha-amino acid biosynthetic process	3 of 209 in the list	69 of 16705 in the genome	1	1.09047e+26
GO:0001510	RNA methylation	2 of 209 in the list	31 of 16705 in the genome	1	1.09089e+17
GO:0009124	nucleoside monophosphate biosynthetic process	3 of 209 in the list	70 of 16705 in the genome	1	1.0911e+26
GO:0098742	cell-cell adhesion via plasma-membrane adhesion molecules	6 of 209 in the list	220 of 16705 in the genome	1	1.09076e+53
GO:0043173	nucleotide salvage	2 of 209 in the list	32 of 16705 in the genome	1	1.0911e+17
GO:0034220	ion transmembrane transport	5 of 209 in the list	170 of 16705 in the genome	1	1.09066e+44
GO:0009266	response to temperature stimulus	2 of 209 in the list	33 of 16705 in the genome	1	1.09054e+17
GO:0008015	blood circulation	4 of 209 in the list	121 of 16705 in the genome	1	1.09045e+35
GO:0003013	circulatory system process	4 of 209 in the list	122 of 16705 in the genome	1	1.09065e+35
GO:0030239	myofibril assembly	2 of 209 in the list	34 of 16705 in the genome	1	1.09051e+17
GO:0055002	striated muscle cell development	2 of 209 in the list	34 of 16705 in the genome	1	1.09051e+17
GO:1901605	alpha-amino acid metabolic process	5 of 209 in the list	174 of 16705 in the genome	1	1.22138e+44
GO:0009161	ribonucleoside monophosphate metabolic process	3 of 209 in the list	76 of 16705 in the genome	1	1.0911e+26
GO:0009152	purine ribonucleotide biosynthetic process	5 of 209 in the list	176 of 16705 in the genome	1	1.09095e+44
GO:0097190	apoptotic signaling pathway	2 of 209 in the list	35 of 16705 in the genome	1	1.09097e+17
GO:0007420	brain development	5 of 209 in the list	177 of 16705 in the genome	1	1.2214e+44
GO:0006164	purine nucleotide biosynthetic process	5 of 209 in the list	178 of 16705 in the genome	1	1.09095e+44
GO:0046700	heterocycle catabolic process	5 of 209 in the list	178 of 16705 in the genome	1	1.09066e+44
GO:0060322	head development	5 of 209 in the list	178 of 16705 in the genome	1	1.09049e+44
GO:0008652	cellular amino acid biosynthetic process	3 of 209 in the list	78 of 16705 in the genome	1	1.22145e+26
GO:0006541	glutamine metabolic process	2 of 209 in the list	36 of 16705 in the genome	1	1.09092e+17
GO:0006915	apoptotic process	7 of 209 in the list	292 of 16705 in the genome	1	1.09112e+62
GO:0044270	cellular nitrogen compound catabolic process	5 of 209 in the list	180 of 16705 in the genome	1	1.09066e+44
GO:0009123	nucleoside monophosphate metabolic process	3 of 209 in the list	79 of 16705 in the genome	1	1.09052e+26
GO:0042981	regulation of apoptotic process	7 of 209 in the list	295 of 16705 in the genome	1	1.09112e+62
GO:0043067	regulation of programmed cell death	7 of 209 in the list	295 of 16705 in the genome	1	1.09112e+62
GO:0072522	purine-containing compound biosynthetic process	5 of 209 in the list	183 of 16705 in the genome	1	1.09052e+44
GO:0006954	inflammatory response	4 of 209 in the list	130 of 16705 in the genome	1	1.09078e+35
GO:0019439	aromatic compound catabolic process	5 of 209 in the list	184 of 16705 in the genome	1	1.22135e+44
GO:0009220	pyrimidine ribonucleotide biosynthetic process	2 of 209 in the list	38 of 16705 in the genome	1	1.09061e+17
GO:0007417	central nervous system development	6 of 209 in the list	242 of 16705 in the genome	1	1.2214e+53
GO:0009218	pyrimidine ribonucleotide metabolic process	2 of 209 in the list	39 of 16705 in the genome	1	1.09092e+17
GO:0010927	cellular component assembly involved in morphogenesis	2 of 209 in the list	39 of 16705 in the genome	1	1.09045e+17
GO:0012501	programmed cell death	7 of 209 in the list	302 of 16705 in the genome	1	1.09112e+62
GO:0006399	tRNA metabolic process	5 of 209 in the list	187 of 16705 in the genome	1	1.09064e+44
GO:0048812	neuron projection morphogenesis	5 of 209 in the list	187 of 16705 in the genome	1	1.09111e+44
GO:0010941	regulation of cell death	7 of 209 in the list	303 of 16705 in the genome	1	1.09112e+62
GO:0120039	plasma membrane bounded cell projection morphogenesis	5 of 209 in the list	188 of 16705 in the genome	1	1.09049e+44
GO:0098660	inorganic ion transmembrane transport	4 of 209 in the list	134 of 16705 in the genome	1	1.0908e+35
GO:0048858	cell projection morphogenesis	5 of 209 in the list	189 of 16705 in the genome	1	1.09111e+44
GO:0006606	protein import into nucleus	2 of 209 in the list	40 of 16705 in the genome	1	1.09089e+17
GO:0046942	carboxylic acid transport	2 of 209 in the list	40 of 16705 in the genome	1	1.22145e+17
GO:0051170	import into nucleus	2 of 209 in the list	40 of 16705 in the genome	1	1.09055e+17
GO:0032990	cell part morphogenesis	5 of 209 in the list	191 of 16705 in the genome	1	1.2214e+44
GO:0033043	regulation of organelle organization	7 of 209 in the list	308 of 16705 in the genome	1	1.09096e+62
GO:0034655	nucleobase-containing compound catabolic process	4 of 209 in the list	137 of 16705 in the genome	1	1.22135e+35
GO:0055085	transmembrane transport	7 of 209 in the list	309 of 16705 in the genome	1	1.09111e+62
GO:0061024	membrane organization	5 of 209 in the list	194 of 16705 in the genome	1	1.09095e+44
GO:0007029	endoplasmic reticulum organization	2 of 209 in the list	42 of 16705 in the genome	1	1.09048e+17
GO:0019882	antigen processing and presentation	2 of 209 in the list	42 of 16705 in the genome	1	1.09052e+17
GO:0034504	protein localization to nucleus	2 of 209 in the list	42 of 16705 in the genome	1	1.09055e+17
GO:1901361	organic cyclic compound catabolic process	5 of 209 in the list	195 of 16705 in the genome	1	1.091e+44
GO:0006796	phosphate-containing compound metabolic process	16 of 209 in the list	900 of 16705 in the genome	1	1.22145e+143
GO:0046058	cAMP metabolic process	2 of 209 in the list	43 of 16705 in the genome	1	1.09087e+17
GO:0034654	nucleobase-containing compound biosynthetic process	12 of 209 in the list	634 of 16705 in the genome	1	1.09087e+107
GO:1902600	proton transmembrane transport	2 of 209 in the list	44 of 16705 in the genome	1	1.09066e+17
GO:0019438	aromatic compound biosynthetic process	13 of 209 in the list	706 of 16705 in the genome	1	1.09071e+116
GO:0008380	RNA splicing	6 of 209 in the list	261 of 16705 in the genome	1	1.09069e+53
GO:0009887	animal organ morphogenesis	5 of 209 in the list	203 of 16705 in the genome	1	1.2214e+44
GO:0006221	pyrimidine nucleotide biosynthetic process	2 of 209 in the list	46 of 16705 in the genome	1	1.09061e+17
GO:0019637	organophosphate metabolic process	14 of 209 in the list	782 of 16705 in the genome	1	1.09052e+125
GO:0006793	phosphorus metabolic process	16 of 209 in the list	920 of 16705 in the genome	1	1.22145e+143
GO:0018130	heterocycle biosynthetic process	13 of 209 in the list	716 of 16705 in the genome	1	1.09062e+116
GO:0046578	regulation of Ras protein signal transduction	3 of 209 in the list	95 of 16705 in the genome	1	1.09083e+26
GO:0006576	cellular biogenic amine metabolic process	2 of 209 in the list	47 of 16705 in the genome	1	1.22134e+17
GO:0006730	one-carbon metabolic process	2 of 209 in the list	47 of 16705 in the genome	1	1.22138e+17
GO:0044106	cellular amine metabolic process	2 of 209 in the list	47 of 16705 in the genome	1	1.09071e+17
GO:1901362	organic cyclic compound biosynthetic process	14 of 209 in the list	795 of 16705 in the genome	1	1.09061e+125
GO:0006220	pyrimidine nucleotide metabolic process	2 of 209 in the list	49 of 16705 in the genome	1	1.09092e+17
GO:0072528	pyrimidine-containing compound biosynthetic process	2 of 209 in the list	49 of 16705 in the genome	1	1.09061e+17
GO:0008033	tRNA processing	3 of 209 in the list	99 of 16705 in the genome	1	1.09046e+26
GO:0010639	negative regulation of organelle organization	3 of 209 in the list	100 of 16705 in the genome	1	1.09078e+26
GO:0001822	kidney development	2 of 209 in the list	51 of 16705 in the genome	1	1.09092e+17
GO:0009308	amine metabolic process	2 of 209 in the list	51 of 16705 in the genome	1	1.09071e+17
GO:0031032	actomyosin structure organization	2 of 209 in the list	51 of 16705 in the genome	1	1.09051e+17
GO:0034660	ncRNA metabolic process	7 of 209 in the list	341 of 16705 in the genome	1	1.09064e+62
GO:0009187	cyclic nucleotide metabolic process	2 of 209 in the list	52 of 16705 in the genome	1	1.09087e+17
GO:0072001	renal system development	2 of 209 in the list	52 of 16705 in the genome	1	1.09092e+17
GO:0010876	lipid localization	5 of 209 in the list	219 of 16705 in the genome	1	1.22145e+44
GO:0034097	response to cytokine	2 of 209 in the list	53 of 16705 in the genome	1	1.09085e+17
GO:0031175	neuron projection development	5 of 209 in the list	222 of 16705 in the genome	1	1.09069e+44
GO:0001655	urogenital system development	2 of 209 in the list	54 of 16705 in the genome	1	1.09092e+17
GO:0098662	inorganic cation transmembrane transport	3 of 209 in the list	106 of 16705 in the genome	1	1.09086e+26
GO:0048666	neuron development	6 of 209 in the list	287 of 16705 in the genome	1	1.09052e+53
GO:0048699	generation of neurons	7 of 209 in the list	352 of 16705 in the genome	1	1.2214e+62
GO:0006457	protein folding	4 of 209 in the list	166 of 16705 in the genome	1	1.09048e+35
GO:0015711	organic anion transport	2 of 209 in the list	56 of 16705 in the genome	1	1.09066e+17
GO:0009451	RNA modification	3 of 209 in the list	109 of 16705 in the genome	1	1.09089e+26
GO:0007155	cell adhesion	12 of 209 in the list	690 of 16705 in the genome	1	1.09063e+107
GO:0022610	biological adhesion	12 of 209 in the list	690 of 16705 in the genome	1	1.09049e+107
GO:0007409	axonogenesis	4 of 209 in the list	167 of 16705 in the genome	1	1.09111e+35
GO:0051252	regulation of RNA metabolic process	21 of 209 in the list	1328 of 16705 in the genome	1	1.09056e+188
GO:0003007	heart morphogenesis	2 of 209 in the list	57 of 16705 in the genome	1	1.09052e+17
GO:0051493	regulation of cytoskeleton organization	5 of 209 in the list	230 of 16705 in the genome	1	1.09096e+44
GO:0031329	regulation of cellular catabolic process	3 of 209 in the list	111 of 16705 in the genome	1	1.091e+26
GO:0098655	cation transmembrane transport	3 of 209 in the list	111 of 16705 in the genome	1	1.09086e+26
GO:0006096	glycolytic process	2 of 209 in the list	58 of 16705 in the genome	1	1.09079e+17
GO:0006165	nucleoside diphosphate phosphorylation	2 of 209 in the list	58 of 16705 in the genome	1	1.09106e+17
GO:0006757	ATP generation from ADP	2 of 209 in the list	58 of 16705 in the genome	1	1.09106e+17
GO:0009201	ribonucleoside triphosphate biosynthetic process	2 of 209 in the list	58 of 16705 in the genome	1	1.09061e+17
GO:0044089	positive regulation of cellular component biogenesis	2 of 209 in the list	58 of 16705 in the genome	1	1.091e+17
GO:0046939	nucleotide phosphorylation	2 of 209 in the list	58 of 16705 in the genome	1	1.09079e+17
GO:0055001	muscle cell development	2 of 209 in the list	58 of 16705 in the genome	1	1.09045e+17
GO:0000902	cell morphogenesis	5 of 209 in the list	231 of 16705 in the genome	1	1.09062e+44
GO:0060429	epithelium development	5 of 209 in the list	232 of 16705 in the genome	1	1.09068e+44
GO:0009142	nucleoside triphosphate biosynthetic process	2 of 209 in the list	60 of 16705 in the genome	1	1.09092e+17
GO:0051146	striated muscle cell differentiation	2 of 209 in the list	60 of 16705 in the genome	1	1.09051e+17
GO:0098656	anion transmembrane transport	2 of 209 in the list	60 of 16705 in the genome	1	1.09066e+17
GO:0061564	axon development	4 of 209 in the list	174 of 16705 in the genome	1	1.09111e+35
GO:0016070	RNA metabolic process	18 of 209 in the list	1131 of 16705 in the genome	1	1.09099e+161
GO:0006397	mRNA processing	7 of 209 in the list	366 of 16705 in the genome	1	1.09113e+62
GO:0009116	nucleoside metabolic process	2 of 209 in the list	61 of 16705 in the genome	1	1.0911e+17
GO:0048667	cell morphogenesis involved in neuron differentiation	4 of 209 in the list	176 of 16705 in the genome	1	1.09049e+35
GO:0042221	response to chemical	12 of 209 in the list	710 of 16705 in the genome	1	1.09078e+107
GO:0006952	defense response	6 of 209 in the list	304 of 16705 in the genome	1	1.09052e+53
GO:0009199	ribonucleoside triphosphate metabolic process	2 of 209 in the list	63 of 16705 in the genome	1	1.09061e+17
GO:0006338	chromatin remodeling	3 of 209 in the list	119 of 16705 in the genome	1	1.22143e+26
GO:0044281	small molecule metabolic process	20 of 209 in the list	1291 of 16705 in the genome	1	1.09071e+179
GO:0006814	sodium ion transport	2 of 209 in the list	64 of 16705 in the genome	1	1.09086e+17
GO:1901657	glycosyl compound metabolic process	2 of 209 in the list	64 of 16705 in the genome	1	1.0911e+17
GO:0019752	carboxylic acid metabolic process	11 of 209 in the list	650 of 16705 in the genome	1	1.09103e+98
GO:0019219	regulation of nucleobase-containing compound metabolic process	21 of 209 in the list	1368 of 16705 in the genome	1	1.09057e+188
GO:0034470	ncRNA processing	5 of 209 in the list	245 of 16705 in the genome	1	1.09084e+44
GO:0040011	locomotion	7 of 209 in the list	377 of 16705 in the genome	1	1.09112e+62
GO:0043436	oxoacid metabolic process	11 of 209 in the list	654 of 16705 in the genome	1	1.09047e+98
GO:0009894	regulation of catabolic process	3 of 209 in the list	123 of 16705 in the genome	1	1.091e+26
GO:0097485	neuron projection guidance	3 of 209 in the list	123 of 16705 in the genome	1	1.09062e+26
GO:0009135	purine nucleoside diphosphate metabolic process	2 of 209 in the list	66 of 16705 in the genome	1	1.09106e+17
GO:0009179	purine ribonucleoside diphosphate metabolic process	2 of 209 in the list	66 of 16705 in the genome	1	1.09079e+17
GO:0042692	muscle cell differentiation	2 of 209 in the list	66 of 16705 in the genome	1	1.09045e+17
GO:0046031	ADP metabolic process	2 of 209 in the list	66 of 16705 in the genome	1	1.09079e+17
GO:0051128	regulation of cellular component organization	8 of 209 in the list	450 of 16705 in the genome	1	1.091e+71
GO:0031323	regulation of cellular metabolic process	26 of 209 in the list	1751 of 16705 in the genome	1	109068513,109056373,109110575,109051633,109099627,109057120,109056727,122145365,109069123,109105682,109084672,109112653,109104367,109056911,109060693,122140250,109103298,109083055,109059819,109078048,109094924,109099729,109047511,109050033,109066226,109061502
GO:0009185	ribonucleoside diphosphate metabolic process	2 of 209 in the list	67 of 16705 in the genome	1	1.09106e+17
GO:0072527	pyrimidine-containing compound metabolic process	2 of 209 in the list	67 of 16705 in the genome	1	1.09061e+17
GO:0022008	neurogenesis	7 of 209 in the list	383 of 16705 in the genome	1	1.2214e+62
GO:0006357	regulation of transcription by RNA polymerase II	10 of 209 in the list	594 of 16705 in the genome	1	1.09052e+89
GO:0051129	negative regulation of cellular component organization	3 of 209 in the list	127 of 16705 in the genome	1	1.09051e+26
GO:0009141	nucleoside triphosphate metabolic process	2 of 209 in the list	69 of 16705 in the genome	1	1.09092e+17
GO:0090407	organophosphate biosynthetic process	8 of 209 in the list	457 of 16705 in the genome	1	1.09048e+71
GO:1901135	carbohydrate derivative metabolic process	14 of 209 in the list	883 of 16705 in the genome	1	1.09092e+125
GO:0009987	cellular process	161 of 209 in the list	12436 of 16705 in the genome	1	109090319,109055341,109046845,109063240,109076122,109090647,109055156,109086792,109065207,109064799,109080775,109093336,109085546,109075898,109100007,109063282,109071085,109088658,109102693,109092109,122140250,109096399,109106396,109112763,109061524,109045885,109098896,109070824,109088629,122140945,109060558,109078179,109061179,109085873,109112653,122134951,109089018,109080226,109065990,109111501…
GO:0010638	positive regulation of organelle organization	2 of 209 in the list	70 of 16705 in the genome	1	1.091e+17
GO:0051241	negative regulation of multicellular organismal process	2 of 209 in the list	70 of 16705 in the genome	1	1.0909e+17
GO:0060041	retina development in camera-type eye	2 of 209 in the list	70 of 16705 in the genome	1	1.09052e+17
GO:0006082	organic acid metabolic process	11 of 209 in the list	670 of 16705 in the genome	1	1.09099e+98
GO:0006914	autophagy	3 of 209 in the list	129 of 16705 in the genome	1	1.09095e+26
GO:0051056	regulation of small GTPase mediated signal transduction	3 of 209 in the list	129 of 16705 in the genome	1	1.09083e+26
GO:0061919	process utilizing autophagic mechanism	3 of 209 in the list	129 of 16705 in the genome	1	1.09095e+26
GO:0030182	neuron differentiation	6 of 209 in the list	324 of 16705 in the genome	1	1.09111e+53
GO:0006996	organelle organization	22 of 209 in the list	1473 of 16705 in the genome	1	1.09067e+197
GO:0002009	morphogenesis of an epithelium	3 of 209 in the list	130 of 16705 in the genome	1	1.09068e+26
GO:0006090	pyruvate metabolic process	2 of 209 in the list	71 of 16705 in the genome	1	1.09079e+17
GO:0051093	negative regulation of developmental process	2 of 209 in the list	71 of 16705 in the genome	1	1.0909e+17
GO:0009888	tissue development	7 of 209 in the list	393 of 16705 in the genome	1	1.09057e+62
GO:0000904	cell morphogenesis involved in differentiation	4 of 209 in the list	194 of 16705 in the genome	1	1.09111e+35
GO:0008285	negative regulation of cell population proliferation	2 of 209 in the list	72 of 16705 in the genome	1	1.09061e+17
GO:0009064	glutamine family amino acid metabolic process	2 of 209 in the list	72 of 16705 in the genome	1	1.22145e+17
GO:0015849	organic acid transport	2 of 209 in the list	72 of 16705 in the genome	1	1.22145e+17
GO:0032886	regulation of microtubule-based process	2 of 209 in the list	72 of 16705 in the genome	1	1.09051e+17
GO:0006811	ion transport	9 of 209 in the list	535 of 16705 in the genome	1	1.22145e+80
GO:0006928	movement of cell or subcellular component	9 of 209 in the list	537 of 16705 in the genome	1	1.09078e+80
GO:0009132	nucleoside diphosphate metabolic process	2 of 209 in the list	73 of 16705 in the genome	1	1.09079e+17
GO:0010468	regulation of gene expression	24 of 209 in the list	1635 of 16705 in the genome	1	1.09057e+215
GO:0090304	nucleic acid metabolic process	26 of 209 in the list	1787 of 16705 in the genome	1	109066283,109061710,109097117,109046318,109089018,109083999,109068983,109051633,122134951,109099627,122140949,109066481,109112653,109098896,122134965,109087372,109102693,109058882,109092129,109103298,109050926,109059819,109085264,109061502,109063733,109090966
GO:0010256	endomembrane system organization	3 of 209 in the list	134 of 16705 in the genome	1	1.09048e+26
GO:0006333	chromatin assembly or disassembly	2 of 209 in the list	74 of 16705 in the genome	1	1.22143e+17
GO:0034728	nucleosome organization	2 of 209 in the list	74 of 16705 in the genome	1	1.22143e+17
GO:0007399	nervous system development	11 of 209 in the list	683 of 16705 in the genome	1	1.09066e+98
GO:0016052	carbohydrate catabolic process	2 of 209 in the list	75 of 16705 in the genome	1	1.09106e+17
GO:0048513	animal organ development	12 of 209 in the list	759 of 16705 in the genome	1	1.09096e+107
GO:0034641	cellular nitrogen compound metabolic process	40 of 209 in the list	2862 of 16705 in the genome	1	109052425,109092129,109103298,109102693,109087372,109087090,109058882,122133907,109086675,109063240,109061502,109090966,109063733,109090319,109094871,109064799,109050926,109078646,109059819,109085264,109097117,109089018,109083999,109046318,122134951,109051633,109068983,122140949,109099627,109066283,109061710,109092123,109098896,109070931,109110382,122134965,109106396,109066481,109112653,109060558
GO:0044087	regulation of cellular component biogenesis	4 of 209 in the list	202 of 16705 in the genome	1	1.09087e+35
GO:0006396	RNA processing	11 of 209 in the list	690 of 16705 in the genome	1	1.09113e+98
GO:0051494	negative regulation of cytoskeleton organization	2 of 209 in the list	77 of 16705 in the genome	1	1.09051e+17
GO:0110053	regulation of actin filament organization	3 of 209 in the list	139 of 16705 in the genome	1	1.09078e+26
GO:0006351	transcription, DNA-templated	5 of 209 in the list	271 of 16705 in the genome	1	1.09097e+44
GO:0097659	nucleic acid-templated transcription	5 of 209 in the list	271 of 16705 in the genome	1	1.09097e+44
GO:0051336	regulation of hydrolase activity	4 of 209 in the list	204 of 16705 in the genome	1	1.09085e+35
GO:1901137	carbohydrate derivative biosynthetic process	10 of 209 in the list	623 of 16705 in the genome	1	1.0911e+89
GO:0006418	tRNA aminoacylation for protein translation	2 of 209 in the list	78 of 16705 in the genome	1	1.09064e+17
GO:0006913	nucleocytoplasmic transport	2 of 209 in the list	78 of 16705 in the genome	1	1.09089e+17
GO:0051169	nuclear transport	2 of 209 in the list	78 of 16705 in the genome	1	1.09055e+17
GO:0048468	cell development	8 of 209 in the list	481 of 16705 in the genome	1	1.09062e+71
GO:0006820	anion transport	4 of 209 in the list	206 of 16705 in the genome	1	1.09066e+35
GO:0006869	lipid transport	4 of 209 in the list	207 of 16705 in the genome	1	1.22145e+35
GO:0072594	establishment of protein localization to organelle	3 of 209 in the list	142 of 16705 in the genome	1	1.09089e+26
GO:0019222	regulation of metabolic process	28 of 209 in the list	1969 of 16705 in the genome	1	109061502,109047511,109050033,109066226,109099729,109059819,109094924,109078048,109103298,109083055,109060693,122140250,109056911,109106396,109104367,109084672,109105682,109112653,109056727,122145365,109069123,109057120,109051633,109110575,109099627,109068513,109056373,109066283
GO:0006935	chemotaxis	4 of 209 in the list	208 of 16705 in the genome	1	1.2214e+35
GO:1903311	regulation of mRNA metabolic process	2 of 209 in the list	80 of 16705 in the genome	1	1.091e+17
GO:0032774	RNA biosynthetic process	5 of 209 in the list	277 of 16705 in the genome	1	1.09097e+44
GO:0007034	vacuolar transport	2 of 209 in the list	81 of 16705 in the genome	1	1.09052e+17
GO:0048193	Golgi vesicle transport	3 of 209 in the list	144 of 16705 in the genome	1	1.09095e+26
GO:0042330	taxis	4 of 209 in the list	211 of 16705 in the genome	1	1.09062e+35
GO:0016071	mRNA metabolic process	7 of 209 in the list	419 of 16705 in the genome	1	1.09113e+62
GO:0048729	tissue morphogenesis	3 of 209 in the list	145 of 16705 in the genome	1	1.2214e+26
GO:0009725	response to hormone	2 of 209 in the list	82 of 16705 in the genome	1	1.09095e+17
GO:0046434	organophosphate catabolic process	2 of 209 in the list	83 of 16705 in the genome	1	1.09113e+17
GO:0030029	actin filament-based process	6 of 209 in the list	352 of 16705 in the genome	1	1.09112e+53
GO:0016310	phosphorylation	3 of 209 in the list	147 of 16705 in the genome	1	1.09079e+26
GO:0009653	anatomical structure morphogenesis	10 of 209 in the list	641 of 16705 in the genome	1	1.2214e+89
GO:0007507	heart development	3 of 209 in the list	148 of 16705 in the genome	1	1.09052e+26
GO:0017038	protein import	2 of 209 in the list	84 of 16705 in the genome	1	1.09089e+17
GO:0006575	cellular modified amino acid metabolic process	3 of 209 in the list	149 of 16705 in the genome	1	1.22138e+26
GO:0120036	plasma membrane bounded cell projection organization	6 of 209 in the list	356 of 16705 in the genome	1	1.09069e+53
GO:0043038	amino acid activation	2 of 209 in the list	85 of 16705 in the genome	1	1.09103e+17
GO:0043039	tRNA aminoacylation	2 of 209 in the list	85 of 16705 in the genome	1	1.09064e+17
GO:0048870	cell motility	4 of 209 in the list	219 of 16705 in the genome	1	1.09049e+35
GO:0051674	localization of cell	4 of 209 in the list	219 of 16705 in the genome	1	1.09112e+35
GO:0065008	regulation of biological quality	14 of 209 in the list	944 of 16705 in the genome	1	1.09049e+125
GO:0015074	DNA integration	3 of 209 in the list	152 of 16705 in the genome	1	1.22135e+26
GO:1902531	regulation of intracellular signal transduction	5 of 209 in the list	296 of 16705 in the genome	1	1.09096e+44
GO:1902903	regulation of supramolecular fiber organization	3 of 209 in the list	157 of 16705 in the genome	1	1.09087e+26
GO:0034330	cell junction organization	2 of 209 in the list	91 of 16705 in the genome	1	1.09048e+17
GO:0030833	regulation of actin filament polymerization	2 of 209 in the list	96 of 16705 in the genome	1	1.09087e+17
GO:0051171	regulation of nitrogen compound metabolic process	23 of 209 in the list	1666 of 16705 in the genome	1	1.09062e+206
GO:0016311	dephosphorylation	2 of 209 in the list	97 of 16705 in the genome	1	1.09093e+17
GO:0046034	ATP metabolic process	3 of 209 in the list	167 of 16705 in the genome	1	1.09079e+26
GO:0010608	posttranscriptional regulation of gene expression	3 of 209 in the list	168 of 16705 in the genome	1	1.091e+26
GO:0006875	cellular metal ion homeostasis	2 of 209 in the list	100 of 16705 in the genome	1	1.09066e+17
GO:0048562	embryonic organ morphogenesis	2 of 209 in the list	100 of 16705 in the genome	1	1.09052e+17
GO:0050790	regulation of catalytic activity	5 of 209 in the list	314 of 16705 in the genome	1	1.0909e+44
GO:0080090	regulation of primary metabolic process	23 of 209 in the list	1684 of 16705 in the genome	1	1.09106e+206
GO:0032269	negative regulation of cellular protein metabolic process	2 of 209 in the list	101 of 16705 in the genome	1	1.091e+17
GO:0071103	DNA conformation change	2 of 209 in the list	101 of 16705 in the genome	1	1.22143e+17
GO:0032956	regulation of actin cytoskeleton organization	3 of 209 in the list	171 of 16705 in the genome	1	1.09087e+26
GO:0006355	regulation of transcription, DNA-templated	17 of 209 in the list	1224 of 16705 in the genome	1	1.09104e+152
GO:1903506	regulation of nucleic acid-templated transcription	17 of 209 in the list	1224 of 16705 in the genome	1	1.09057e+152
GO:2001141	regulation of RNA biosynthetic process	17 of 209 in the list	1224 of 16705 in the genome	1	1.09095e+152
GO:0032970	regulation of actin filament-based process	3 of 209 in the list	172 of 16705 in the genome	1	1.09087e+26
GO:0009056	catabolic process	16 of 209 in the list	1149 of 16705 in the genome	1	1.091e+143
GO:0051248	negative regulation of protein metabolic process	2 of 209 in the list	102 of 16705 in the genome	1	1.091e+17
GO:0008064	regulation of actin polymerization or depolymerization	2 of 209 in the list	103 of 16705 in the genome	1	1.09096e+17
GO:0030832	regulation of actin filament length	2 of 209 in the list	103 of 16705 in the genome	1	1.09096e+17
GO:0010556	regulation of macromolecule biosynthetic process	19 of 209 in the list	1384 of 16705 in the genome	1	1.09095e+170
GO:0042127	regulation of cell population proliferation	3 of 209 in the list	174 of 16705 in the genome	1	1.09061e+26
GO:0070887	cellular response to chemical stimulus	6 of 209 in the list	395 of 16705 in the genome	1	1.09052e+53
GO:0048598	embryonic morphogenesis	3 of 209 in the list	175 of 16705 in the genome	1	1.09052e+26
GO:0048523	negative regulation of cellular process	12 of 209 in the list	856 of 16705 in the genome	1	1.0908e+107
GO:0044272	sulfur compound biosynthetic process	2 of 209 in the list	107 of 16705 in the genome	1	1.09047e+17
GO:0006807	nitrogen compound metabolic process	62 of 209 in the list	4775 of 16705 in the genome	1	109064799,109077339,109090647,109078646,109061502,109063240,122133907,109046845,109090319,109090966,109063733,109063583,109102693,109065557,109087090,109089785,109100007,109112653,109098035,109087389,109078179,109060558,122140945,109098896,122137720,109106396,109066283,109083999,109089018,122134951,109050926,109094871,109085264,109059819,109086675,109068157,109047511,109087372,122145299,109058882…
GO:0060255	regulation of macromolecule metabolic process	25 of 209 in the list	1870 of 16705 in the genome	1	1.09104e+224
GO:0030003	cellular cation homeostasis	2 of 209 in the list	109 of 16705 in the genome	1	1.09066e+17
GO:0032271	regulation of protein polymerization	2 of 209 in the list	109 of 16705 in the genome	1	1.09096e+17
GO:0031326	regulation of cellular biosynthetic process	19 of 209 in the list	1407 of 16705 in the genome	1	1.09106e+170
GO:0009628	response to abiotic stimulus	3 of 209 in the list	182 of 16705 in the genome	1	1.09052e+26
GO:0009889	regulation of biosynthetic process	19 of 209 in the list	1409 of 16705 in the genome	1	1.09057e+170
GO:0006873	cellular ion homeostasis	2 of 209 in the list	110 of 16705 in the genome	1	1.09066e+17
GO:0071824	protein-DNA complex subunit organization	2 of 209 in the list	110 of 16705 in the genome	1	1.09057e+17
GO:0030030	cell projection organization	6 of 209 in the list	408 of 16705 in the genome	1	1.09069e+53
GO:0065009	regulation of molecular function	6 of 209 in the list	410 of 16705 in the genome	1	1.09051e+53
GO:0006812	cation transport	4 of 209 in the list	259 of 16705 in the genome	1	1.09066e+35
GO:0051130	positive regulation of cellular component organization	2 of 209 in the list	112 of 16705 in the genome	1	1.091e+17
GO:0061061	muscle structure development	2 of 209 in the list	112 of 16705 in the genome	1	1.09051e+17
GO:0070925	organelle assembly	4 of 209 in the list	260 of 16705 in the genome	1	1.09111e+35
GO:0007169	transmembrane receptor protein tyrosine kinase signaling pathway	3 of 209 in the list	187 of 16705 in the genome	1	1.0905e+26
GO:0048519	negative regulation of biological process	14 of 209 in the list	1032 of 16705 in the genome	1	1.0908e+125
GO:0033365	protein localization to organelle	3 of 209 in the list	188 of 16705 in the genome	1	1.09086e+26
GO:0097435	supramolecular fiber organization	4 of 209 in the list	264 of 16705 in the genome	1	1.09049e+35
GO:1901566	organonitrogen compound biosynthetic process	17 of 209 in the list	1271 of 16705 in the genome	1	1.09092e+152
GO:0010564	regulation of cell cycle process	2 of 209 in the list	116 of 16705 in the genome	1	1.09065e+17
GO:0030036	actin cytoskeleton organization	5 of 209 in the list	344 of 16705 in the genome	1	1.09087e+44
GO:0043010	camera-type eye development	2 of 209 in the list	117 of 16705 in the genome	1	1.09052e+17
GO:0016477	cell migration	3 of 209 in the list	192 of 16705 in the genome	1	1.09049e+26
GO:0051640	organelle localization	2 of 209 in the list	118 of 16705 in the genome	1	1.09048e+17
GO:0032101	regulation of response to external stimulus	2 of 209 in the list	119 of 16705 in the genome	1	1.09109e+17
GO:0007423	sensory organ development	3 of 209 in the list	195 of 16705 in the genome	1	1.09052e+26
GO:0006950	response to stress	14 of 209 in the list	1052 of 16705 in the genome	1	1.22136e+125
GO:0007411	axon guidance	2 of 209 in the list	121 of 16705 in the genome	1	1.2214e+17
GO:0016567	protein ubiquitination	5 of 209 in the list	352 of 16705 in the genome	1	1.22141e+44
GO:0044248	cellular catabolic process	12 of 209 in the list	900 of 16705 in the genome	1	1.091e+107
GO:0010467	gene expression	19 of 209 in the list	1454 of 16705 in the genome	1	1.09087e+170
GO:0043254	regulation of protein-containing complex assembly	2 of 209 in the list	123 of 16705 in the genome	1	1.09087e+17
GO:0140694	non-membrane-bounded organelle assembly	2 of 209 in the list	123 of 16705 in the genome	1	1.09051e+17
GO:0055082	cellular chemical homeostasis	2 of 209 in the list	124 of 16705 in the genome	1	1.09052e+17
GO:0009966	regulation of signal transduction	9 of 209 in the list	670 of 16705 in the genome	1	1.09106e+80
GO:0030001	metal ion transport	3 of 209 in the list	202 of 16705 in the genome	1	1.09066e+26
GO:0006364	rRNA processing	2 of 209 in the list	125 of 16705 in the genome	1	1.09084e+17
GO:0046394	carboxylic acid biosynthetic process	3 of 209 in the list	203 of 16705 in the genome	1	1.22138e+26
GO:0006417	regulation of translation	2 of 209 in the list	126 of 16705 in the genome	1	1.091e+17
GO:0055065	metal ion homeostasis	2 of 209 in the list	126 of 16705 in the genome	1	1.09066e+17
GO:0016053	organic acid biosynthetic process	3 of 209 in the list	205 of 16705 in the genome	1	1.09047e+26
GO:0090066	regulation of anatomical structure size	3 of 209 in the list	205 of 16705 in the genome	1	1.09056e+26
GO:0018193	peptidyl-amino acid modification	3 of 209 in the list	207 of 16705 in the genome	1	1.09056e+26
GO:0016072	rRNA metabolic process	2 of 209 in the list	129 of 16705 in the genome	1	1.09084e+17
GO:0048731	system development	16 of 209 in the list	1237 of 16705 in the genome	1	1.09045e+143
GO:0071840	cellular component organization or biogenesis	32 of 209 in the list	2512 of 16705 in the genome	1	122142504,109098868,109085873,109106396,109058222,109061524,109107804,109048357,109096496,109111580,109099432,109066283,109095427,109111501,109051615,109047963,109068983,109083999,109051425,109089018,109048794,109053202,109050926,109067359,109060718,109045051,109056911,109087279,122140250,109080775,109092129,109111114
GO:0034248	regulation of cellular amide metabolic process	2 of 209 in the list	130 of 16705 in the genome	1	1.09048e+17
GO:0044271	cellular nitrogen compound biosynthetic process	15 of 209 in the list	1161 of 16705 in the genome	1	1.09087e+134
GO:0016043	cellular component organization	30 of 209 in the list	2355 of 16705 in the genome	1	109080775,109111114,109092129,109087279,109056911,122140250,109067359,109060718,109045051,109053202,109048794,109050926,109068983,109047963,109051615,109051425,109095427,109066283,109111580,109099432,109111501,109061524,109058222,109106396,109096496,109107804,109048357,122142504,109085873,109098868
GO:1901575	organic substance catabolic process	13 of 209 in the list	1003 of 16705 in the genome	1	1.091e+116
GO:0009719	response to endogenous stimulus	3 of 209 in the list	210 of 16705 in the genome	1	1.09085e+26
GO:0032535	regulation of cellular component size	2 of 209 in the list	133 of 16705 in the genome	1	1.09087e+17
GO:0009790	embryo development	4 of 209 in the list	292 of 16705 in the genome	1	1.09057e+35
GO:0044238	primary metabolic process	70 of 209 in the list	5559 of 16705 in the genome	1	109058882,122145299,109087372,109099139,109103298,109048243,109092129,109052425,109085264,109046000,109059819,109050926,109094871,109073141,109047511,109086675,109068157,109092123,109045840,109061710,122136098,122140949,109099627,109068983,109051633,109046318,109055600,109097117,109058364,109088430,109066481,122134965,109110382,109070931,109048357,109065557,109102693,109100007,109092878,122138498…
GO:0032501	multicellular organismal process	25 of 209 in the list	1972 of 16705 in the genome	1	1.22136e+224
GO:0044237	cellular metabolic process	71 of 209 in the list	5647 of 16705 in the genome	1	109094871,109050926,109059819,109085264,109068157,109086675,109047511,109099139,109087372,122145299,109058882,109111114,109052425,109092129,109103298,109048243,109066481,109048357,109070931,109110382,122134965,122136098,109045840,109095427,109061710,109092123,109058364,109097117,109073737,109055600,109046318,109051633,109068983,109099627,122140949,109086792,109064799,109078646,109077339,109090647…
GO:0030154	cell differentiation	11 of 209 in the list	855 of 16705 in the genome	1	1.09057e+98
GO:0043412	macromolecule modification	19 of 209 in the list	1495 of 16705 in the genome	1	1.09106e+170
GO:0031324	negative regulation of cellular metabolic process	4 of 209 in the list	296 of 16705 in the genome	1	1.091e+35
GO:0007275	multicellular organism development	17 of 209 in the list	1339 of 16705 in the genome	1	1.09061e+152
GO:0048869	cellular developmental process	11 of 209 in the list	861 of 16705 in the genome	1	1.2214e+98
GO:0048568	embryonic organ development	2 of 209 in the list	138 of 16705 in the genome	1	1.09052e+17
GO:0032446	protein modification by small protein conjugation	5 of 209 in the list	381 of 16705 in the genome	1	1.09078e+44
GO:0006821	chloride transport	2 of 209 in the list	139 of 16705 in the genome	1	1.09046e+17
GO:1901564	organonitrogen compound metabolic process	39 of 209 in the list	3116 of 16705 in the genome	1	109094871,109064799,109078646,109090647,109077339,109085264,109068157,122133907,109046845,109086675,109063240,109047511,109063733,109063583,109090319,109102693,122145299,109065557,109087090,109089785,109052425,109048243,109100007,109098035,109088430,109060558,109087389,109078179,109048357,122140945,122137720,109070931,109110382,109106396,122136098,109045840,109092123,109058364,109055600
GO:0019220	regulation of phosphate metabolic process	2 of 209 in the list	143 of 16705 in the genome	1	1.09057e+17
GO:0051174	regulation of phosphorus metabolic process	2 of 209 in the list	143 of 16705 in the genome	1	1.09061e+17
GO:0007154	cell communication	39 of 209 in the list	3127 of 16705 in the genome	1	109065930,109090153,109088430,109049683,109085368,109096399,109110634,109060459,122140945,109070824,109099885,109045840,109080954,109094505,109079771,109097117,109083038,109057120,109096273,109094924,109076122,109065207,109072343,109055156,109064799,109071589,109064249,109055470,109068157,109063240,122138599,109086675,109112390,109103459,109107973,109070085,109093336,109100007,109060773
GO:0035295	tube development	3 of 209 in the list	226 of 16705 in the genome	1	1.09052e+26
GO:0006325	chromatin organization	3 of 209 in the list	227 of 16705 in the genome	1	1.09092e+26
GO:0048585	negative regulation of response to stimulus	4 of 209 in the list	312 of 16705 in the genome	1	1.0909e+35
GO:0001654	eye development	2 of 209 in the list	147 of 16705 in the genome	1	1.2214e+17
GO:0055080	cation homeostasis	2 of 209 in the list	147 of 16705 in the genome	1	1.09066e+17
GO:0150063	visual system development	2 of 209 in the list	147 of 16705 in the genome	1	1.2214e+17
GO:0007018	microtubule-based movement	3 of 209 in the list	230 of 16705 in the genome	1	1.09112e+26
GO:0003008	system process	6 of 209 in the list	477 of 16705 in the genome	1	1.09099e+53
GO:0048646	anatomical structure formation involved in morphogenesis	3 of 209 in the list	232 of 16705 in the genome	1	1.09045e+26
GO:0019725	cellular homeostasis	2 of 209 in the list	149 of 16705 in the genome	1	1.09066e+17
GO:0007167	enzyme linked receptor protein signaling pathway	3 of 209 in the list	233 of 16705 in the genome	1	1.09095e+26
GO:0051726	regulation of cell cycle	3 of 209 in the list	234 of 16705 in the genome	1	1.09051e+26
GO:0010033	response to organic substance	5 of 209 in the list	400 of 16705 in the genome	1	1.09093e+44
GO:0098771	inorganic ion homeostasis	2 of 209 in the list	151 of 16705 in the genome	1	1.09052e+17
GO:0050801	ion homeostasis	2 of 209 in the list	152 of 16705 in the genome	1	1.09052e+17
GO:0050794	regulation of cellular process	73 of 209 in the list	5904 of 16705 in the genome	1	109060459,109099885,109085368,109104367,109105682,109065037,109069123,109090153,109097117,109057120,109083038,109111669,109110575,109051633,109099627,109068513,109079771,109045840,109068157,109086675,109047511,109050033,109099729,109072343,109071589,109050926,109096273,109059819,109094924,109060773,122145074,109103298,109060693,109103459,109111406,109087279,109096496,109070824,122140945,109096399…
GO:0015698	inorganic anion transport	2 of 209 in the list	155 of 16705 in the genome	1	1.09046e+17
GO:2000026	regulation of multicellular organismal development	2 of 209 in the list	155 of 16705 in the genome	1	1.0909e+17
GO:0051239	regulation of multicellular organismal process	4 of 209 in the list	325 of 16705 in the genome	1	1.09056e+35
GO:0006790	sulfur compound metabolic process	3 of 209 in the list	242 of 16705 in the genome	1	1.09047e+26
GO:0043087	regulation of GTPase activity	2 of 209 in the list	157 of 16705 in the genome	1	1.0909e+17
GO:2000112	regulation of cellular macromolecule biosynthetic process	2 of 209 in the list	157 of 16705 in the genome	1	1.09048e+17
GO:0008152	metabolic process	80 of 209 in the list	6481 of 16705 in the genome	1	109064799,109086792,109077339,109090647,122138498,109078646,109061502,109063240,109046845,122133907,109079294,109090319,109063583,109063733,109051590,109090966,109065557,109102693,109071085,109089785,109087090,109100007,109092878,122145268,109112653,109098035,109078179,109087389,109060558,109098896,122137720,122140945,109106396,109112763,122145484,109077463,109066283,109074519,109083999,109080226…
GO:0048856	anatomical structure development	18 of 209 in the list	1485 of 16705 in the genome	1	1.09096e+161
GO:0010646	regulation of cell communication	9 of 209 in the list	746 of 16705 in the genome	1	1.2214e+80
GO:0007601	visual perception	2 of 209 in the list	159 of 16705 in the genome	1	1.09112e+17
GO:0009892	negative regulation of metabolic process	5 of 209 in the list	414 of 16705 in the genome	1	1.09066e+44
GO:0051254	positive regulation of RNA metabolic process	3 of 209 in the list	246 of 16705 in the genome	1	1.09111e+26
GO:0006897	endocytosis	2 of 209 in the list	162 of 16705 in the genome	1	1.09063e+17
GO:0023051	regulation of signaling	9 of 209 in the list	757 of 16705 in the genome	1	1.09096e+80
GO:0006259	DNA metabolic process	8 of 209 in the list	674 of 16705 in the genome	1	1.09085e+71
GO:0140352	export from cell	2 of 209 in the list	164 of 16705 in the genome	1	1.09065e+17
GO:0044249	cellular biosynthetic process	25 of 209 in the list	2075 of 16705 in the genome	1	1.09087e+224
GO:0050953	sensory perception of light stimulus	2 of 209 in the list	165 of 16705 in the genome	1	1.09095e+17
GO:0050896	response to stimulus	52 of 209 in the list	4268 of 16705 in the genome	1	109096273,109094924,109085264,109072343,109071589,109068157,109086675,109103459,109111114,109092129,122135899,109060773,109047693,109090153,109085368,109051538,109060459,109093883,109099885,109063003,109045840,109051706,109078242,109079771,109097117,109083038,109053681,109057120,109092886,109076122,109065207,109055156,109078084,109064799,109055470,109063240,109112390,122140250,109100007,109093336…
GO:0044283	small molecule biosynthetic process	4 of 209 in the list	340 of 16705 in the genome	1	1.22145e+35
GO:0009968	negative regulation of signal transduction	3 of 209 in the list	254 of 16705 in the genome	1	1.0909e+26
GO:0065007	biological regulation	83 of 209 in the list	6778 of 16705 in the genome	1	109051615,109100174,109065990,109067519,109066283,109056373,109094505,109080954,109106396,109096399,122140945,109070824,109096496,109109076,122145365,109056727,109051374,109065930,109049683,109112653,109051143,109084672,109083055,109100007,109093336,109080775,109056911,122140250,109112390,109055900,109066226,109063240,109061502,109055470,109078048,109076122,109048630,109048794,109064799,109078084…
GO:0033036	macromolecule localization	14 of 209 in the list	1186 of 16705 in the genome	1	1.09046e+125
GO:0009057	macromolecule catabolic process	6 of 209 in the list	516 of 16705 in the genome	1	1.09058e+53
GO:0048880	sensory system development	2 of 209 in the list	171 of 16705 in the genome	1	1.09052e+17
GO:0010648	negative regulation of cell communication	3 of 209 in the list	261 of 16705 in the genome	1	1.2214e+26
GO:0023057	negative regulation of signaling	3 of 209 in the list	261 of 16705 in the genome	1	1.2214e+26
GO:0000375	RNA splicing, via transesterification reactions	2 of 209 in the list	173 of 16705 in the genome	1	1.09062e+17
GO:0000377	RNA splicing, via transesterification reactions with bulged adenosine as nucleophile	2 of 209 in the list	173 of 16705 in the genome	1	1.09062e+17
GO:0000398	mRNA splicing, via spliceosome	2 of 209 in the list	173 of 16705 in the genome	1	1.09099e+17
GO:0006091	generation of precursor metabolites and energy	3 of 209 in the list	264 of 16705 in the genome	1	1.09106e+26
GO:0051179	localization	31 of 209 in the list	2613 of 16705 in the genome	1	109063030,109078242,122145484,109095427,109111580,109065990,109064545,109080226,109047963,109065829,109051615,109085873,109045685,109064938,109069566,109045885,109048357,109110634,109091835,109058222,109088658,109090226,109101068,109080775,109085546,109071622,109048794,109092886,109046000,109055341,109111728
GO:0010629	negative regulation of gene expression	2 of 209 in the list	179 of 16705 in the genome	1	1.091e+17
GO:0051172	negative regulation of nitrogen compound metabolic process	3 of 209 in the list	270 of 16705 in the genome	1	1.09085e+26
GO:0042592	homeostatic process	3 of 209 in the list	271 of 16705 in the genome	1	1.09073e+26
GO:0072359	circulatory system development	3 of 209 in the list	271 of 16705 in the genome	1	1.09045e+26
GO:0007015	actin filament organization	2 of 209 in the list	181 of 16705 in the genome	1	1.09087e+17
GO:0006464	cellular protein modification process	16 of 209 in the list	1383 of 16705 in the genome	1	1.09087e+143
GO:0036211	protein modification process	16 of 209 in the list	1383 of 16705 in the genome	1	1.22136e+143
GO:0045935	positive regulation of nucleobase-containing compound metabolic process	3 of 209 in the list	273 of 16705 in the genome	1	1.091e+26
GO:0046903	secretion	2 of 209 in the list	182 of 16705 in the genome	1	1.09065e+17
GO:0042254	ribosome biogenesis	2 of 209 in the list	183 of 16705 in the genome	1	1.09089e+17
GO:0032502	developmental process	19 of 209 in the list	1640 of 16705 in the genome	1	1.09049e+170
GO:0022613	ribonucleoprotein complex biogenesis	3 of 209 in the list	277 of 16705 in the genome	1	1.09084e+26
GO:0050789	regulation of biological process	76 of 209 in the list	6306 of 16705 in the genome	1	109100174,109066283,109067519,109080954,109094505,109056373,109096399,109106396,109096496,109109076,109070824,122140945,109051374,109065930,109056727,122145365,109051143,109084672,109112653,109049683,109100007,109083055,109093336,109056911,109055900,109112390,122140250,109066226,109055470,109061502,109063240,109048794,109048630,109078048,109076122,109065207,109061315,109055156,109078084,109064799…
GO:0048878	chemical homeostasis	2 of 209 in the list	190 of 16705 in the genome	1	1.09066e+17
GO:0071495	cellular response to endogenous stimulus	2 of 209 in the list	190 of 16705 in the genome	1	1.0905e+17
GO:0006644	phospholipid metabolic process	3 of 209 in the list	283 of 16705 in the genome	1	1.09093e+26
GO:0035556	intracellular signal transduction	11 of 209 in the list	984 of 16705 in the genome	1	1.09065e+98
GO:0051276	chromosome organization	4 of 209 in the list	377 of 16705 in the genome	1	1.09057e+35
GO:0009605	response to external stimulus	6 of 209 in the list	559 of 16705 in the genome	1	1.2214e+53
GO:0043170	macromolecule metabolic process	46 of 209 in the list	3905 of 16705 in the genome	1	109092129,109103298,109048243,109087372,109058882,109068157,109047511,109050926,109085264,109059819,109046318,109055600,109058364,109097117,122140949,109099627,109068983,109051633,122136098,109045840,109061710,109048357,122134965,109088430,109066481,109100007,109065557,109102693,109061502,109063733,109063583,109090966,109064799,109077339,109090647,109083999,109089018,122134951,109066283,109098896…
GO:0010605	negative regulation of macromolecule metabolic process	4 of 209 in the list	385 of 16705 in the genome	1	1.09085e+35
GO:0016042	lipid catabolic process	2 of 209 in the list	199 of 16705 in the genome	1	1.09113e+17
GO:0048583	regulation of response to stimulus	10 of 209 in the list	917 of 16705 in the genome	1	1.2214e+89
GO:0009058	biosynthetic process	26 of 209 in the list	2271 of 16705 in the genome	1	109094871,109086792,109050926,109046845,122133907,109086675,109063733,109063583,109047511,109065557,109102693,122145299,109089785,109058882,109052425,109103298,109098035,109060558,109070931,122137720,109048357,109110382,109061710,109092123,109097117,109051633
GO:0044265	cellular macromolecule catabolic process	5 of 209 in the list	480 of 16705 in the genome	1	1.09066e+44
GO:0071310	cellular response to organic substance	3 of 209 in the list	298 of 16705 in the genome	1	1.09095e+26
GO:0016192	vesicle-mediated transport	8 of 209 in the list	750 of 16705 in the genome	1	1.09063e+71
GO:0007165	signal transduction	33 of 209 in the list	2865 of 16705 in the genome	1	109103459,109112390,109060773,109093336,109100007,109071589,109064799,109055156,109065207,109072343,109076122,109094924,109096273,109086675,109063240,109068157,109055470,109094505,109079771,109080954,109045840,109057120,109083038,109097117,109049683,109090153,109065930,109099885,109070824,122140945,109060459,109085368,109096399
GO:0023052	signaling	35 of 209 in the list	3032 of 16705 in the genome	1	109068157,109055470,109086675,109063240,109096273,109094924,109076122,109072343,109065207,109055156,109064799,109071589,109100007,109093336,109060773,109112390,109103459,109085368,109096399,109110634,109060459,109070824,122140945,109099885,109065930,109090153,109088430,109049683,109097117,109083038,109057120,109045840,109080954,109079771,109094505
GO:0071704	organic substance metabolic process	71 of 209 in the list	5977 of 16705 in the genome	1	122134951,109089018,109083999,109066283,109074519,122145484,109106396,109112763,122137720,109098896,122140945,109078179,109087389,109060558,109112653,109098035,109100007,109092878,109089785,109087090,109065557,109102693,109090319,109063583,109063733,109090966,109063240,109061502,109046845,122133907,109090647,122138498,109077339,109078646,109064799,109086792,109099627,122140949,109068983,109051633…
GO:0006810	transport	26 of 209 in the list	2305 of 16705 in the genome	1	109045885,109110634,109058222,109091835,109085873,109069566,109064938,109045685,109064545,109080226,109051615,109047963,109065829,109063030,122145484,109095427,109065990,109111580,109055341,109071622,109092886,109080775,109085546,109088658,109101068,109090226
GO:1901615	organic hydroxy compound metabolic process	2 of 209 in the list	216 of 16705 in the genome	1	1.09071e+17
GO:0010604	positive regulation of macromolecule metabolic process	4 of 209 in the list	409 of 16705 in the genome	1	1.09111e+35
GO:0045893	positive regulation of transcription, DNA-templated	2 of 209 in the list	217 of 16705 in the genome	1	1.09111e+17
GO:1902680	positive regulation of RNA biosynthetic process	2 of 209 in the list	217 of 16705 in the genome	1	1.09111e+17
GO:1903508	positive regulation of nucleic acid-templated transcription	2 of 209 in the list	217 of 16705 in the genome	1	1.09057e+17
GO:0010558	negative regulation of macromolecule biosynthetic process	2 of 209 in the list	218 of 16705 in the genome	1	1.09057e+17
GO:1901565	organonitrogen compound catabolic process	6 of 209 in the list	598 of 16705 in the genome	1	1.09085e+53
GO:0051234	establishment of localization	26 of 209 in the list	2331 of 16705 in the genome	1	109111580,109065990,109095427,122145484,109063030,109047963,109065829,109051615,109080226,109064545,109064938,109045685,109069566,109085873,109091835,109058222,109110634,109045885,109101068,109090226,109088658,109085546,109080775,109092886,109071622,109055341
GO:0071702	organic substance transport	13 of 209 in the list	1222 of 16705 in the genome	1	1.09081e+116
GO:0032268	regulation of cellular protein metabolic process	3 of 209 in the list	323 of 16705 in the genome	1	1.091e+26
GO:0009101	glycoprotein biosynthetic process	3 of 209 in the list	324 of 16705 in the genome	1	1.09098e+26
GO:1901576	organic substance biosynthetic process	24 of 209 in the list	2185 of 16705 in the genome	1	1.09047e+215
GO:0007166	cell surface receptor signaling pathway	9 of 209 in the list	891 of 16705 in the genome	1	1.09072e+80
GO:0007010	cytoskeleton organization	6 of 209 in the list	618 of 16705 in the genome	1	1.09106e+53
GO:0031327	negative regulation of cellular biosynthetic process	2 of 209 in the list	235 of 16705 in the genome	1	1.09057e+17
GO:0009890	negative regulation of biosynthetic process	2 of 209 in the list	238 of 16705 in the genome	1	1.09057e+17
GO:0010557	positive regulation of macromolecule biosynthetic process	2 of 209 in the list	240 of 16705 in the genome	1	1.09111e+17
GO:0051246	regulation of protein metabolic process	3 of 209 in the list	343 of 16705 in the genome	1	1.09085e+26
GO:0009100	glycoprotein metabolic process	3 of 209 in the list	344 of 16705 in the genome	1	1.09064e+26
GO:0070647	protein modification by small protein conjugation or removal	5 of 209 in the list	539 of 16705 in the genome	1	1.09078e+44
GO:0048522	positive regulation of cellular process	8 of 209 in the list	823 of 16705 in the genome	1	1.09111e+71
GO:0019538	protein metabolic process	23 of 209 in the list	2145 of 16705 in the genome	1	1.09088e+206
GO:0009893	positive regulation of metabolic process	4 of 209 in the list	449 of 16705 in the genome	1	1.091e+35
GO:0044085	cellular component biogenesis	11 of 209 in the list	1099 of 16705 in the genome	1	1.22143e+98
GO:0007049	cell cycle	5 of 209 in the list	549 of 16705 in the genome	1	1.09078e+44
GO:0009891	positive regulation of biosynthetic process	2 of 209 in the list	252 of 16705 in the genome	1	1.09057e+17
GO:0031328	positive regulation of cellular biosynthetic process	2 of 209 in the list	252 of 16705 in the genome	1	1.09111e+17
GO:0044260	cellular macromolecule metabolic process	31 of 209 in the list	2845 of 16705 in the genome	1	109068157,109063583,109063733,109047511,109090966,109050926,109085264,109090647,109077339,109092129,109048243,109100007,109065557,109102693,122140945,109048357,109106396,122134965,109112653,109098035,109066481,109078179,109087389,109089018,109055600,109058364,109099627,122140949,122134951,122136098,109045840
GO:0007017	microtubule-based process	4 of 209 in the list	462 of 16705 in the genome	1	1.09106e+35
GO:0008104	protein localization	9 of 209 in the list	936 of 16705 in the genome	1	1.09095e+80
GO:0051716	cellular response to stimulus	38 of 209 in the list	3453 of 16705 in the genome	1	109064799,109071589,109065207,109072343,109055156,109094924,109085264,109076122,109096273,109086675,109063240,109055470,109068157,109112390,109103459,109060773,109092129,109100007,109093336,109049683,109090153,109065930,122140945,109070824,109088629,109099885,109060459,109096399,109085368,109094505,109079771,109080954,109078242,109045840,109083038,109057120,109097117,109051615
GO:0022607	cellular component assembly	9 of 209 in the list	939 of 16705 in the genome	1	1.09052e+80
GO:0002376	immune system process	5 of 209 in the list	564 of 16705 in the genome	1	1.09052e+44
GO:0015031	protein transport	8 of 209 in the list	853 of 16705 in the genome	1	1.09058e+71
GO:0051301	cell division	2 of 209 in the list	268 of 16705 in the genome	1	1.09078e+17
GO:0034613	cellular protein localization	5 of 209 in the list	577 of 16705 in the genome	1	1.09048e+44
GO:0070727	cellular macromolecule localization	5 of 209 in the list	578 of 16705 in the genome	1	1.09092e+44
GO:0045184	establishment of protein localization	8 of 209 in the list	865 of 16705 in the genome	1	1.09058e+71
GO:0007600	sensory perception	2 of 209 in the list	271 of 16705 in the genome	1	1.09095e+17
GO:0046907	intracellular transport	7 of 209 in the list	774 of 16705 in the genome	1	1.09055e+62
GO:0006886	intracellular protein transport	4 of 209 in the list	485 of 16705 in the genome	1	1.09092e+35
GO:0051641	cellular localization	9 of 209 in the list	972 of 16705 in the genome	1	1.09086e+80
GO:0051173	positive regulation of nitrogen compound metabolic process	3 of 209 in the list	387 of 16705 in the genome	1	1.091e+26
GO:0006955	immune response	3 of 209 in the list	392 of 16705 in the genome	1	1.09078e+26
GO:0044267	cellular protein metabolic process	20 of 209 in the list	1979 of 16705 in the genome	1	1.091e+179
GO:0006518	peptide metabolic process	4 of 209 in the list	502 of 16705 in the genome	1	1.09064e+35
GO:0032787	monocarboxylic acid metabolic process	2 of 209 in the list	289 of 16705 in the genome	1	1.09106e+17
GO:0007267	cell-cell signaling	3 of 209 in the list	400 of 16705 in the genome	1	1.0908e+26
GO:0043933	protein-containing complex organization	5 of 209 in the list	607 of 16705 in the genome	1	1.09066e+44
GO:0030163	protein catabolic process	3 of 209 in the list	403 of 16705 in the genome	1	1.09058e+26
GO:0006508	proteolysis	4 of 209 in the list	517 of 16705 in the genome	1	1.09085e+35
GO:0006629	lipid metabolic process	8 of 209 in the list	918 of 16705 in the genome	1	1.09093e+71
GO:0006486	protein glycosylation	2 of 209 in the list	302 of 16705 in the genome	1	1.09098e+17
GO:0043413	macromolecule glycosylation	2 of 209 in the list	302 of 16705 in the genome	1	1.09098e+17
GO:0070085	glycosylation	2 of 209 in the list	304 of 16705 in the genome	1	1.09064e+17
GO:0031325	positive regulation of cellular metabolic process	3 of 209 in the list	417 of 16705 in the genome	1	1.09057e+26
GO:0048518	positive regulation of biological process	8 of 209 in the list	937 of 16705 in the genome	1	1.09111e+71
GO:0050877	nervous system process	2 of 209 in the list	314 of 16705 in the genome	1	1.09112e+17
GO:0051649	establishment of localization in cell	7 of 209 in the list	864 of 16705 in the genome	1	1.09055e+62
GO:0071705	nitrogen compound transport	8 of 209 in the list	965 of 16705 in the genome	1	1.09089e+71
GO:0050793	regulation of developmental process	2 of 209 in the list	331 of 16705 in the genome	1	1.0909e+17
GO:0065003	protein-containing complex assembly	4 of 209 in the list	565 of 16705 in the genome	1	1.22143e+35
GO:0006511	ubiquitin-dependent protein catabolic process	2 of 209 in the list	338 of 16705 in the genome	1	1.09085e+17
GO:0019941	modification-dependent protein catabolic process	2 of 209 in the list	342 of 16705 in the genome	1	1.09058e+17
GO:0043632	modification-dependent macromolecule catabolic process	2 of 209 in the list	344 of 16705 in the genome	1	1.09085e+17
GO:0006974	cellular response to DNA damage stimulus	3 of 209 in the list	468 of 16705 in the genome	1	1.09092e+26
GO:0005975	carbohydrate metabolic process	3 of 209 in the list	469 of 16705 in the genome	1	1.09106e+26
GO:0009059	macromolecule biosynthetic process	11 of 209 in the list	1299 of 16705 in the genome	1	1.09066e+98
GO:0033554	cellular response to stress	4 of 209 in the list	600 of 16705 in the genome	1	1.09057e+35
GO:0051603	proteolysis involved in cellular protein catabolic process	2 of 209 in the list	377 of 16705 in the genome	1	1.09058e+17
GO:0044257	cellular protein catabolic process	2 of 209 in the list	380 of 16705 in the genome	1	1.09085e+17
GO:0044255	cellular lipid metabolic process	4 of 209 in the list	642 of 16705 in the genome	1	1.09087e+35
GO:0006412	translation	2 of 209 in the list	406 of 16705 in the genome	1	1.09064e+17
GO:0043043	peptide biosynthetic process	2 of 209 in the list	410 of 16705 in the genome	1	1.09103e+17
GO:0043603	cellular amide metabolic process	4 of 209 in the list	656 of 16705 in the genome	1	1.09065e+35
GO:0006281	DNA repair	2 of 209 in the list	419 of 16705 in the genome	1	1.09092e+17
GO:0043604	amide biosynthetic process	2 of 209 in the list	494 of 16705 in the genome	1	1.09103e+17
GO:0034645	cellular macromolecule biosynthetic process	6 of 209 in the list	1025 of 16705 in the genome	1	1.09098e+53
GO:0032879	regulation of localization	2 of 209 in the list	578 of 16705 in the genome	1	1.09055e+17

## Sheet: WGBS_pathway_Genebody_Up
#	Pathway	DEGs with pathway annotation (3806)	All genes with pathway annotation (44932)	Pvalue	Qvalue	Pathway ID
1	Axon guidance	124 (3.26%)	761 (1.69%)	1.34546e-12	4.65529e-10	ko04360
2	Morphine addiction	53 (1.39%)	327 (0.73%)	3.79242e-06	0.000656089	ko05032
3	Glutamatergic synapse	70 (1.84%)	492 (1.09%)	1.37491e-05	0.00158573	ko04724
4	Adherens junction	54 (1.42%)	361 (0.8%)	3.21257e-05	0.00277888	ko04520
5	Long-term potentiation	41 (1.08%)	273 (0.61%)	0.000245525	0.0169903	ko04720
6	Hippo signaling pathway	69 (1.81%)	538 (1.2%)	0.000378411	0.0218217	ko04390
7	Arrhythmogenic right ventricular cardiomyopathy	45 (1.18%)	321 (0.71%)	0.000593453	0.0248231	ko05412
8	Wnt signaling pathway	74 (1.94%)	596 (1.33%)	0.000615647	0.0248231	ko04310
9	MAPK signaling pathway	124 (3.26%)	1098 (2.44%)	0.000646974	0.0248231	ko04010
10	Nicotine addiction	27 (0.71%)	166 (0.37%)	0.000777726	0.0248231	ko05033
11	Calcium signaling pathway	111 (2.92%)	971 (2.16%)	0.000789174	0.0248231	ko04020
12	Rap1 signaling pathway	104 (2.73%)	925 (2.06%)	0.0019283	0.0534264	ko04015
13	ErbB signaling pathway	35 (0.92%)	248 (0.55%)	0.00200735	0.0534264	ko04012
14	Cholinergic synapse	50 (1.31%)	391 (0.87%)	0.00235297	0.058152	ko04725
15	Inflammatory mediator regulation of TRP channels	43 (1.13%)	329 (0.73%)	0.0030375	0.070065	ko04750
16	Circadian entrainment	51 (1.34%)	409 (0.91%)	0.00359874	0.0778227	ko04713
17	Insulin secretion	42 (1.1%)	324 (0.72%)	0.00390138	0.0794045	ko04911
18	Taste transduction	33 (0.87%)	241 (0.54%)	0.00425845	0.0810615	ko04742
19	GnRH secretion	29 (0.76%)	205 (0.46%)	0.00445136	0.0810615	ko04929
20	Hedgehog signaling pathway	23 (0.6%)	153 (0.34%)	0.00505058	0.0873751	ko04340
21	Glycosaminoglycan biosynthesis - heparan sulfate / heparin	18 (0.47%)	111 (0.25%)	0.00558814	0.0920713	ko00534
22	GABAergic synapse	40 (1.05%)	315 (0.7%)	0.00672959	0.105838	ko04727
23	Thyroid hormone signaling pathway	58 (1.52%)	495 (1.1%)	0.00762781	0.114749	ko04919
24	Parathyroid hormone synthesis, secretion and action	57 (1.5%)	492 (1.09%)	0.0101082	0.145727	ko04928
25	Spinocerebellar ataxia	58 (1.52%)	509 (1.13%)	0.0131278	0.176943	ko05017
26	Various types of N-glycan biosynthesis	18 (0.47%)	121 (0.27%)	0.0134282	0.176943	ko00513
27	Cushing syndrome	56 (1.47%)	490 (1.09%)	0.0138077	0.176943	ko04934
28	Phototransduction - fly	14 (0.37%)	89 (0.2%)	0.0173482	0.212364	ko04745
29	Aldosterone synthesis and secretion	39 (1.02%)	326 (0.73%)	0.0184003	0.212364	ko04925
30	Hepatocellular carcinoma	60 (1.58%)	539 (1.2%)	0.0184131	0.212364	ko05225
31	Proteoglycans in cancer	87 (2.29%)	826 (1.84%)	0.0209362	0.233675	ko05205
32	Hypertrophic cardiomyopathy	47 (1.23%)	411 (0.91%)	0.0221814	0.23697	ko05410
33	Salivary secretion	77 (2.02%)	723 (1.61%)	0.0226012	0.23697	ko04970
34	Hippo signaling pathway - fly	35 (0.92%)	292 (0.65%)	0.0237939	0.237767	ko04391
35	Non-small cell lung cancer	33 (0.87%)	273 (0.61%)	0.0247024	0.237767	ko05223
36	Hippo signaling pathway - multiple species	17 (0.45%)	120 (0.27%)	0.0247388	0.237767	ko04392
37	Cortisol synthesis and secretion	27 (0.71%)	216 (0.48%)	0.0270496	0.252951	ko04927
38	Long-term depression	27 (0.71%)	218 (0.49%)	0.0299742	0.272923	ko04730
39	Oxytocin signaling pathway	64 (1.68%)	598 (1.33%)	0.0319186	0.279998	ko04921
40	Purine metabolism	46 (1.21%)	411 (0.91%)	0.0323698	0.279998	ko00230
41	cAMP signaling pathway	91 (2.39%)	889 (1.98%)	0.0348821	0.294371	ko04024
42	Dilated cardiomyopathy	50 (1.31%)	457 (1.02%)	0.0379014	0.312236	ko05414
43	Phosphatidylinositol signaling system	33 (0.87%)	284 (0.63%)	0.0401055	0.322709	ko04070
44	Renin secretion	31 (0.81%)	265 (0.59%)	0.0421168	0.331191	ko04924
45	Glucagon signaling pathway	37 (0.97%)	327 (0.73%)	0.0439923	0.338252	ko04922
46	Notch signaling pathway	28 (0.74%)	238 (0.53%)	0.048284	0.355628	ko04330
47	VEGF signaling pathway	26 (0.68%)	218 (0.49%)	0.0483078	0.355628	ko04370

## Sheet: WGBS_pathway_Genebody_Down
#	Pathway	DEGs with pathway annotation (3786)	All genes with pathway annotation (44932)	Pvalue	Qvalue	Pathway ID
1	Axon guidance	122 (3.22%)	761 (1.69%)	4.37915e-12	0.999993	ko04360
2	Glutamatergic synapse	75 (1.98%)	492 (1.09%)	4.2411e-07	0.930131	ko04724
3	Circadian entrainment	63 (1.66%)	409 (0.91%)	2.40262e-06	0.999993	ko04713
4	Rap1 signaling pathway	119 (3.14%)	925 (2.06%)	2.5932e-06	0.999993	ko04015
5	Cholinergic synapse	58 (1.53%)	391 (0.87%)	1.85159e-05	0.999993	ko04725
6	Aldosterone synthesis and secretion	50 (1.32%)	326 (0.73%)	2.78759e-05	0.999993	ko04925
7	Morphine addiction	50 (1.32%)	327 (0.73%)	3.02518e-05	0.999993	ko05032
8	GnRH secretion	34 (0.9%)	205 (0.46%)	0.000109137	0.999993	ko04929
9	Phospholipase D signaling pathway	73 (1.93%)	559 (1.24%)	0.000129471	0.999993	ko04072
10	MAPK signaling pathway	127 (3.35%)	1098 (2.44%)	0.000174728	0.999993	ko04010
11	Adherens junction	51 (1.35%)	361 (0.8%)	0.000196678	0.999993	ko04520
12	Arrhythmogenic right ventricular cardiomyopathy	46 (1.22%)	321 (0.71%)	0.000284214		ko05412
13	Nicotine addiction	28 (0.74%)	166 (0.37%)	0.000317061	0.999993	ko05033
14	Spinocerebellar ataxia	66 (1.74%)	509 (1.13%)	0.000321412	0.999993	ko05017
15	Endocrine and other factor-regulated calcium reabsorption	29 (0.77%)	175 (0.39%)	0.000340331	0.999993	ko04961
16	Circadian rhythm	19 (0.5%)	97 (0.22%)	0.000424617	0.930131	ko04710
17	ErbB signaling pathway	37 (0.98%)	248 (0.55%)	0.000491942	0.999993	ko04012
18	Dopaminergic synapse	63 (1.66%)	490 (1.09%)	0.000540608	0.999993	ko04728
19	Phototransduction - fly	17 (0.45%)	89 (0.2%)	0.00111798	0.999993	ko04745
20	Type II diabetes mellitus	22 (0.58%)	129 (0.29%)	0.00113575	0.999993	ko04930
21	Circadian rhythm - fly	10 (0.26%)	39 (0.09%)	0.00116016	0.999993	ko04711
22	Apelin signaling pathway	59 (1.56%)	472 (1.05%)	0.001557	0.999993	ko04371
23	Focal adhesion	93 (2.46%)	813 (1.81%)	0.00167039	0.999993	ko04510
24	GnRH signaling pathway	43 (1.14%)	322 (0.72%)	0.00183565	0.999993	ko04912
25	Choline metabolism in cancer	43 (1.14%)	322 (0.72%)	0.00183565		ko05231
26	GABAergic synapse	42 (1.11%)	315 (0.7%)	0.00211737	0.999993	ko04727
27	cAMP signaling pathway	99 (2.61%)	889 (1.98%)	0.00277158	0.930131	ko04024
28	Longevity regulating pathway - multiple species	30 (0.79%)	211 (0.47%)	0.00332587	0.999993	ko04213
29	Fc gamma R-mediated phagocytosis	45 (1.19%)	356 (0.79%)	0.00422092	0.999993	ko04666
30	EGFR tyrosine kinase inhibitor resistance	35 (0.92%)	261 (0.58%)	0.00428465	0.999993	ko01521
31	Retrograde endocannabinoid signaling	53 (1.4%)	437 (0.97%)	0.00483166	0.999993	ko04723
32	Oxytocin signaling pathway	69 (1.82%)	598 (1.33%)	0.00497408	0.999993	ko04921
33	Human papillomavirus infection	133 (3.51%)	1267 (2.82%)	0.00510246	0.848998	ko05165
34	Ras signaling pathway	94 (2.48%)	857 (1.91%)	0.00529491	0.999993	ko04014
35	Phosphatidylinositol signaling system	37 (0.98%)	284 (0.63%)	0.00546003	0.999993	ko04070
36	Purine metabolism	50 (1.32%)	411 (0.91%)	0.00570575	0.930131	ko00230
37	Gap junction	40 (1.06%)	314 (0.7%)	0.00585822	0.999993	ko04540
38	Insulin secretion	41 (1.08%)	324 (0.72%)	0.00596869	0.999993	ko04911
39	Adrenergic signaling in cardiomyocytes	67 (1.77%)	584 (1.3%)	0.00633261	0.89211	ko04261
40	Axon regeneration	55 (1.45%)	463 (1.03%)	0.00633763	0.999993	ko04361
41	Gastric acid secretion	37 (0.98%)	288 (0.64%)	0.00682431	0.999993	ko04971
42	Calcium signaling pathway	104 (2.75%)	971 (2.16%)	0.0069887	0.999993	ko04020
43	Inflammatory mediator regulation of TRP channels	41 (1.08%)	329 (0.73%)	0.00771078	0.999993	ko04750
44	Growth hormone synthesis, secretion and action	53 (1.4%)	448 (1%)	0.00784454	0.999993	ko04935
45	Cortisol synthesis and secretion	29 (0.77%)	216 (0.48%)	0.00855517	0.930131	ko04927
46	Melanogenesis	42 (1.11%)	342 (0.76%)	0.00903189	0.999993	ko04916
47	Pathways in cancer	193 (5.1%)	1954 (4.35%)	0.0113994	0.999993	ko05200
48	Carbohydrate digestion and absorption	18 (0.48%)	120 (0.27%)	0.0117774	0.930131	ko04973
49	Cushing syndrome	56 (1.48%)	490 (1.09%)	0.0125419	0.999993	ko04934
50	Hypertrophic cardiomyopathy	48 (1.27%)	411 (0.91%)	0.0136383		ko05410
51	cGMP-PKG signaling pathway	73 (1.93%)	669 (1.49%)	0.0141326	0.999993	ko04022
52	Endometrial cancer	29 (0.77%)	227 (0.51%)	0.0162819		ko05213
53	Long-term depression	28 (0.74%)	218 (0.49%)	0.0168461	0.999993	ko04730
54	Thyroid hormone synthesis	29 (0.77%)	228 (0.51%)	0.0171973	0.999993	ko04918
55	PI3K-Akt signaling pathway	133 (3.51%)	1318 (2.93%)	0.0172383	0.999993	ko04151
56	Signaling pathways regulating pluripotency of stem cells	53 (1.4%)	473 (1.05%)	0.020817	0.999993	ko04550
57	Cell adhesion molecules	104 (2.75%)	1015 (2.26%)	0.0221947	0.999993	ko04514
58	Hippo signaling pathway	59 (1.56%)	538 (1.2%)	0.0229423	0.89211	ko04390
59	Glycosaminoglycan biosynthesis - heparan sulfate / heparin	16 (0.42%)	111 (0.25%)	0.0238238	0.999993	ko00534
60	Relaxin signaling pathway	55 (1.45%)	500 (1.11%)	0.0258845	0.930131	ko04926
61	Glycerophospholipid metabolism	34 (0.9%)	290 (0.65%)	0.0316816	0.930131	ko00564
62	Sphingolipid signaling pathway	50 (1.32%)	455 (1.01%)	0.0327712	0.999993	ko04071
63	Tight junction	80 (2.11%)	775 (1.72%)	0.0348419	0.999993	ko04530
64	Dilated cardiomyopathy	50 (1.32%)	457 (1.02%)	0.0350383		ko05414
65	Long-term potentiation	32 (0.85%)	273 (0.61%)	0.0362872	0.930131	ko04720
66	ECM-receptor interaction	47 (1.24%)	427 (0.95%)	0.036545	0.999993	ko04512
67	Amphetamine addiction	29 (0.77%)	244 (0.54%)	0.0381471	0.999993	ko05031
68	Renin secretion	31 (0.82%)	265 (0.59%)	0.0397017	0.999993	ko04924
69	Insulin resistance	40 (1.06%)	357 (0.79%)	0.0399289	0.999993	ko04931
70	Regulation of lipolysis in adipocytes	27 (0.71%)	226 (0.5%)	0.0418018	0.999993	ko04923
71	Longevity regulating pathway	36 (0.95%)	318 (0.71%)	0.0432743	0.930131	ko04211
72	TGF-beta signaling pathway	36 (0.95%)	318 (0.71%)	0.0432743	0.999993	ko04350
73	HIF-1 signaling pathway	42 (1.11%)	380 (0.85%)	0.0433776	0.999993	ko04066
74	Small cell lung cancer	46 (1.22%)	424 (0.94%)	0.0468322		ko05222

## Sheet: WGBS_pathway_promoter_Up
#	Pathway	DEGs with pathway annotation (615)	All genes with pathway annotation (44932)	Pvalue	Qvalue	Pathway ID
1	Steroid biosynthesis	5 (0.81%)	46 (0.1%)	0.000407618	0.1284	ko00100	109065757, 109088812, 109103683, 122135190, 122148906
2	Riboflavin metabolism	3 (0.49%)	27 (0.06%)	0.00584527	0.759261	ko00740	109060131, 109080079, 122140171
3	Metabolic pathways	77 (12.52%)	4329 (9.63%)	0.0107241	0.759261	ko01100	109045737, 109045865, 109046910, 109049010, 109049625, 109049692, 109050614, 109052187, 109056685, 109057850, 109058983, 109060131, 109061142, 109063843, 109064291, 109064452, 109065757, 109066144, 109066147, 109067282, 109069865, 109070477, 109070621, 109071012, 109071337, 109072606, 109073969, 109075723, 109077373, 109080079, 109080347, 109080628, 109081033, 109081349, 109081730, 109081945, 109…
4	Biosynthesis of nucleotide sugars	5 (0.81%)	100 (0.22%)	0.0122814	0.759261	ko01250
5	Serotonergic synapse	11 (1.79%)	376 (0.84%)	0.0154474	0.759261	ko04726	109047088, 109054723, 109069989, 109084683, 109086690, 109092279, 109107853, 109112719, 122141649, 122141654, 122148994
6	Amino sugar and nucleotide sugar metabolism	6 (0.98%)	151 (0.34%)	0.0181077	0.759261	ko00520
7	mTOR signaling pathway	14 (2.28%)	546 (1.22%)	0.0195492	0.759261	ko04150
8	Glycosphingolipid biosynthesis - lacto and neolacto series	5 (0.81%)	114 (0.25%)	0.0205373	0.759261	ko00601
9	Acute myeloid leukemia	8 (1.3%)	248 (0.55%)	0.0216932	0.759261	ko05221
10	MicroRNAs in cancer	17 (2.76%)	745 (1.66%)	0.0294585	0.824923	ko05206
11	D-Amino acid metabolism	2 (0.33%)	20 (0.04%)	0.030197	0.824923	ko00470
12	Hepatocellular carcinoma	13 (2.11%)	539 (1.2%)	0.0363442	0.824923	ko05225
13	Fructose and mannose metabolism	4 (0.65%)	92 (0.2%)	0.0378365	0.824923	ko00051
14	Parathyroid hormone synthesis, secretion and action	12 (1.95%)	492 (1.09%)	0.0402229	0.824923	ko04928
15	Drug metabolism - cytochrome P450	4 (0.65%)	94 (0.21%)	0.0404391	0.824923	ko00982
16	Cell adhesion molecules	21 (3.41%)	1015 (2.26%)	0.0419009	0.824923	ko04514

## Sheet: WGBS_pathway_promoter_Down
#	Pathway	DEGs with pathway annotation (612)	All genes with pathway annotation (44932)	Pvalue	Qvalue	Pathway ID
1	Viral myocarditis	13 (2.12%)	391 (0.87%)	0.00304306	0.436851	ko05416
2	Rheumatoid arthritis	12 (1.96%)	369 (0.82%)	0.00513172	0.436851	ko05323
3	Selenocompound metabolism	3 (0.49%)	26 (0.06%)	0.00517794	0.436851	ko00450
4	Herpes simplex virus 1 infection	38 (6.21%)	1803 (4.01%)	0.00572919	0.436851	ko05168
5	Autoimmune thyroid disease	9 (1.47%)	250 (0.56%)	0.00772553	0.471258	ko05320
6	Vascular smooth muscle contraction	13 (2.12%)	508 (1.13%)	0.0233758	0.848998	ko04270
7	Purine metabolism	11 (1.8%)	411 (0.91%)	0.0266276	0.848998	ko00230
8	Glyoxylate and dicarboxylate metabolism	4 (0.65%)	83 (0.18%)	0.0269278	0.848998	ko00630
9	Inflammatory bowel disease	8 (1.31%)	261 (0.58%)	0.0275613	0.848998	ko05321
10	Pathways in cancer	37 (6.05%)	1954 (4.35%)	0.0286742	0.848998	ko05200
11	Graft-versus-host disease	7 (1.14%)	218 (0.49%)	0.0306196	0.848998	ko05332
12	Hematopoietic cell lineage	11 (1.8%)	436 (0.97%)	0.0382655	0.89211	ko04640
13	PI3K-Akt signaling pathway	26 (4.25%)	1318 (2.93%)	0.0399905	0.89211	ko04151
14	JAK-STAT signaling pathway	11 (1.8%)	446 (0.99%)	0.0437865	0.89211	ko04630
15	Circadian rhythm	4 (0.65%)	97 (0.22%)	0.0438742	0.89211	ko04710
