# Supplementary material for: Comprehensive multi-omics analysis uncovers potential risks of aged sperm on offspring development after short-term storage
Source: BMC Biol. 2025 Aug 22;23:264. doi: 10.1186/s12915-025-02379-5 (PMC12374335; doi:10.1186/s12915-025-02379-5)
Supplement: Supplementary file 5 — Additional file 5: Summary of RNA-Seq quality assessment, differentially expressed genes, GO enrichment results and KEGG pathway analysis. [file 12915_2025_2379_MOESM5_ESM.xlsx]

## Sheet: RNA-seq infor
								Average
Sample	total_raw_reads(M)	total_clean_reads(M)	total_clean_bases(G)	clean_reads_ratio(%)	total_mapping_ratio	UniquelyMappingRatio		total_clean_reads(M)	total_clean_bases(G)
MBT_0D_1	49.84	44460438	6.67	89.21	70.92	45.73
MBT_0D_2	48.72	44270836	6.64	90.87	71.2	46.07
MBT_0D_3	48.08	44271520	6.64	92.08	71.31	46.21		4.43343e+07	6.65
MBT_14D_1	48.08	44330086	6.65	92.2	72.38	46.99
MBT_14D_2	49.84	44292028	6.64	88.86	71.08	46.07
MBT_14D_3	49.28	44201308	6.63	89.69	70.89	46.34		44274474	6.64
Average		4.43044e+07			71.2967	46.235

## Sheet: MBT_0D-vs-MBT_14D.gene.DEseq2.F
GeneID	TranID	GorT	RNA_Type	Control	Case	Diff_Flag	Significant_Difference_Value	Corrected_Significant_Difference_Value	Fold_Change
mogat3a	XM_042754633.1	gene	mRNA	MBT_0D	MBT_14D	Up	5.3e-20	1.39e-15	10.9093
XLOC_044522	TCONS_00094640	gene	mRNA	MBT_0D	MBT_14D	Dw	6.87e-20	1.39e-15	-10.8876
XLOC_015994	TCONS_00034024	gene	mRNA	MBT_0D	MBT_14D	Dw	3.54e-18	4.78e-14	-10.3884
LOC109103484	XM_042772571.1,XM_042772578.1,XM_042772581.1,XM_042772585.1	gene	mRNA	MBT_0D	MBT_14D	Dw	4.92e-15	4.99e-11	-0.721909
pcnx1	XM_042737319.1,XM_042737320.1,XM_042737321.1	gene	mRNA	MBT_0D	MBT_14D	Up	1.04e-14	8.45e-11	2.41119
tjp2a	XM_042732204.1,XM_042732205.1,XM_042732206.1,XM_042732207.1,XM_042732208.1,XM_042732209.1,XM_042732210.1	gene	mRNA	MBT_0D	MBT_14D	Dw	3.91e-14	2.64e-10	-2.20707
LOC109056706	XM_042761575.1	gene	mRNA	MBT_0D	MBT_14D	Dw	1.65e-10	9.56e-07	-8.29929
XLOC_042168	TCONS_00090181	gene	mRNA	MBT_0D	MBT_14D	Up	4.14e-10	2.1e-06	9.03247
LOC109078311	XM_042769516.1	gene	mRNA	MBT_0D	MBT_14D	Up	7.44e-10	3.22e-06	10.0845
XLOC_008284	TCONS_00017686	gene	mRNA	MBT_0D	MBT_14D	Dw	7.94e-10	3.22e-06	-24.0146
XLOC_017532	TCONS_00037273	gene	mRNA	MBT_0D	MBT_14D	Dw	1.35e-09	4.96e-06	-23.6858
smpd5	XM_042741801.1,XM_042741802.1	gene	mRNA	MBT_0D	MBT_14D	Dw	1.86e-09	6.29e-06	-23.4818
XLOC_030151	TCONS_00063865,TCONS_00063866	gene	mRNA	MBT_0D	MBT_14D	Dw	2.52e-09	7.86e-06	-8.16294
XLOC_036237	TCONS_00077397	gene	mRNA	MBT_0D	MBT_14D	Dw	3.17e-09	9.18e-06	-23.1427
mdc1	XM_042740544.1,XM_042740545.1,XM_042740546.1	gene	mRNA	MBT_0D	MBT_14D	Dw	8.51e-09	2.26e-05	-7.97161
XLOC_025680	TCONS_00054112	gene	mRNA	MBT_0D	MBT_14D	Up	8.94e-09	2.26e-05	22.4675
LOC109075413	XM_042752221.1	gene	mRNA	MBT_0D	MBT_14D	Dw	9.68e-09	2.31e-05	-22.4187
XLOC_028066	TCONS_00059262	gene	mRNA	MBT_0D	MBT_14D	Up	1.15e-08	2.6e-05	22.2994
birc6	XM_042742193.1,XM_042742194.1,XM_042742195.1,XM_042742196.1,XM_042742197.1,XM_042742198.1,XM_042742199.1	gene	mRNA	MBT_0D	MBT_14D	Dw	1.35e-08	2.89e-05	-0.686365
XLOC_032159	TCONS_00068406	gene	mRNA	MBT_0D	MBT_14D	Dw	1.54e-08	3.11e-05	-22.1127
LOC109081452	XM_042747556.1	gene	mRNA	MBT_0D	MBT_14D	Dw	2.55e-08	4.49e-05	-7.58398
LOC109082336	XM_042759165.1	gene	mRNA	MBT_0D	MBT_14D	Up	2.82e-08	4.49e-05	21.7
LOC109102529	XM_042769696.1	gene	mRNA	MBT_0D	MBT_14D	Up	2.88e-08	4.49e-05	21.6851
XLOC_009665	TCONS_00020806	gene	mRNA	MBT_0D	MBT_14D	Dw	2.68e-08	4.49e-05	-21.7407
XLOC_017008	TCONS_00036204	gene	mRNA	MBT_0D	MBT_14D	Dw	2.72e-08	4.49e-05	-21.7293
XLOC_045032	TCONS_00095539	gene	mRNA	MBT_0D	MBT_14D	Up	2.64e-08	4.49e-05	21.7433
tmem223	XM_042710907.1	gene	mRNA	MBT_0D	MBT_14D	Up	3.11e-08	4.66e-05	21.629
XLOC_000563	TCONS_00001237	gene	mRNA	MBT_0D	MBT_14D	Dw	3.27e-08	4.66e-05	-21.6049
XLOC_006829	TCONS_00014433	gene	mRNA	MBT_0D	MBT_14D	Up	3.33e-08	4.66e-05	21.5857
XLOC_021790	TCONS_00046090	gene	mRNA	MBT_0D	MBT_14D	Dw	3.73e-08	4.87e-05	-21.5158
XLOC_031554	TCONS_00067187	gene	mRNA	MBT_0D	MBT_14D	Up	3.7e-08	4.87e-05	7.31511
XLOC_001227	TCONS_00002598	gene	mRNA	MBT_0D	MBT_14D	Up	5.03e-08	6.37e-05	21.3031
XLOC_038791	TCONS_00082966	gene	mRNA	MBT_0D	MBT_14D	Up	5.33e-08	6.54e-05	21.2616
XLOC_002648	TCONS_00005549	gene	mRNA	MBT_0D	MBT_14D	Up	6.37e-08	7.6e-05	7.26415
XLOC_011598	TCONS_00024920	gene	mRNA	MBT_0D	MBT_14D	Dw	8.77e-08	0.000101487	-1.13712
LOC109049831	XM_042752527.1	gene	mRNA	MBT_0D	MBT_14D	Up	9.46e-08	0.00010361	7.20965
XLOC_026231	TCONS_00055305,TCONS_00055306	gene	mRNA	MBT_0D	MBT_14D	Up	9.32e-08	0.00010361	20.8737
XLOC_008343	TCONS_00017798	gene	mRNA	MBT_0D	MBT_14D	Up	1.18e-07	0.000119461	20.7083
XLOC_009805	TCONS_00021093	gene	mRNA	MBT_0D	MBT_14D	Up	1.17e-07	0.000119461	20.7136
XLOC_045397	TCONS_00096077	gene	mRNA	MBT_0D	MBT_14D	Up	1.18e-07	0.000119461	20.7083
XLOC_003930	TCONS_00008151	gene	mRNA	MBT_0D	MBT_14D	Up	1.33e-07	0.0001319	20.6207
LOC109051526	XM_042714275.1	gene	mRNA	MBT_0D	MBT_14D	Up	2.3e-07	0.000217433	7.4076
LOC109091039	XM_042726133.1	gene	mRNA	MBT_0D	MBT_14D	Dw	2.31e-07	0.000217433	-20.2242
LOC109069348	XM_042770504.1	gene	mRNA	MBT_0D	MBT_14D	Up	2.95e-07	0.000271458	5.17042
LOC109090062	XM_042750102.1	gene	mRNA	MBT_0D	MBT_14D	Dw	3.09e-07	0.000278689	-0.519217
LOC109088798	XM_042731701.1,XM_042731702.1	gene	mRNA	MBT_0D	MBT_14D	Dw	4.13e-07	0.000364188	-1.80307
LOC109059637	XM_042718122.1,XM_042718123.1,XM_042718124.1	gene	mRNA	MBT_0D	MBT_14D	Dw	4.88e-07	0.000413544	-0.380173
XLOC_024120	TCONS_00050878	gene	mRNA	MBT_0D	MBT_14D	Up	4.9e-07	0.000413544	6.92587
XLOC_029448	TCONS_00062359,TCONS_00062360,TCONS_00062361,TCONS_00062362,TCONS_00062363,TCONS_00062364,TCONS_00062365	gene	mRNA	MBT_0D	MBT_14D	Dw	5.71e-07	0.000472096	-0.372756
LOC109072451	XM_042770069.1,XM_042770070.1,XM_042770071.1,XM_042770072.1,XM_042770073.1,XM_042770074.1,XM_042770075.1,XM_042770076.1,XM_042770077.1	gene	mRNA	MBT_0D	MBT_14D	Up	6.38e-07	0.000514824	2.14786
XLOC_000392	TCONS_00000890,TCONS_00000891	gene	mRNA	MBT_0D	MBT_14D	Up	6.48e-07	0.000514824	6.98712
XLOC_041755	TCONS_00089166	gene	mRNA	MBT_0D	MBT_14D	Up	8.28e-07	0.000645345	6.78523
XLOC_013032	TCONS_00027882,TCONS_00027883	gene	mRNA	MBT_0D	MBT_14D	Dw	1.11e-06	0.000848499	-6.85555
XLOC_034259	TCONS_00073331	gene	mRNA	MBT_0D	MBT_14D	Dw	1.68e-06	0.00125969	-7.02643
XLOC_036633	TCONS_00078332	gene	mRNA	MBT_0D	MBT_14D	Dw	1.78e-06	0.00129043	-0.437397
XLOC_043626	TCONS_00093187,TCONS_00093188	gene	mRNA	MBT_0D	MBT_14D	Dw	1.78e-06	0.00129043	-6.93431
LOC109059885	XM_042760725.1	gene	mRNA	MBT_0D	MBT_14D	Up	1.82e-06	0.00129454	6.91065
LOC109070179	XM_042745501.1	gene	mRNA	MBT_0D	MBT_14D	Up	3.48e-06	0.00242811	1.21381
zfyve28	XM_042742782.1,XM_042742783.1,XM_042742784.1,XM_042742786.1,XM_042742787.1,XM_042742788.1,XM_042742789.1	gene	mRNA	MBT_0D	MBT_14D	Up	3.54e-06	0.00243297	1.11911
LOC109097768	XM_042744484.1	gene	mRNA	MBT_0D	MBT_14D	Dw	3.77e-06	0.00254653	-1.17863
cry5	XM_042733023.1	gene	mRNA	MBT_0D	MBT_14D	Dw	4.15e-06	0.00275756	-4.84717
spata5	XM_042770566.1	gene	mRNA	MBT_0D	MBT_14D	Up	4.34e-06	0.00283883	6.52724
XLOC_001733	TCONS_00003656,TCONS_00003657	gene	mRNA	MBT_0D	MBT_14D	Dw	4.66e-06	0.00295089	-0.262302
XLOC_010493	TCONS_00022562	gene	mRNA	MBT_0D	MBT_14D	Up	4.66e-06	0.00295089	6.69987
XLOC_033803	TCONS_00072387,TCONS_00072388	gene	mRNA	MBT_0D	MBT_14D	Up	5.01e-06	0.00312191	6.55975
XLOC_016427	TCONS_00034956	gene	mRNA	MBT_0D	MBT_14D	Up	7.39e-06	0.00453868	1.0553
LOC109062734	XM_042778591.1	gene	mRNA	MBT_0D	MBT_14D	Dw	8.11e-06	0.00490684	-0.334168
LOC109113577	XM_019126385.2,XM_042746476.1,XM_042746477.1,XM_042746478.1,XM_042746479.1	gene	mRNA	MBT_0D	MBT_14D	Up	8.71e-06	0.00519183	7.07402
XLOC_029116	TCONS_00061671	gene	mRNA	MBT_0D	MBT_14D	Up	1.32e-05	0.00774839	6.47192
XLOC_036173	TCONS_00077267,TCONS_00077272	gene	mRNA	MBT_0D	MBT_14D	Dw	1.36e-05	0.00786483	-1.23548
XLOC_010525	TCONS_00022627	gene	mRNA	MBT_0D	MBT_14D	Dw	1.39e-05	0.00794413	-6.37452
ldah	XM_042742487.1	gene	mRNA	MBT_0D	MBT_14D	Dw	1.51e-05	0.00848096	-6.57566
XLOC_010853	TCONS_00023310,TCONS_00023311,TCONS_00023312,TCONS_00023313,TCONS_00023314	gene	mRNA	MBT_0D	MBT_14D	Dw	1.69e-05	0.00937313	-0.435348
XLOC_033739	TCONS_00072247,TCONS_00072248	gene	mRNA	MBT_0D	MBT_14D	Up	2.13e-05	0.0116793	6.35376
XLOC_033746	TCONS_00072268,TCONS_00072269,TCONS_00072270	gene	mRNA	MBT_0D	MBT_14D	Dw	2.22e-05	0.0120081	-0.369658
LOC109065358	XM_042713295.1,XM_042713296.1,XM_042713297.1,XM_042713298.1,XM_042713299.1,XM_042713300.1,XM_042713302.1,XM_042713303.1,XM_042713304.1,XM_042713305.1	gene	mRNA	MBT_0D	MBT_14D	Dw	2.28e-05	0.0121836	-0.40063
LOC109058165	XM_042778438.1,XM_042778439.1,XM_042778440.1	gene	mRNA	MBT_0D	MBT_14D	Up	2.74e-05	0.0144225	0.318958
LOC109067523	XM_042712718.1,XM_042712719.1,XM_042712721.1	gene	mRNA	MBT_0D	MBT_14D	Dw	3.69e-05	0.0191919	-0.24054
LOC109094925	XM_042766876.1	gene	mRNA	MBT_0D	MBT_14D	Dw	4.23e-05	0.0216821	-0.358001
XLOC_000841	TCONS_00001850,TCONS_00001851,TCONS_00001852	gene	mRNA	MBT_0D	MBT_14D	Dw	4.54e-05	0.023015	-0.273035
XLOC_008189	TCONS_00017393	gene	mRNA	MBT_0D	MBT_14D	Dw	6.21e-05	0.0310633	-1.55913
XLOC_023197	TCONS_00048973	gene	mRNA	MBT_0D	MBT_14D	Dw	8.02e-05	0.0396295	-0.548054
LOC109108010	XM_042718061.1,XM_042718062.1	gene	mRNA	MBT_0D	MBT_14D	Up	9.16e-05	0.0447085	6.35521

## Sheet: DEG-gene-MBT
Gene symbol	Gene ID	TranID	GorT	RNA_Type	Control	Case	Diff_Flag	Significant_Difference_Value	Corrected_Significant_Difference_Value	Fold_Change
mogat3a	109059942	XM_042754633.1	gene	mRNA	MBT_0D	MBT_14D	Up	5.3e-20	1.39e-15	10.9093
XLOC_044522	XLOC_044522	TCONS_00094640	gene	mRNA	MBT_0D	MBT_14D	Dw	6.87e-20	1.39e-15	-10.8876
XLOC_015994	XLOC_015994	TCONS_00034024	gene	mRNA	MBT_0D	MBT_14D	Dw	3.54e-18	4.78e-14	-10.3884
LOC109103484	109103484	XM_042772571.1,XM_042772578.1,XM_042772581.1,XM_042772585.1	gene	mRNA	MBT_0D	MBT_14D	Dw	4.92e-15	4.99e-11	-0.721909
pcnx1	109103624	XM_042737319.1,XM_042737320.1,XM_042737321.1	gene	mRNA	MBT_0D	MBT_14D	Up	1.04e-14	8.45e-11	2.41119
tjp2a	109091978	XM_042732204.1,XM_042732205.1,XM_042732206.1,XM_042732207.1,XM_042732208.1,XM_042732209.1,XM_042732210.1	gene	mRNA	MBT_0D	MBT_14D	Dw	3.91e-14	2.64e-10	-2.20707
LOC109056706	109056706	XM_042761575.1	gene	mRNA	MBT_0D	MBT_14D	Dw	1.65e-10	9.56e-07	-8.29929
XLOC_042168	XLOC_042168	TCONS_00090181	gene	mRNA	MBT_0D	MBT_14D	Up	4.14e-10	2.1e-06	9.03247
LOC109078311	109078311	XM_042769516.1	gene	mRNA	MBT_0D	MBT_14D	Up	7.44e-10	3.22e-06	10.0845
XLOC_008284	XLOC_008284	TCONS_00017686	gene	mRNA	MBT_0D	MBT_14D	Dw	7.94e-10	3.22e-06	-24.0146
XLOC_017532	XLOC_017532	TCONS_00037273	gene	mRNA	MBT_0D	MBT_14D	Dw	1.35e-09	4.96e-06	-23.6858
smpd5	smpd5	XM_042741801.1,XM_042741802.1	gene	mRNA	MBT_0D	MBT_14D	Dw	1.86e-09	6.29e-06	-23.4818
XLOC_030151	XLOC_030151	TCONS_00063865,TCONS_00063866	gene	mRNA	MBT_0D	MBT_14D	Dw	2.52e-09	7.86e-06	-8.16294
XLOC_036237	XLOC_036237	TCONS_00077397	gene	mRNA	MBT_0D	MBT_14D	Dw	3.17e-09	9.18e-06	-23.1427
mdc1	109105868	XM_042740544.1,XM_042740545.1,XM_042740546.1	gene	mRNA	MBT_0D	MBT_14D	Dw	8.51e-09	2.26e-05	-7.97161
XLOC_025680	XLOC_025680	TCONS_00054112	gene	mRNA	MBT_0D	MBT_14D	Up	8.94e-09	2.26e-05	22.4675
LOC109075413	109075413	XM_042752221.1	gene	mRNA	MBT_0D	MBT_14D	Dw	9.68e-09	2.31e-05	-22.4187
XLOC_028066	XLOC_028066	TCONS_00059262	gene	mRNA	MBT_0D	MBT_14D	Up	1.15e-08	2.6e-05	22.2994
birc6	109070478	XM_042742193.1,XM_042742194.1,XM_042742195.1,XM_042742196.1,XM_042742197.1,XM_042742198.1,XM_042742199.1	gene	mRNA	MBT_0D	MBT_14D	Dw	1.35e-08	2.89e-05	-0.686365
XLOC_032159	XLOC_032159	TCONS_00068406	gene	mRNA	MBT_0D	MBT_14D	Dw	1.54e-08	3.11e-05	-22.1127
LOC109081452	109081452	XM_042747556.1	gene	mRNA	MBT_0D	MBT_14D	Dw	2.55e-08	4.49e-05	-7.58398
LOC109082336	109082336	XM_042759165.1	gene	mRNA	MBT_0D	MBT_14D	Up	2.82e-08	4.49e-05	21.7
LOC109102529	109102529	XM_042769696.1	gene	mRNA	MBT_0D	MBT_14D	Up	2.88e-08	4.49e-05	21.6851
XLOC_009665	XLOC_009665	TCONS_00020806	gene	mRNA	MBT_0D	MBT_14D	Dw	2.68e-08	4.49e-05	-21.7407
XLOC_017008	XLOC_017008	TCONS_00036204	gene	mRNA	MBT_0D	MBT_14D	Dw	2.72e-08	4.49e-05	-21.7293
XLOC_045032	XLOC_045032	TCONS_00095539	gene	mRNA	MBT_0D	MBT_14D	Up	2.64e-08	4.49e-05	21.7433
tmem223	109063984	XM_042710907.1	gene	mRNA	MBT_0D	MBT_14D	Up	3.11e-08	4.66e-05	21.629
XLOC_000563	XLOC_000563	TCONS_00001237	gene	mRNA	MBT_0D	MBT_14D	Dw	3.27e-08	4.66e-05	-21.6049
XLOC_006829	XLOC_006829	TCONS_00014433	gene	mRNA	MBT_0D	MBT_14D	Up	3.33e-08	4.66e-05	21.5857
XLOC_021790	XLOC_021790	TCONS_00046090	gene	mRNA	MBT_0D	MBT_14D	Dw	3.73e-08	4.87e-05	-21.5158
XLOC_031554	XLOC_031554	TCONS_00067187	gene	mRNA	MBT_0D	MBT_14D	Up	3.7e-08	4.87e-05	7.31511
XLOC_001227	XLOC_001227	TCONS_00002598	gene	mRNA	MBT_0D	MBT_14D	Up	5.03e-08	6.37e-05	21.3031
XLOC_038791	XLOC_038791	TCONS_00082966	gene	mRNA	MBT_0D	MBT_14D	Up	5.33e-08	6.54e-05	21.2616
XLOC_002648	XLOC_002648	TCONS_00005549	gene	mRNA	MBT_0D	MBT_14D	Up	6.37e-08	7.6e-05	7.26415
XLOC_011598	XLOC_011598	TCONS_00024920	gene	mRNA	MBT_0D	MBT_14D	Dw	8.77e-08	0.000101487	-1.13712
LOC109049831	109049831	XM_042752527.1	gene	mRNA	MBT_0D	MBT_14D	Up	9.46e-08	0.00010361	7.20965
XLOC_026231	XLOC_026231	TCONS_00055305,TCONS_00055306	gene	mRNA	MBT_0D	MBT_14D	Up	9.32e-08	0.00010361	20.8737		E:\2024-胚胎RNA-seq\BRT_F23A910000206_CYPajdkR\5.Difference\Group_Diff
XLOC_008343	XLOC_008343	TCONS_00017798	gene	mRNA	MBT_0D	MBT_14D	Up	1.18e-07	0.000119461	20.7083
XLOC_009805	XLOC_009805	TCONS_00021093	gene	mRNA	MBT_0D	MBT_14D	Up	1.17e-07	0.000119461	20.7136
XLOC_045397	XLOC_045397	TCONS_00096077	gene	mRNA	MBT_0D	MBT_14D	Up	1.18e-07	0.000119461	20.7083
XLOC_003930	XLOC_003930	TCONS_00008151	gene	mRNA	MBT_0D	MBT_14D	Up	1.33e-07	0.0001319	20.6207
LOC109051526	109051526	XM_042714275.1	gene	mRNA	MBT_0D	MBT_14D	Up	2.3e-07	0.000217433	7.4076
LOC109091039	109091039	XM_042726133.1	gene	mRNA	MBT_0D	MBT_14D	Dw	2.31e-07	0.000217433	-20.2242
LOC109069348	109069348	XM_042770504.1	gene	mRNA	MBT_0D	MBT_14D	Up	2.95e-07	0.000271458	5.17042
LOC109090062	109090062	XM_042750102.1	gene	mRNA	MBT_0D	MBT_14D	Dw	3.09e-07	0.000278689	-0.519217
LOC109088798	109088798	XM_042731701.1,XM_042731702.1	gene	mRNA	MBT_0D	MBT_14D	Dw	4.13e-07	0.000364188	-1.80307
LOC109059637	109059637	XM_042718122.1,XM_042718123.1,XM_042718124.1	gene	mRNA	MBT_0D	MBT_14D	Dw	4.88e-07	0.000413544	-0.380173
XLOC_024120	XLOC_024120	TCONS_00050878	gene	mRNA	MBT_0D	MBT_14D	Up	4.9e-07	0.000413544	6.92587
XLOC_029448	XLOC_029448	TCONS_00062359,TCONS_00062360,TCONS_00062361,TCONS_00062362,TCONS_00062363,TCONS_00062364,TCONS_00062365	gene	mRNA	MBT_0D	MBT_14D	Dw	5.71e-07	0.000472096	-0.372756
LOC109072451	109072451	XM_042770069.1,XM_042770070.1,XM_042770071.1,XM_042770072.1,XM_042770073.1,XM_042770074.1,XM_042770075.1,XM_042770076.1,XM_042770077.1	gene	mRNA	MBT_0D	MBT_14D	Up	6.38e-07	0.000514824	2.14786
XLOC_000392	XLOC_000392	TCONS_00000890,TCONS_00000891	gene	mRNA	MBT_0D	MBT_14D	Up	6.48e-07	0.000514824	6.98712
XLOC_041755	XLOC_041755	TCONS_00089166	gene	mRNA	MBT_0D	MBT_14D	Up	8.28e-07	0.000645345	6.78523
XLOC_013032	XLOC_013032	TCONS_00027882,TCONS_00027883	gene	mRNA	MBT_0D	MBT_14D	Dw	1.11e-06	0.000848499	-6.85555
XLOC_034259	XLOC_034259	TCONS_00073331	gene	mRNA	MBT_0D	MBT_14D	Dw	1.68e-06	0.00125969	-7.02643
XLOC_036633	XLOC_036633	TCONS_00078332	gene	mRNA	MBT_0D	MBT_14D	Dw	1.78e-06	0.00129043	-0.437397
XLOC_043626	XLOC_043626	TCONS_00093187,TCONS_00093188	gene	mRNA	MBT_0D	MBT_14D	Dw	1.78e-06	0.00129043	-6.93431
LOC109059885	109059885	XM_042760725.1	gene	mRNA	MBT_0D	MBT_14D	Up	1.82e-06	0.00129454	6.91065
LOC109070179	109070179	XM_042745501.1	gene	mRNA	MBT_0D	MBT_14D	Up	3.48e-06	0.00242811	1.21381
zfyve28	127498229	XM_042742782.1,XM_042742783.1,XM_042742784.1,XM_042742786.1,XM_042742787.1,XM_042742788.1,XM_042742789.1	gene	mRNA	MBT_0D	MBT_14D	Up	3.54e-06	0.00243297	1.11911
LOC109097768	109097768	XM_042744484.1	gene	mRNA	MBT_0D	MBT_14D	Dw	3.77e-06	0.00254653	-1.17863
cry5	109097659	XM_042733023.1	gene	mRNA	MBT_0D	MBT_14D	Dw	4.15e-06	0.00275756	-4.84717
spata5	spata5	XM_042770566.1	gene	mRNA	MBT_0D	MBT_14D	Up	4.34e-06	0.00283883	6.52724
XLOC_001733	XLOC_001733	TCONS_00003656,TCONS_00003657	gene	mRNA	MBT_0D	MBT_14D	Dw	4.66e-06	0.00295089	-0.262302
XLOC_010493	XLOC_010493	TCONS_00022562	gene	mRNA	MBT_0D	MBT_14D	Up	4.66e-06	0.00295089	6.69987
XLOC_033803	XLOC_033803	TCONS_00072387,TCONS_00072388	gene	mRNA	MBT_0D	MBT_14D	Up	5.01e-06	0.00312191	6.55975
XLOC_016427	XLOC_016427	TCONS_00034956	gene	mRNA	MBT_0D	MBT_14D	Up	7.39e-06	0.00453868	1.0553
LOC109062734	109062734	XM_042778591.1	gene	mRNA	MBT_0D	MBT_14D	Dw	8.11e-06	0.00490684	-0.334168
LOC109113577	109113577	XM_019126385.2,XM_042746476.1,XM_042746477.1,XM_042746478.1,XM_042746479.1	gene	mRNA	MBT_0D	MBT_14D	Up	8.71e-06	0.00519183	7.07402
XLOC_029116	XLOC_029116	TCONS_00061671	gene	mRNA	MBT_0D	MBT_14D	Up	1.32e-05	0.00774839	6.47192
XLOC_036173	XLOC_036173	TCONS_00077267,TCONS_00077272	gene	mRNA	MBT_0D	MBT_14D	Dw	1.36e-05	0.00786483	-1.23548
XLOC_010525	XLOC_010525	TCONS_00022627	gene	mRNA	MBT_0D	MBT_14D	Dw	1.39e-05	0.00794413	-6.37452
ldah	109107002	XM_042742487.1	gene	mRNA	MBT_0D	MBT_14D	Dw	1.51e-05	0.00848096	-6.57566
XLOC_010853	XLOC_010853	TCONS_00023310,TCONS_00023311,TCONS_00023312,TCONS_00023313,TCONS_00023314	gene	mRNA	MBT_0D	MBT_14D	Dw	1.69e-05	0.00937313	-0.435348
XLOC_033739	XLOC_033739	TCONS_00072247,TCONS_00072248	gene	mRNA	MBT_0D	MBT_14D	Up	2.13e-05	0.0116793	6.35376
XLOC_033746	XLOC_033746	TCONS_00072268,TCONS_00072269,TCONS_00072270	gene	mRNA	MBT_0D	MBT_14D	Dw	2.22e-05	0.0120081	-0.369658
LOC109065358	109065358	XM_042713295.1,XM_042713296.1,XM_042713297.1,XM_042713298.1,XM_042713299.1,XM_042713300.1,XM_042713302.1,XM_042713303.1,XM_042713304.1,XM_042713305.1	gene	mRNA	MBT_0D	MBT_14D	Dw	2.28e-05	0.0121836	-0.40063
LOC109058165	109058165	XM_042778438.1,XM_042778439.1,XM_042778440.1	gene	mRNA	MBT_0D	MBT_14D	Up	2.74e-05	0.0144225	0.318958
LOC109067523	109067523	XM_042712718.1,XM_042712719.1,XM_042712721.1	gene	mRNA	MBT_0D	MBT_14D	Dw	3.69e-05	0.0191919	-0.24054
LOC109094925	109094925	XM_042766876.1	gene	mRNA	MBT_0D	MBT_14D	Dw	4.23e-05	0.0216821	-0.358001
XLOC_000841	XLOC_000841	TCONS_00001850,TCONS_00001851,TCONS_00001852	gene	mRNA	MBT_0D	MBT_14D	Dw	4.54e-05	0.023015	-0.273035
XLOC_008189	XLOC_008189	TCONS_00017393	gene	mRNA	MBT_0D	MBT_14D	Dw	6.21e-05	0.0310633	-1.55913
XLOC_023197	XLOC_023197	TCONS_00048973	gene	mRNA	MBT_0D	MBT_14D	Dw	8.02e-05	0.0396295	-0.548054
LOC109108010	109108010	XM_042718061.1,XM_042718062.1	gene	mRNA	MBT_0D	MBT_14D	Up	9.16e-05	0.0447085	6.35521

## Sheet: GO-Cellular Component
go_c_term_id	go_c_term_candidate_gene_num	go_c_total_candidate_gene_num	go_c_term_gene_num	go_c_total_gene_num	go_c_rich_ratio	go_c_pvalue	go_c_qvalue	go_c_term_name	go_c_term_level_1	go_c_term_level_2	term_candidate_gene_list	gene name		Function
GO:1990578	2	80	11	44632	0.181818	0.00017268	0.0226211	perinuclear endoplasmic reticulum membrane	cellular_component	organelle+++membrane+++cell part+++membrane part+++cell+++organelle part	mogat3a,XLOC_044522	monoacylglycerol O-acyltransferase 3a [ Danio rerio (zebrafish) ]		enables 2,6-dimethyl-5-methylene-3-oxo-heptanoyl-CoA C-acetyltransferase activity;enables 2-methylhexanoyl-CoA C-acetyltransferase activity;enables O-acyltransferase activity IEA enables acyltransferase activity;enables acyltransferase activity, transferring groups other than amino-acyl groups;enables diacylglycerol O-acyltransferase activity;enables keto acid formate lyase activity;enables trans…	?
GO:0000812	2	80	42	44632	0.047619	0.00260757	0.111105	Swr1 complex	cellular_component	membrane-enclosed lumen+++organelle+++cell part+++protein-containing complex+++cell+++organelle part	XLOC_010853,XLOC_029448
GO:0005829	28	80	9483	44632	0.00295265	0.00317496	0.111105	cytosol	cellular_component	cell part+++cell	cry5,LOC109051526,LOC109065358,LOC109067523,LOC109070179,LOC109082336,LOC109088798,LOC109090062,LOC109091039,LOC109094925,LOC109097768,XLOC_000392,XLOC_000563,XLOC_000841,XLOC_002648,XLOC_008343,XLOC_010493,XLOC_016427,XLOC_024120,XLOC_028066,XLOC_031554,XLOC_033739,XLOC_036633,XLOC_041755,XLOC_042168,XLOC_043626,XLOC_045032,zfyve28	enables DNA (6-4) photolyase activity;enables DNA binding IBA enables FAD binding;enables deoxyribodipyrimidine photo-lyase activity;enables lyase activity
GO:0035267	2	80	48	44632	0.0416667	0.00339251	0.111105	NuA4 histone acetyltransferase complex	cellular_component	membrane-enclosed lumen+++organelle+++cell part+++protein-containing complex+++cell+++organelle part	XLOC_010853,XLOC_029448
GO:0005634	33	80	12431	44632	0.00265465	0.00671121	0.136192	nucleus	cellular_component	organelle+++cell part+++cell	birc6,cry5,LOC109059637,LOC109062734,LOC109065358,LOC109070179,LOC109078311,LOC109091039,LOC109097768,LOC109103484,LOC109113577,mdc1,tjp2a,XLOC_000841,XLOC_001733,XLOC_008189,XLOC_009805,XLOC_010493,XLOC_010853,XLOC_015994,XLOC_023197,XLOC_025680,XLOC_028066,XLOC_029448,XLOC_030151,XLOC_031554,XLOC_036173,XLOC_036237,XLOC_036633,XLOC_038791,XLOC_043626,XLOC_045032,XLOC_045397	enables cysteine-type endopeptidase inhibitor activity;enables cysteine-type endopeptidase inhibitor activity;enables protein binding;enables ubiquitin conjugating enzyme activity;enables ubiquitin-protein transferase activity	enables DNA (6-4) photolyase activity;enables DNA binding IBA enables FAD binding;enables deoxyribodipyrimidine photo-lyase activity;enables lyase activity
GO:0005654	19	80	5893	44632	0.00322416	0.00720013	0.136192	nucleoplasm	cellular_component	membrane-enclosed lumen+++organelle+++cell part+++cell+++organelle part	LOC109051526,LOC109059637,LOC109065358,LOC109067523,LOC109070179,LOC109088798,LOC109090062,LOC109091039,LOC109103484,XLOC_000392,XLOC_000841,XLOC_008189,XLOC_009805,XLOC_010853,XLOC_016427,XLOC_023197,XLOC_028066,XLOC_036633,XLOC_041755	enables guanyl-nucleotide exchange factor activity
GO:0019897	2	80	71	44632	0.028169	0.00727746	0.136192	extrinsic component of plasma membrane	cellular_component	membrane+++cell part+++membrane part+++cell	LOC109049831,XLOC_009665
GO:0019034	1	80	6	44632	0.166667	0.0107071	0.175329	viral replication complex	cellular_component	other organism part+++other organism	LOC109056706
GO:0005814	3	80	278	44632	0.0107914	0.0138055	0.200947	centriole	cellular_component	organelle+++cell part+++cell+++organelle part	LOC109091039,XLOC_000841,XLOC_003930
GO:0033553	1	80	9	44632	0.111111	0.0160182	0.209838	rDNA heterochromatin	cellular_component	organelle+++cell part+++cell+++organelle part	LOC109067523
GO:0000776	2	80	177	44632	0.0112994	0.0403925	0.214819	kinetochore	cellular_component	organelle+++cell part+++protein-containing complex+++cell+++organelle part	XLOC_001733,XLOC_036173
GO:0000781	2	80	205	44632	0.0097561	0.0525265	0.214819	chromosome, telomeric region	cellular_component	organelle+++cell part+++cell+++organelle part	XLOC_028066,XLOC_045032
GO:0005677	1	80	26	44632	0.0384615	0.0455865	0.214819	chromatin silencing complex	cellular_component	membrane-enclosed lumen+++organelle+++cell part+++protein-containing complex+++cell+++organelle part	LOC109067523
GO:0005730	7	80	1533	44632	0.00456621	0.0201065	0.214819	nucleolus	cellular_component	membrane-enclosed lumen+++organelle+++cell part+++cell+++organelle part	LOC109051526,LOC109059637,LOC109067523,LOC109103484,XLOC_023197,XLOC_033803,XLOC_045032
GO:0005758	2	80	173	44632	0.0115607	0.0387586	0.214819	mitochondrial intermembrane space	cellular_component	membrane-enclosed lumen+++organelle+++cell part+++cell+++organelle part	smpd5,XLOC_009665
GO:0005768	4	80	734	44632	0.00544959	0.0430978	0.214819	endosome	cellular_component	organelle+++cell part+++cell	birc6,LOC109072451,LOC109075413,XLOC_030151
GO:0005802	3	80	472	44632	0.00635593	0.0531634	0.214819	trans-Golgi network	cellular_component	organelle+++cell part+++cell+++organelle part	birc6,LOC109051526,LOC109075413
GO:0005819	3	80	348	44632	0.00862069	0.0248392	0.214819	spindle	cellular_component	organelle+++cell part+++cell+++organelle part	spata5,XLOC_013032,XLOC_036173
GO:0005923	3	80	463	44632	0.00647948	0.0507409	0.214819	bicellular tight junction	cellular_component	cell junction	tjp2a,XLOC_002648,XLOC_024120
GO:0016234	1	80	31	44632	0.0322581	0.0541148	0.214819	inclusion body	cellular_component	cell part+++cell	XLOC_000841
GO:0016528	1	80	28	44632	0.0357143	0.0490069	0.214819	sarcoplasm	cellular_component	cell part+++cell	LOC109094925
GO:0016607	5	80	916	44632	0.00545851	0.0245195	0.214819	nuclear speck	cellular_component	membrane-enclosed lumen+++organelle+++cell part+++cell+++organelle part	cry5,LOC109067523,XLOC_029448,XLOC_031554,XLOC_043626
GO:0030496	3	80	475	44632	0.00631579	0.0539831	0.214819	midbody	cellular_component	cell part+++cell	birc6,XLOC_032159,XLOC_033803
GO:0030532	1	80	24	44632	0.0416667	0.0421539	0.214819	small nuclear ribonucleoprotein complex	cellular_component	organelle+++cell part+++protein-containing complex+++cell+++organelle part	LOC109051526
GO:0030914	1	80	21	44632	0.047619	0.0369822	0.214819	STAGA complex	cellular_component	membrane-enclosed lumen+++organelle+++cell part+++protein-containing complex+++cell+++organelle part	XLOC_010853
GO:0031256	1	80	26	44632	0.0384615	0.0455865	0.214819	leading edge membrane	cellular_component	membrane+++cell part+++membrane part+++cell	XLOC_008284
GO:0033276	1	80	30	44632	0.0333333	0.0524152	0.214819	transcription factor TFTC complex	cellular_component	membrane-enclosed lumen+++organelle+++cell part+++protein-containing complex+++cell+++organelle part	XLOC_010853
GO:0035145	1	80	19	44632	0.0526316	0.0335191	0.214819	exon-exon junction complex	cellular_component	organelle+++cell part+++protein-containing complex+++cell+++organelle part	XLOC_045032
GO:0043596	1	80	18	44632	0.0555556	0.0317829	0.214819	nuclear replication fork	cellular_component	membrane-enclosed lumen+++organelle+++cell part+++cell+++organelle part	XLOC_000392
GO:0044615	1	80	31	44632	0.0322581	0.0541148	0.214819	nuclear pore nuclear basket	cellular_component	organelle+++cell part+++protein-containing complex+++cell+++organelle part	XLOC_001733
GO:0070822	1	80	19	44632	0.0526316	0.0335191	0.214819	Sin3-type complex	cellular_component	membrane-enclosed lumen+++organelle+++cell part+++protein-containing complex+++cell+++organelle part	XLOC_001227
GO:0097381	1	80	29	44632	0.0344828	0.0507126	0.214819	photoreceptor disc membrane	cellular_component	organelle+++membrane+++cell part+++membrane part+++cell+++organelle part	LOC109072451
GO:0099699	1	80	20	44632	0.05	0.0352522	0.214819	integral component of synaptic membrane	cellular_component	membrane+++cell part+++membrane part+++cell+++synapse+++synapse part	LOC109081452	enables protein tyrosine phosphatase activity
GO:0000124	1	80	32	44632	0.03125	0.0558114	0.215038	SAGA complex	cellular_component	membrane-enclosed lumen+++organelle+++cell part+++protein-containing complex+++cell+++organelle part	XLOC_010853

## Sheet: GO-Molecular Function
go_f_term_id	go_f_term_candidate_gene_num	go_f_total_candidate_gene_num	go_f_term_gene_num	go_f_total_gene_num	go_f_rich_ratio	go_f_pvalue	go_f_qvalue	go_f_term_name	go_f_term_level_1	go_f_term_level_2	term_candidate_gene_list
GO:0009882	3	71	10	39473	0.3	6.63e-07	0.000100794	blue light photoreceptor activity	molecular_function	molecular transducer activity	cry5,XLOC_031554,XLOC_043626
GO:0070615	4	71	106	39473	0.0377358	4.16e-05	0.00315834	nucleosome-dependent ATPase activity	molecular_function	catalytic activity	LOC109059637,LOC109103484,XLOC_023197,XLOC_029448
GO:0003846	2	71	9	39473	0.222222	0.000113901	0.00577096	2-acylglycerol O-acyltransferase activity	molecular_function	catalytic activity	mogat3a,XLOC_044522
GO:0071949	3	71	97	39473	0.0309278	0.000728341	0.027677	FAD binding	molecular_function	binding	cry5,XLOC_031554,XLOC_043626
GO:0003684	3	71	108	39473	0.0277778	0.000994366	0.0301929	damaged DNA binding	molecular_function	binding	cry5,XLOC_031554,XLOC_043626
GO:0031072	3	71	115	39473	0.026087	0.00119182	0.0301929	heat shock protein binding	molecular_function	binding	LOC109097768,XLOC_000841,XLOC_001733
GO:0003678	3	71	159	39473	0.0188679	0.00299918	0.0481619	DNA helicase activity	molecular_function	catalytic activity	LOC109059637,LOC109103484,XLOC_023197
GO:0004479	1	71	2	39473	0.5	0.00359421	0.0481619	methionyl-tRNA formyltransferase activity	molecular_function	catalytic activity	LOC109059885
GO:0008983	1	71	3	39473	0.333333	0.00538653	0.0481619	protein-glutamate O-methyltransferase activity	molecular_function	catalytic activity	XLOC_017532
GO:0016785	1	71	3	39473	0.333333	0.00538653	0.0481619	transferase activity, transferring selenium-containing groups	molecular_function	catalytic activity	XLOC_029116
GO:0016787	4	71	387	39473	0.0103359	0.00527323	0.0481619	hydrolase activity	molecular_function	catalytic activity	LOC109059637,LOC109103484,XLOC_023197,XLOC_029448
GO:0019902	3	71	169	39473	0.0177515	0.00355966	0.0481619	phosphatase binding	molecular_function	binding	cry5,XLOC_031554,XLOC_043626
GO:0050121	1	71	3	39473	0.333333	0.00538653	0.0481619	N-acylglucosamine 2-epimerase activity	molecular_function	catalytic activity	XLOC_008343
GO:0051998	1	71	3	39473	0.333333	0.00538653	0.0481619	protein carboxyl O-methyltransferase activity	molecular_function	catalytic activity	XLOC_017532
GO:0097023	1	71	3	39473	0.333333	0.00538653	0.0481619	fructose 6-phosphate aldolase activity	molecular_function	catalytic activity	XLOC_017532
GO:0103026	1	71	3	39473	0.333333	0.00538653	0.0481619	fructose-1-phosphatase activity	molecular_function	catalytic activity	XLOC_017532
GO:1990841	3	71	166	39473	0.0180723	0.0033853	0.0481619	promoter-specific chromatin binding	molecular_function	binding	LOC109059637,LOC109103484,XLOC_023197
GO:0004842	5	71	667	39473	0.00749625	0.00706739	0.0596802	ubiquitin-protein transferase activity	molecular_function	catalytic activity	birc6,LOC109065358,LOC109090062,LOC109102529,XLOC_041755
GO:0003697	3	71	236	39473	0.0127119	0.00894516	0.0640489	single-stranded DNA binding	molecular_function	binding	cry5,XLOC_031554,XLOC_043626
GO:0005085	5	71	713	39473	0.00701262	0.00927024	0.0640489	guanyl-nucleotide exchange factor activity	molecular_function	binding+++molecular function regulator	LOC109051526,LOC109091039,XLOC_008284,XLOC_024120,XLOC_026231
GO:0061630	5	71	705	39473	0.0070922	0.00885693	0.0640489	ubiquitin protein ligase activity	molecular_function	catalytic activity	LOC109065358,LOC109090062,LOC109091039,XLOC_036633,XLOC_041755
GO:0103046	1	71	5	39473	0.2	0.00896165	0.0640489	alanylglutamate dipeptidase activity	molecular_function	catalytic activity	XLOC_016427
GO:0000976	4	71	468	39473	0.00854701	0.0101484	0.067068	transcription regulatory region sequence-specific DNA binding	molecular_function	binding	cry5,XLOC_028066,XLOC_031554,XLOC_043626
GO:0016230	1	71	7	39473	0.142857	0.0125241	0.0793192	sphingomyelin phosphodiesterase activator activity	molecular_function	molecular function regulator	XLOC_006829
GO:0000403	1	71	9	39473	0.111111	0.0160739	0.0939706	Y-form DNA binding	molecular_function	binding	XLOC_028066
GO:0051020	2	71	106	39473	0.0188679	0.0157367	0.0939706	GTPase binding	molecular_function	binding	XLOC_009665,XLOC_030151
GO:0003677	10	71	2639	39473	0.00378931	0.0193112	0.108715	DNA binding	molecular_function	binding	cry5,LOC109065358,LOC109067523,XLOC_010493,XLOC_028066,XLOC_029448,XLOC_031554,XLOC_038791,XLOC_043626,XLOC_045397
GO:0070573	1	71	12	39473	0.0833333	0.0213751	0.116036	metallodipeptidase activity	molecular_function	catalytic activity	XLOC_016427
GO:0001216	1	71	14	39473	0.0714286	0.0248935	0.126127	bacterial-type RNA polymerase transcriptional activator activity, sequence-specific DNA binding	molecular_function	transcription regulator activity	XLOC_038791
GO:0090556	1	71	14	39473	0.0714286	0.0248935	0.126127	phosphatidylserine-translocating ATPase activity	molecular_function	catalytic activity+++transporter activity	LOC109072451
GO:0004430	1	71	15	39473	0.0666667	0.0266481	0.130661	1-phosphatidylinositol 4-kinase activity	molecular_function	catalytic activity	LOC109056706
GO:0016805	1	71	16	39473	0.0625	0.0283995	0.134898	dipeptidase activity	molecular_function	catalytic activity	XLOC_016427
GO:0004694	1	71	19	39473	0.0526316	0.0336352	0.138177	eukaryotic translation initiation factor 2alpha kinase activity	molecular_function	catalytic activity+++translation regulator activity	XLOC_033739
GO:0004767	1	71	19	39473	0.0526316	0.0336352	0.138177	sphingomyelin phosphodiesterase activity	molecular_function	catalytic activity	smpd5
GO:0005528	1	71	19	39473	0.0526316	0.0336352	0.138177	FK506 binding	molecular_function	binding	LOC109097768
GO:0008502	1	71	18	39473	0.0555556	0.031893	0.138177	melatonin receptor activity	molecular_function	molecular transducer activity	XLOC_008189
GO:1901612	1	71	18	39473	0.0555556	0.031893	0.138177	cardiolipin binding	molecular_function	binding	XLOC_009665
GO:0016298	1	71	24	39473	0.0416667	0.0422995	0.169198	lipase activity	molecular_function	catalytic activity	ldah
GO:0003682	5	71	1071	39473	0.00466853	0.0437243	0.170413	chromatin binding	molecular_function	binding	LOC109113577,XLOC_001733,XLOC_010853,XLOC_028066,XLOC_029448
GO:0001228	4	71	765	39473	0.00522876	0.0491514	0.186775	DNA-binding transcription activator activity, RNA polymerase II-specific	molecular_function	transcription regulator activity	LOC109070179,XLOC_008189,XLOC_009805,XLOC_038791
GO:0032183	1	71	29	39473	0.0344828	0.0508873	0.188655	SUMO binding	molecular_function	binding	LOC109091039
GO:1990405	1	71	30	39473	0.0333333	0.0525957	0.190346	protein antigen binding	molecular_function	binding	XLOC_029448
GO:0004180	1	71	34	39473	0.0294118	0.0593992	0.192099	carboxypeptidase activity	molecular_function	catalytic activity	XLOC_016427
GO:0005522	1	71	33	39473	0.030303	0.0577028	0.192099	profilin binding	molecular_function	binding	XLOC_000841
GO:0008757	1	71	33	39473	0.030303	0.0577028	0.192099	S-adenosylmethionine-dependent methyltransferase activity	molecular_function	catalytic activity	XLOC_017532
GO:0052742	1	71	34	39473	0.0294118	0.0593992	0.192099	phosphatidylinositol kinase activity	molecular_function	catalytic activity	LOC109056706
GO:0090555	1	71	32	39473	0.03125	0.0560035	0.192099	phosphatidylethanolamine-translocating ATPase activity	molecular_function	catalytic activity+++transporter activity	LOC109072451

## Sheet: GO-Biological Process
go_p_term_id	go_p_term_candidate_gene_num	go_p_total_candidate_gene_num	go_p_term_gene_num	go_p_total_gene_num	go_p_rich_ratio	go_p_pvalue	go_p_qvalue	go_p_term_name	go_p_term_level_1	go_p_term_level_2		term_candidate_gene_list	Gene name (search by Yu)	Function from literatures	Gene1	Gene2	Gene3	Gene4
GO:0003226	3	75	8	40210	0.375	3.47e-07	7.36e-05	right ventricular compact myocardium morphogenesis	biological_process	developmental process+++multicellular organismal process		LOC109059637,LOC109103484,XLOC_023197	chd7, chd7,	2011 Chd7 plays a critical role in controlling left–right symmetry during zebrafish somitogenesis 2018 Chd7 is critical for early T-cell development and thymus organogenesis in zebrafish 2021 Chromatin remodeller CHD7 is required for GABAergic neuron development by promoting PAQR3 expression 2022 Craniofacial and cardiac defects in chd7 zebrafish mutants mimic CHARGE syndrome 2024 CHD7 regulates …	enables ATP binding；enables ATP-dependent chromatin remodeler activity ；enables protein binding	enables ATP binding；enables ATP-dependent chromatin remodeler activity ；enables protein binding	?
GO:0009785	3	75	9	40210	0.333333	5.19e-07	7.36e-05	blue light signaling pathway	biological_process	regulation of biological process+++response to stimulus+++signaling+++cellular process+++biological regulation		cry5,XLOC_031554,XLOC_043626	cry5 （109097659）	2015 The Light Wavelength Affects the Ontogeny of Clock Gene Expression and Activity Rhythms in Zebrafish Larvae	enables DNA (6-4) photolyase activity;enables DNA binding;enables FAD binding;enables deoxyribodipyrimidine photo-lyase activity;enables lyase activity	?	?
GO:2000118	3	75	8	40210	0.375	3.47e-07	7.36e-05	regulation of sodium-dependent phosphate transport	biological_process	regulation of biological process+++localization+++biological regulation		cry5,XLOC_031554,XLOC_043626	cry5		enables DNA (6-4) photolyase activity;enables DNA binding;enables FAD binding;enables deoxyribodipyrimidine photo-lyase activity;enables lyase activity
GO:0060123	3	75	11	40210	0.272727	1.02e-06	0.000108	regulation of growth hormone secretion	biological_process	regulation of biological process+++signaling+++localization+++cellular process+++biological regulation		LOC109059637,LOC109103484,XLOC_023197	chd7, chd7,		enables ATP binding；enables ATP-dependent chromatin remodeler activity ；enables protein binding
GO:0021553	3	75	12	40210	0.25	1.35e-06	0.000115	olfactory nerve development	biological_process	developmental process+++multicellular organismal process		LOC109059637,LOC109103484,XLOC_023197	chd7, chd7,		enables ATP binding；enables ATP-dependent chromatin remodeler activity ；enables protein binding
GO:0030540	3	75	13	40210	0.230769	1.76e-06	0.000125	female genitalia development	biological_process	reproduction+++developmental process+++reproductive process+++multicellular organismal process		LOC109059637,LOC109103484,XLOC_023197	chd7, chd7,		enables ATP binding；enables ATP-dependent chromatin remodeler activity ；enables protein binding
GO:0042471	3	75	15	40210	0.2	2.79e-06	0.000148	ear morphogenesis	biological_process	developmental process+++multicellular organismal process		LOC109059637,LOC109103484,XLOC_023197	chd7, chd7,		enables ATP binding；enables ATP-dependent chromatin remodeler activity ；enables protein binding
GO:0060429	3	75	15	40210	0.2	2.79e-06	0.000148	epithelium development	biological_process	developmental process		LOC109059637,LOC109103484,XLOC_023197	chd7, chd7,		enables ATP binding；enables ATP-dependent chromatin remodeler activity ；enables protein binding
GO:0043584	3	75	16	40210	0.1875	3.43e-06	0.000162	nose development	biological_process	developmental process+++multicellular organismal process		LOC109059637,LOC109103484,XLOC_023197	chd7, chd7,		enables ATP binding；enables ATP-dependent chromatin remodeler activity ；enables protein binding
GO:0048806	3	75	19	40210	0.157895	5.91e-06	0.000251	genitalia development	biological_process	reproduction+++developmental process+++reproductive process+++multicellular organismal process		LOC109059637,LOC109103484,XLOC_023197	chd7, chd7,		enables ATP binding；enables ATP-dependent chromatin remodeler activity ；enables protein binding
GO:0048752	3	75	22	40210	0.136364	9.36e-06	0.000361	semicircular canal morphogenesis	biological_process	developmental process+++multicellular organismal process		LOC109059637,LOC109103484,XLOC_023197	chd7, chd7,		enables ATP binding；enables ATP-dependent chromatin remodeler activity ；enables protein binding
GO:0060411	3	75	24	40210	0.125	1.23e-05	0.000434	cardiac septum morphogenesis	biological_process	developmental process+++multicellular organismal process		LOC109059637,LOC109103484,XLOC_023197	chd7, chd7,		enables ATP binding；enables ATP-dependent chromatin remodeler activity ；enables protein binding
GO:0021545	3	75	26	40210	0.115385	1.57e-05	0.000445	cranial nerve development	biological_process	developmental process+++multicellular organismal process		LOC109059637,LOC109103484,XLOC_023197	chd7, chd7,		enables ATP binding；enables ATP-dependent chromatin remodeler activity ；enables protein binding
GO:0042048	3	75	26	40210	0.115385	1.57e-05	0.000445	olfactory behavior	biological_process	behavior+++response to stimulus		LOC109059637,LOC109103484,XLOC_023197	chd7, chd7,		enables ATP binding；enables ATP-dependent chromatin remodeler activity ；enables protein binding
GO:0048771	3	75	26	40210	0.115385	1.57e-05	0.000445	tissue remodeling	biological_process	multicellular organismal process		LOC109059637,LOC109103484,XLOC_023197	chd7, chd7,		enables ATP binding；enables ATP-dependent chromatin remodeler activity ；enables protein binding
GO:0003222	3	75	27	40210	0.111111	1.77e-05	0.000469	ventricular trabecula myocardium morphogenesis	biological_process	developmental process+++multicellular organismal process		LOC109059637,LOC109103484,XLOC_023197	chd7, chd7,		enables ATP binding；enables ATP-dependent chromatin remodeler activity ；enables protein binding
GO:0042754	3	75	30	40210	0.1	2.44e-05	0.000546	negative regulation of circadian rhythm	biological_process	regulation of biological process+++rhythmic process+++negative regulation of biological process+++biological regulation		cry5,XLOC_031554,XLOC_043626	cry5,		enables DNA (6-4) photolyase activity;enables DNA binding;enables FAD binding;enables deoxyribodipyrimidine photo-lyase activity;enables lyase activity
GO:0060324	3	75	29	40210	0.103448	2.2e-05	0.000546	face development	biological_process	developmental process		LOC109059637,LOC109103484,XLOC_023197	chd7, chd7,
GO:2000323	3	75	30	40210	0.1	2.44e-05	0.000546	negative regulation of glucocorticoid receptor signaling pathway	biological_process	regulation of biological process+++negative regulation of biological process+++response to stimulus+++signaling+++cellular process+++biological regulation		cry5,XLOC_031554,XLOC_043626	cry5,		enables DNA (6-4) photolyase activity;enables DNA binding;enables FAD binding;enables deoxyribodipyrimidine photo-lyase activity;enables lyase activity
GO:0007512	3	75	36	40210	0.0833333	4.26e-05	0.000822	adult heart development	biological_process	developmental process+++multicellular organismal process		LOC109059637,LOC109103484,XLOC_023197	chd7, chd7,
GO:0035909	3	75	35	40210	0.0857143	3.91e-05	0.000822	aorta morphogenesis	biological_process	developmental process+++multicellular organismal process		LOC109059637,LOC109103484,XLOC_023197	chd7, chd7,
GO:0036302	3	75	36	40210	0.0833333	4.26e-05	0.000822	atrioventricular canal development	biological_process	developmental process+++multicellular organismal process		LOC109059637,LOC109103484,XLOC_023197	chd7, chd7,
GO:0032515	3	75	39	40210	0.0769231	5.43e-05	0.001	negative regulation of phosphoprotein phosphatase activity	biological_process	metabolic process+++regulation of biological process+++negative regulation of biological process+++cellular process+++biological regulation		cry5,XLOC_031554,XLOC_043626	cry5,		enables DNA (6-4) photolyase activity;enables DNA binding;enables FAD binding;enables deoxyribodipyrimidine photo-lyase activity;enables lyase activity
GO:0021772	3	75	44	40210	0.0681818	7.81e-05	0.00128	olfactory bulb development	biological_process	developmental process+++multicellular organismal process		LOC109059637,LOC109103484,XLOC_023197	chd7, chd7,
GO:0035116	3	75	43	40210	0.0697674	7.29e-05	0.00128	embryonic hindlimb morphogenesis	biological_process	developmental process+++multicellular organismal process		LOC109059637,LOC109103484,XLOC_023197	chd7, chd7,
GO:0062009	3	75	44	40210	0.0681818	7.81e-05	0.00128	secondary palate development	biological_process	developmental process		LOC109059637,LOC109103484,XLOC_023197	chd7, chd7,
GO:0060384	3	75	46	40210	0.0652174	8.93e-05	0.00141	innervation	biological_process	developmental process+++multicellular organismal process		LOC109059637,LOC109103484,XLOC_023197	chd7, chd7,
GO:0006338	5	75	246	40210	0.0203252	0.000100184	0.00144	chromatin remodeling	biological_process	cellular process+++cellular component organization or biogenesis		LOC109059637,LOC109067523,LOC109103484,XLOC_023197,XLOC_028066	chd7, baz2a,chd7,
GO:0008015	3	75	48	40210	0.0625	0.000101477	0.00144	blood circulation	biological_process	multicellular organismal process		LOC109059637,LOC109103484,XLOC_023197	chd7, chd7,
GO:0060021	4	75	128	40210	0.03125	0.0001	0.00144	roof of mouth development	biological_process	developmental process		LOC109059637,LOC109103484,XLOC_023197,XLOC_028066
GO:0040018	3	75	55	40210	0.0545455	0.000152486	0.00209	positive regulation of multicellular organism growth	biological_process	developmental process+++regulation of biological process+++positive regulation of biological process+++multicellular organismal process+++growth+++biological regulation		LOC109059637,LOC109103484,XLOC_023197	chd7, chd7,
GO:0048844	3	75	58	40210	0.0517241	0.000178626	0.00237	artery morphogenesis	biological_process	developmental process+++multicellular organismal process		LOC109059637,LOC109103484,XLOC_023197	chd7, chd7,
GO:0009416	3	75	61	40210	0.0491803	0.000207512	0.00253	response to light stimulus	biological_process	response to stimulus		cry5,XLOC_031554,XLOC_043626	cry5,		enables DNA (6-4) photolyase activity;enables DNA binding;enables FAD binding;enables deoxyribodipyrimidine photo-lyase activity;enables lyase activity
GO:0010880	3	75	60	40210	0.05	0.000197571	0.00253	regulation of release of sequestered calcium ion into cytosol by sarcoplasmic reticulum	biological_process	regulation of biological process+++negative regulation of biological process+++localization+++cellular process+++biological regulation		LOC109059637,LOC109103484,XLOC_023197	chd7, chd7,
GO:0060041	4	75	155	40210	0.0258065	0.00020865	0.00253	retina development in camera-type eye	biological_process	developmental process+++multicellular organismal process		LOC109059637,LOC109103484,XLOC_008189,XLOC_023197	chd7, chd7,
GO:0006640	2	75	14	40210	0.142857	0.000307872	0.00358	monoacylglycerol biosynthetic process	biological_process	metabolic process+++cellular process		mogat3a,XLOC_044522	mogat3a,	their findings indicated the key genes such as MOGAT2 and MOGAT3 involved in long chain fatty acid metabolism [10]. (2020 Comparative DNA methylome analysis of estrus ewes reveals the complex regulatory pathways of sheep fecundity)
GO:0030217	3	75	70	40210	0.0428571	0.000311843	0.00358	T cell differentiation	biological_process	developmental process+++immune system process+++multicellular organismal process+++cellular process		LOC109059637,LOC109103484,XLOC_023197	chd7, chd7,
GO:0007628	3	75	73	40210	0.0410959	0.0003529	0.00395	adult walking behavior	biological_process	behavior+++multicellular organismal process		LOC109059637,LOC109103484,XLOC_023197	chd7, chd7,
GO:0035904	3	75	75	40210	0.04	0.000382113	0.00416	aorta development	biological_process	developmental process+++multicellular organismal process		LOC109059637,LOC109103484,XLOC_023197	chd7, chd7,
GO:0001974	3	75	77	40210	0.038961	0.000412838	0.00439	blood vessel remodeling	biological_process	multicellular organismal process		LOC109059637,LOC109103484,XLOC_023197	chd7, chd7,
GO:0032922	4	75	205	40210	0.0195122	0.000600869	0.00623	circadian regulation of gene expression	biological_process	metabolic process+++regulation of biological process+++rhythmic process+++multicellular organismal process+++biological regulation		cry5,LOC109065358,XLOC_031554,XLOC_043626	cry5,huwe1,	2016 HUWE1 plays important role in mouse preimplantation embryo development and the dysregulation is associated with poor embryo development in humans 2009 The N-Myc-DLL3 cascade is suppressed by the ubiquitin ligase Huwe1 to inhibit proliferation and promote neurogenesis in the developing brain 2010 Huwe1 ubiquitin ligase is essential to synchronize neuronal and glial differentiation in the deve…	enables DNA (6-4) photolyase activity;enables DNA binding;enables FAD binding;enables deoxyribodipyrimidine photo-lyase activity;enables lyase activity
GO:0043153	3	75	89	40210	0.0337079	0.000630728	0.00638	entrainment of circadian clock by photoperiod	biological_process	regulation of biological process+++rhythmic process+++response to stimulus+++biological regulation		cry5,XLOC_031554,XLOC_043626	cry5,		enables DNA (6-4) photolyase activity;enables DNA binding;enables FAD binding;enables deoxyribodipyrimidine photo-lyase activity;enables lyase activity
GO:0018298	3	75	93	40210	0.0322581	0.000716873	0.00693	protein-chromophore linkage	biological_process	metabolic process+++cellular process		cry5,XLOC_031554,XLOC_043626	cry5,		enables DNA (6-4) photolyase activity;enables DNA binding;enables FAD binding;enables deoxyribodipyrimidine photo-lyase activity;enables lyase activity
GO:0042752	4	75	215	40210	0.0186047	0.000717841	0.00693	regulation of circadian rhythm	biological_process	regulation of biological process+++rhythmic process+++biological regulation		cry5,XLOC_008189,XLOC_031554,XLOC_043626	cry5,		enables DNA (6-4) photolyase activity;enables DNA binding;enables FAD binding;enables deoxyribodipyrimidine photo-lyase activity;enables lyase activity
GO:0050890	3	75	95	40210	0.0315789	0.000762614	0.00705	cognition	biological_process	multicellular organismal process		LOC109059637,LOC109103484,XLOC_023197	chd7, chd7,
GO:0060173	3	75	95	40210	0.0315789	0.000762614	0.00705	limb development	biological_process	developmental process+++multicellular organismal process		LOC109059637,LOC109103484,XLOC_023197	chd7, chd7,
GO:0050767	3	75	99	40210	0.030303	0.000859576	0.00777	regulation of neurogenesis	biological_process	developmental process+++regulation of biological process+++cellular process+++multicellular organismal process+++biological regulation		LOC109059637,LOC109103484,XLOC_023197	chd7, chd7,
GO:0006071	2	75	24	40210	0.0833333	0.000922549	0.00817	glycerol metabolic process	biological_process	metabolic process+++cellular process		mogat3a,XLOC_044522	mogat3a,
GO:0014823	3	75	108	40210	0.0277778	0.00110548	0.00959	response to activity	biological_process	response to stimulus		cry5,XLOC_031554,XLOC_043626	cry5,		enables DNA (6-4) photolyase activity;enables DNA binding;enables FAD binding;enables deoxyribodipyrimidine photo-lyase activity;enables lyase activity
GO:0001501	4	75	244	40210	0.0163934	0.00114722	0.00975	skeletal system development	biological_process	developmental process+++multicellular organismal process		LOC109059637,LOC109103484,XLOC_023197,XLOC_033739	chd7, chd7,
GO:0043968	2	75	35	40210	0.0571429	0.0019626	0.0164	histone H2A acetylation	biological_process	metabolic process+++cellular process+++cellular component organization or biogenesis		XLOC_010853,XLOC_029448
GO:0003007	3	75	145	40210	0.0206897	0.00256506	0.021	heart morphogenesis	biological_process	developmental process+++multicellular organismal process		LOC109059637,LOC109103484,XLOC_023197	chd7, chd7,
GO:0042472	3	75	147	40210	0.0204082	0.00266633	0.0214	inner ear morphogenesis	biological_process	developmental process+++multicellular organismal process		LOC109059637,LOC109103484,XLOC_023197	chd7, chd7,
GO:0007417	4	75	314	40210	0.0127389	0.00286893	0.0226	central nervous system development	biological_process	developmental process+++multicellular organismal process		LOC109059637,LOC109102529,LOC109103484,XLOC_023197	chd7, rnf103, chd7,
GO:0045944	11	75	2275	40210	0.00483516	0.00320658	0.0248	positive regulation of transcription by RNA polymerase II	biological_process	metabolic process+++regulation of biological process+++positive regulation of biological process+++cellular process+++biological regulation		LOC109059637,LOC109070179,LOC109103484,XLOC_008189,XLOC_009805,XLOC_010493,XLOC_023197,XLOC_028066,XLOC_030151,XLOC_038791,XLOC_045397	chd7, ubp1, chd7,
GO:0071951	1	75	2	40210	0.5	0.00372698	0.0283	conversion of methionyl-tRNA to N-formyl-methionyl-tRNA	biological_process	metabolic process+++cellular process		LOC109059885	mtfmt	2017 The Role of MTFMT in Mammalian Mitochondria
GO:0019432	2	75	51	40210	0.0392157	0.0041253	0.0308	triglyceride biosynthetic process	biological_process	metabolic process+++cellular process		mogat3a,XLOC_044522	mogat3a,
GO:0043010	3	75	175	40210	0.0171429	0.00434864	0.0319	camera-type eye development	biological_process	developmental process+++multicellular organismal process		LOC109059637,LOC109103484,XLOC_023197	chd7, chd7,
GO:0001568	3	75	177	40210	0.0169492	0.00448839	0.0323	blood vessel development	biological_process	developmental process+++multicellular organismal process		LOC109059637,LOC109103484,XLOC_023197	chd7, chd7,
GO:0002051	1	75	3	40210	0.333333	0.00558533	0.0383	osteoblast fate commitment	biological_process	developmental process+++multicellular organismal process+++cellular process		XLOC_028066
GO:0006051	1	75	3	40210	0.333333	0.00558533	0.0383	N-acetylmannosamine metabolic process	biological_process	metabolic process		XLOC_008343
GO:0016479	1	75	3	40210	0.333333	0.00558533	0.0383	negative regulation of transcription by RNA polymerase I	biological_process	metabolic process+++regulation of biological process+++negative regulation of biological process+++cellular process+++biological regulation		LOC109067523	baz2a
GO:0007094	2	75	61	40210	0.0327869	0.00585025	0.0395	mitotic spindle assembly checkpoint	biological_process	regulation of biological process+++negative regulation of biological process+++cellular process+++cellular component organization or biogenesis+++biological regulation		XLOC_001733,XLOC_036173
GO:0009617	3	75	213	40210	0.0140845	0.00747906	0.0448	response to bacterium	biological_process	response to stimulus+++multi-organism process		LOC109059637,LOC109103484,XLOC_023197	chd7, chd7,
GO:0031587	1	75	4	40210	0.25	0.00744026	0.0448	positive regulation of inositol 1,4,5-trisphosphate-sensitive calcium-release channel activity	biological_process	regulation of biological process+++negative regulation of biological process+++localization+++response to stimulus+++signaling+++positive regulation of biological process+++cellular process+++biological regulation		XLOC_000841
GO:0032012	2	75	69	40210	0.0289855	0.00742812	0.0448	regulation of ARF protein signal transduction	biological_process	regulation of biological process+++response to stimulus+++signaling+++cellular process+++biological regulation		LOC109051526,XLOC_024120
GO:0033316	1	75	4	40210	0.25	0.00744026	0.0448	meiotic spindle assembly checkpoint	biological_process	reproduction+++regulation of biological process+++reproductive process+++negative regulation of biological process+++cellular process+++cellular component organization or biogenesis+++biological regulation		XLOC_036173
GO:0090284	1	75	4	40210	0.25	0.00744026	0.0448	positive regulation of protein glycosylation in Golgi	biological_process	metabolic process+++regulation of biological process+++cellular process+++positive regulation of biological process+++biological regulation		LOC109051526
GO:0090297	1	75	4	40210	0.25	0.00744026	0.0448	positive regulation of mitochondrial DNA replication	biological_process	metabolic process+++regulation of biological process+++positive regulation of biological process+++cellular process+++cellular component organization or biogenesis+++biological regulation		XLOC_009665
GO:1900210	1	75	4	40210	0.25	0.00744026	0.0448	positive regulation of cardiolipin metabolic process	biological_process	metabolic process+++regulation of biological process+++positive regulation of biological process+++cellular process+++biological regulation		XLOC_009665
GO:1990613	1	75	4	40210	0.25	0.00744026	0.0448	mitochondrial membrane fusion	biological_process	cellular process+++cellular component organization or biogenesis		XLOC_026231
GO:0001100	1	75	6	40210	0.166667	0.0111399	0.0532	negative regulation of exit from mitosis	biological_process	regulation of biological process+++negative regulation of biological process+++cellular process+++cellular component organization or biogenesis+++biological regulation		XLOC_036173
GO:0006364	3	75	241	40210	0.0124481	0.0104569	0.0532	rRNA processing	biological_process	metabolic process+++cellular process+++cellular component organization or biogenesis		LOC109059637,LOC109103484,XLOC_023197	chd7, chd7,
GO:0006404	1	75	6	40210	0.166667	0.0111399	0.0532	RNA import into nucleus	biological_process	localization		XLOC_001733
GO:0007626	3	75	238	40210	0.012605	0.0101096	0.0532	locomotory behavior	biological_process	behavior		LOC109059637,LOC109103484,XLOC_023197	chd7, chd7,
GO:0010256	1	75	6	40210	0.166667	0.0111399	0.0532	endomembrane system organization	biological_process	cellular process+++cellular component organization or biogenesis		LOC109051526
GO:0010710	1	75	6	40210	0.166667	0.0111399	0.0532	regulation of collagen catabolic process	biological_process	metabolic process+++regulation of biological process+++biological regulation		LOC109058165	itgb1b	itgb1bmi371 mutant fish showed severely irregular cerebrovascular development脑血管发育严重不规则, aberrant hindbrain patterning, expansion of the radial glial progenitors, downregulation of cell proliferation, deficiencies of dopaminergic, histaminergic, and GABAergic populations in the caudal hypothalamus. (2023 Angiopoietin 1 and integrin beta 1b are vital for zebrafish brain development)
GO:0010965	1	75	6	40210	0.166667	0.0111399	0.0532	regulation of mitotic sister chromatid separation	biological_process	regulation of biological process+++cellular process+++cellular component organization or biogenesis+++biological regulation		XLOC_001733
GO:0031111	1	75	6	40210	0.166667	0.0111399	0.0532	negative regulation of microtubule polymerization or depolymerization	biological_process	regulation of biological process+++negative regulation of biological process+++cellular process+++cellular component organization or biogenesis+++biological regulation		LOC109097768	fkbp4
GO:0031453	1	75	6	40210	0.166667	0.0111399	0.0532	positive regulation of heterochromatin assembly	biological_process	regulation of biological process+++positive regulation of biological process+++cellular process+++cellular component organization or biogenesis+++biological regulation		XLOC_001733
GO:0044803	1	75	6	40210	0.166667	0.0111399	0.0532	multi-organism membrane organization	biological_process	cellular process+++multi-organism process+++cellular component organization or biogenesis		LOC109056706	pi4kab
GO:0046786	1	75	6	40210	0.166667	0.0111399	0.0532	viral replication complex formation and maintenance	biological_process	multi-organism process		LOC109056706	pi4kab
GO:0060249	1	75	5	40210	0.2	0.00929177	0.0532	anatomical structure homeostasis	biological_process	biological regulation		XLOC_036173
GO:1904692	1	75	5	40210	0.2	0.00929177	0.0532	positive regulation of type B pancreatic cell proliferation	biological_process	regulation of biological process+++cell proliferation+++positive regulation of biological process+++cellular process+++biological regulation		XLOC_030151
GO:1905337	1	75	6	40210	0.166667	0.0111399	0.0532	positive regulation of aggrephagy	biological_process	metabolic process+++regulation of biological process+++positive regulation of biological process+++cellular process+++biological regulation		XLOC_000841
GO:1990046	1	75	6	40210	0.166667	0.0111399	0.0532	stress-induced mitochondrial fusion	biological_process	response to stimulus+++cellular process+++cellular component organization or biogenesis		XLOC_009665
GO:1990737	1	75	6	40210	0.166667	0.0111399	0.0532	response to manganese-induced endoplasmic reticulum stress	biological_process	response to stimulus+++cellular process		XLOC_033739
GO:2000845	1	75	6	40210	0.166667	0.0111399	0.0532	positive regulation of testosterone secretion	biological_process	regulation of biological process+++signaling+++localization+++cellular process+++positive regulation of biological process+++biological regulation		XLOC_010493
GO:2001237	2	75	78	40210	0.025641	0.00940628	0.0532	negative regulation of extrinsic apoptotic signaling pathway	biological_process	regulation of biological process+++negative regulation of biological process+++response to stimulus+++signaling+++cellular process+++biological regulation		birc6,XLOC_000841	birc6,	2010 Depletion of BIRC6 leads to retarded bovine early embryonic development and blastocyst formation in vitro 2005 The Birc6 (Bruce) gene regulates p53 and the mitochondrial pathway of apoptosis and is essential for mouse embryonic development
GO:0007623	3	75	248	40210	0.0120968	0.011294	0.0533	circadian rhythm	biological_process	rhythmic process		cry5,XLOC_031554,XLOC_043626	cry5,		enables DNA (6-4) photolyase activity;enables DNA binding;enables FAD binding;enables deoxyribodipyrimidine photo-lyase activity;enables lyase activity
GO:0001188	1	75	7	40210	0.142857	0.0129846	0.0569	RNA polymerase I preinitiation complex assembly	biological_process	metabolic process+++cellular process+++cellular component organization or biogenesis		LOC109067523	baz2a
GO:0050793	1	75	7	40210	0.142857	0.0129846	0.0569	regulation of developmental process	biological_process	developmental process+++regulation of biological process+++biological regulation		LOC109062734	notch1a	2017 SoxF factors induce Notch1 expression via direct transcriptional regulation during early arterial development早期动脉发育 2004 Notch signaling can regulate endoderm formation in zebrafish
GO:0097056	1	75	7	40210	0.142857	0.0129846	0.0569	selenocysteinyl-tRNA(Sec) biosynthetic process	biological_process	metabolic process+++cellular process		XLOC_029116
GO:0106016	1	75	7	40210	0.142857	0.0129846	0.0569	positive regulation of inflammatory response to wounding	biological_process	regulation of biological process+++response to stimulus+++positive regulation of biological process+++biological regulation		LOC109075413	grnb
GO:1905247	1	75	7	40210	0.142857	0.0129846	0.0569	positive regulation of aspartic-type peptidase activity	biological_process	metabolic process+++regulation of biological process+++cellular process+++positive regulation of biological process+++biological regulation		LOC109075413	grnb
GO:1905289	1	75	7	40210	0.142857	0.0129846	0.0569	regulation of CAMKK-AMPK signaling cascade	biological_process	regulation of biological process+++response to stimulus+++signaling+++cellular process+++biological regulation		XLOC_000841
GO:1905673	1	75	7	40210	0.142857	0.0129846	0.0569	positive regulation of lysosome organization	biological_process	regulation of biological process+++positive regulation of biological process+++cellular process+++cellular component organization or biogenesis+++biological regulation		LOC109075413	grnb
GO:0042307	2	75	96	40210	0.0208333	0.0139787	0.0606	positive regulation of protein import into nucleus	biological_process	regulation of biological process+++localization+++positive regulation of biological process+++biological regulation		XLOC_001733,XLOC_036633
GO:0031990	1	75	8	40210	0.125	0.0148259	0.0612	mRNA export from nucleus in response to heat stress	biological_process	metabolic process+++response to stimulus+++localization+++cellular process		XLOC_001733
GO:0032275	1	75	8	40210	0.125	0.0148259	0.0612	luteinizing hormone secretion	biological_process	signaling+++localization+++multicellular organismal process+++cellular process+++biological regulation		XLOC_010493
GO:0098779	1	75	8	40210	0.125	0.0148259	0.0612	positive regulation of mitophagy in response to mitochondrial depolarization	biological_process	metabolic process+++regulation of biological process+++response to stimulus+++positive regulation of biological process+++cellular process+++cellular component organization or biogenesis+++biological regulation		LOC109065358	huwe1
GO:1904354	1	75	8	40210	0.125	0.0148259	0.0612	negative regulation of telomere capping	biological_process	metabolic process+++regulation of biological process+++negative regulation of biological process+++cellular process+++cellular component organization or biogenesis+++biological regulation		XLOC_045032
GO:2000479	1	75	8	40210	0.125	0.0148259	0.0612	regulation of cAMP-dependent protein kinase activity	biological_process	metabolic process+++regulation of biological process+++cellular process+++biological regulation		XLOC_000841
GO:0042593	3	75	281	40210	0.0106762	0.0157523	0.0644	glucose homeostasis	biological_process	biological regulation		cry5,XLOC_031554,XLOC_043626	cry5		enables DNA (6-4) photolyase activity;enables DNA binding;enables FAD binding;enables deoxyribodipyrimidine photo-lyase activity;enables lyase activity
GO:0002282	1	75	9	40210	0.111111	0.0166638	0.0656	microglial cell activation involved in immune response	biological_process	immune system process+++response to stimulus+++cellular process		LOC109075413	grnb
GO:0016321	1	75	9	40210	0.111111	0.0166638	0.0656	female meiosis chromosome segregation	biological_process	reproduction+++reproductive process+++multicellular organismal process+++cellular process+++multi-organism process+++cellular component organization or biogenesis		XLOC_036173
GO:0099111	1	75	9	40210	0.111111	0.0166638	0.0656	microtubule-based transport	biological_process	localization+++cellular process		XLOC_000841
GO:1903334	1	75	9	40210	0.111111	0.0166638	0.0656	positive regulation of protein folding	biological_process	regulation of biological process+++cellular process+++positive regulation of biological process+++biological regulation		LOC109075413	grnb
GO:0007030	3	75	291	40210	0.0103093	0.0172723	0.0661	Golgi organization	biological_process	cellular process+++cellular component organization or biogenesis		LOC109051526,LOC109065358,XLOC_000841	huwe1
GO:0007060	1	75	10	40210	0.1	0.0184984	0.0661	male meiosis chromosome segregation	biological_process	reproduction+++reproductive process+++multicellular organismal process+++cellular process+++multi-organism process+++cellular component organization or biogenesis		XLOC_036173
GO:0032057	1	75	10	40210	0.1	0.0184984	0.0661	negative regulation of translational initiation in response to stress	biological_process	metabolic process+++regulation of biological process+++negative regulation of biological process+++response to stimulus+++cellular process+++biological regulation		XLOC_033739
GO:0034770	1	75	10	40210	0.1	0.0184984	0.0661	histone H4-K20 methylation	biological_process	metabolic process+++cellular process+++cellular component organization or biogenesis		LOC109067523	baz2a,
GO:0046832	1	75	10	40210	0.1	0.0184984	0.0661	negative regulation of RNA export from nucleus	biological_process	regulation of biological process+++negative regulation of biological process+++localization+++biological regulation		XLOC_001733
GO:0051304	1	75	10	40210	0.1	0.0184984	0.0661	chromosome separation	biological_process	cellular process		XLOC_036173
GO:0060672	1	75	10	40210	0.1	0.0184984	0.0661	epithelial cell morphogenesis involved in placental branching	biological_process	developmental process+++reproduction+++reproductive process+++multicellular organismal process+++cellular process+++cellular component organization or biogenesis		LOC109049831	no name
GO:0060734	1	75	10	40210	0.1	0.0184984	0.0661	regulation of endoplasmic reticulum stress-induced eIF2 alpha phosphorylation	biological_process	metabolic process+++regulation of biological process+++response to stimulus+++cellular process+++biological regulation		XLOC_033739
GO:0061485	1	75	10	40210	0.1	0.0184984	0.0661	memory T cell proliferation	biological_process	cell proliferation+++immune system process+++cellular process		XLOC_008284
GO:1902235	1	75	10	40210	0.1	0.0184984	0.0661	regulation of endoplasmic reticulum stress-induced intrinsic apoptotic signaling pathway	biological_process	regulation of biological process+++signaling+++response to stimulus+++cellular process+++biological regulation		XLOC_033739
GO:1903905	1	75	10	40210	0.1	0.0184984	0.0661	positive regulation of establishment of T cell polarity	biological_process	biological adhesion+++regulation of biological process+++immune system process+++positive regulation of biological process+++cellular process+++biological regulation		XLOC_008284
GO:0032465	2	75	114	40210	0.0175439	0.019325	0.0684	regulation of cytokinesis	biological_process	regulation of biological process+++cellular process+++biological regulation		birc6,XLOC_042168	birc6,
GO:0001776	1	75	11	40210	0.0909091	0.0203295	0.0686	leukocyte homeostasis	biological_process	immune system process+++biological regulation		XLOC_028066
GO:0006281	4	75	555	40210	0.00720721	0.0202118	0.0686	DNA repair	biological_process	metabolic process+++response to stimulus+++cellular process		mdc1,XLOC_000392,XLOC_010853,XLOC_036633	mdc1,	2003 MDC1 is a mediator of the mammalian DNA damage checkpoint
GO:0035710	1	75	11	40210	0.0909091	0.0203295	0.0686	CD4-positive, alpha-beta T cell activation	biological_process	immune system process+++cellular process		XLOC_009665
GO:0045668	2	75	116	40210	0.0172414	0.0199644	0.0686	negative regulation of osteoblast differentiation	biological_process	developmental process+++regulation of biological process+++negative regulation of biological process+++cellular process+++multicellular organismal process+++biological regulation		XLOC_008189,XLOC_028066
GO:0060266	1	75	11	40210	0.0909091	0.0203295	0.0686	negative regulation of respiratory burst involved in inflammatory response	biological_process	developmental process+++metabolic process+++regulation of biological process+++immune system process+++negative regulation of biological process+++response to stimulus+++cellular process+++multicellular organismal process+++biological regulation		LOC109075413	grnb
GO:1900118	1	75	11	40210	0.0909091	0.0203295	0.0686	negative regulation of execution phase of apoptosis	biological_process	regulation of biological process+++negative regulation of biological process+++cellular process+++biological regulation		XLOC_042168
GO:0045892	6	75	1152	40210	0.00520833	0.0206159	0.069	negative regulation of transcription, DNA-templated	biological_process	metabolic process+++regulation of biological process+++negative regulation of biological process+++cellular process+++biological regulation		cry5,LOC109113577,XLOC_008189,XLOC_028066,XLOC_031554,XLOC_043626	cry5,		enables DNA (6-4) photolyase activity;enables DNA binding;enables FAD binding;enables deoxyribodipyrimidine photo-lyase activity;enables lyase activity
GO:0019262	1	75	12	40210	0.0833333	0.0221573	0.0724	N-acetylneuraminate catabolic process	biological_process	metabolic process+++cellular process		XLOC_008343
GO:1904504	1	75	12	40210	0.0833333	0.0221573	0.0724	positive regulation of lipophagy	biological_process	metabolic process+++regulation of biological process+++positive regulation of biological process+++cellular process+++biological regulation		XLOC_000841
GO:1990502	1	75	12	40210	0.0833333	0.0221573	0.0724	dense core granule maturation	biological_process	developmental process+++cellular process+++cellular component organization or biogenesis		XLOC_030151
GO:0001514	1	75	13	40210	0.0769231	0.0239817	0.0744	selenocysteine incorporation	biological_process	metabolic process+++regulation of biological process+++cellular process+++biological regulation		XLOC_029116
GO:0001973	1	75	13	40210	0.0769231	0.0239817	0.0744	adenosine receptor signaling pathway	biological_process	regulation of biological process+++response to stimulus+++signaling+++cellular process+++biological regulation		XLOC_032159
GO:0006684	1	75	13	40210	0.0769231	0.0239817	0.0744	sphingomyelin metabolic process	biological_process	metabolic process+++cellular process		smpd5	smpd5	2019 Loss of SMPD4 causes a developmental disorder characterized by microcephaly and congenital arthrogryposis
GO:0035881	1	75	13	40210	0.0769231	0.0239817	0.0744	amacrine cell differentiation	biological_process	developmental process+++multicellular organismal process+++cellular process		XLOC_008189
GO:0036492	1	75	13	40210	0.0769231	0.0239817	0.0744	eiF2alpha phosphorylation in response to endoplasmic reticulum stress	biological_process	metabolic process+++regulation of biological process+++response to stimulus+++cellular process+++biological regulation		XLOC_033739
GO:1900426	1	75	13	40210	0.0769231	0.0239817	0.0744	positive regulation of defense response to bacterium	biological_process	regulation of biological process+++response to stimulus+++positive regulation of biological process+++multi-organism process+++biological regulation		LOC109075413	grnb
GO:1902807	1	75	13	40210	0.0769231	0.0239817	0.0744	negative regulation of cell cycle G1/S phase transition	biological_process	regulation of biological process+++negative regulation of biological process+++cellular process+++biological regulation		XLOC_028066
GO:0003309	1	75	14	40210	0.0714286	0.0258028	0.0746	type B pancreatic cell differentiation	biological_process	developmental process+++multicellular organismal process+++cellular process		XLOC_028066
GO:0006974	4	75	590	40210	0.00677966	0.0246141	0.0746	cellular response to DNA damage stimulus	biological_process	response to stimulus+++cellular process		LOC109091039,XLOC_000392,XLOC_028066,XLOC_036633	herc2,	2016 The HERC2 ubiquitin ligase is essential for embryonic development and regulates motor coordination
GO:0010998	1	75	14	40210	0.0714286	0.0258028	0.0746	regulation of translational initiation by eIF2 alpha phosphorylation	biological_process	metabolic process+++regulation of biological process+++response to stimulus+++cellular process+++biological regulation		XLOC_033739
GO:0031062	1	75	14	40210	0.0714286	0.0258028	0.0746	positive regulation of histone methylation	biological_process	metabolic process+++regulation of biological process+++positive regulation of biological process+++cellular process+++cellular component organization or biogenesis+++biological regulation		XLOC_028066
GO:0032925	1	75	14	40210	0.0714286	0.0258028	0.0746	regulation of activin receptor signaling pathway	biological_process	regulation of biological process+++response to stimulus+++signaling+++cellular process+++biological regulation		XLOC_028066
GO:0043967	2	75	129	40210	0.0155039	0.0243318	0.0746	histone H4 acetylation	biological_process	metabolic process+++cellular process+++cellular component organization or biogenesis		XLOC_010853,XLOC_029448
GO:0048680	1	75	14	40210	0.0714286	0.0258028	0.0746	positive regulation of axon regeneration	biological_process	developmental process+++regulation of biological process+++response to stimulus+++cellular process+++multicellular organismal process+++positive regulation of biological process+++cellular component organization or biogenesis+++biological regulation		LOC109075413	grnb
GO:0051974	1	75	14	40210	0.0714286	0.0258028	0.0746	negative regulation of telomerase activity	biological_process	metabolic process+++regulation of biological process+++negative regulation of biological process+++cellular process+++biological regulation		XLOC_028066
GO:0070849	1	75	14	40210	0.0714286	0.0258028	0.0746	response to epidermal growth factor	biological_process	response to stimulus		XLOC_001733
GO:1902564	1	75	14	40210	0.0714286	0.0258028	0.0746	negative regulation of neutrophil activation	biological_process	regulation of biological process+++immune system process+++negative regulation of biological process+++cellular process+++biological regulation		LOC109075413	grnb
GO:0031507	1	75	15	40210	0.0666667	0.0276205	0.0762	heterochromatin assembly	biological_process	cellular process+++cellular component organization or biogenesis		LOC109067523	baz2a
GO:0035457	1	75	15	40210	0.0666667	0.0276205	0.0762	cellular response to interferon-alpha	biological_process	response to stimulus+++cellular process		XLOC_001733
GO:0070233	1	75	15	40210	0.0666667	0.0276205	0.0762	negative regulation of T cell apoptotic process	biological_process	regulation of biological process+++negative regulation of biological process+++cellular process+++biological regulation		XLOC_008284
GO:0090267	1	75	15	40210	0.0666667	0.0276205	0.0762	positive regulation of mitotic cell cycle spindle assembly checkpoint	biological_process	regulation of biological process+++negative regulation of biological process+++positive regulation of biological process+++cellular process+++cellular component organization or biogenesis+++biological regulation		XLOC_001733
GO:1903599	1	75	15	40210	0.0666667	0.0276205	0.0762	positive regulation of autophagy of mitochondrion	biological_process	metabolic process+++regulation of biological process+++positive regulation of biological process+++cellular process+++cellular component organization or biogenesis+++biological regulation		XLOC_000841
GO:1904667	1	75	15	40210	0.0666667	0.0276205	0.0762	negative regulation of ubiquitin protein ligase activity	biological_process	metabolic process+++regulation of biological process+++negative regulation of biological process+++cellular process+++biological regulation		XLOC_025680
GO:2000779	1	75	15	40210	0.0666667	0.0276205	0.0762	regulation of double-strand break repair	biological_process	metabolic process+++regulation of biological process+++response to stimulus+++cellular process+++biological regulation		XLOC_036633
GO:0007605	3	75	353	40210	0.00849858	0.0284754	0.0781	sensory perception of sound	biological_process	multicellular organismal process		LOC109059637,LOC109103484,XLOC_023197	chd7, chd7,
GO:0001525	4	75	623	40210	0.00642055	0.029259	0.0787	angiogenesis	biological_process	developmental process+++multicellular organismal process		LOC109062734,LOC109070179,XLOC_009805,XLOC_033739	notch1a,ubp1,	ubp1：
GO:0002265	1	75	16	40210	0.0625	0.0294349	0.0787	astrocyte activation involved in immune response	biological_process	developmental process+++immune system process+++response to stimulus+++multicellular organismal process+++cellular process		LOC109075413	grnb
GO:0070345	1	75	16	40210	0.0625	0.0294349	0.0787	negative regulation of fat cell proliferation	biological_process	regulation of biological process+++cell proliferation+++negative regulation of biological process+++cellular process+++biological regulation		XLOC_038791
GO:1905461	1	75	16	40210	0.0625	0.0294349	0.0787	positive regulation of vascular associated smooth muscle cell apoptotic process	biological_process	regulation of biological process+++positive regulation of biological process+++cellular process+++biological regulation		XLOC_038791
GO:0010890	1	75	17	40210	0.0588235	0.0312459	0.0815	positive regulation of sequestering of triglyceride	biological_process	regulation of biological process+++localization+++positive regulation of biological process+++biological regulation		LOC109088798	osbpl11	no sufficient papers
GO:0042297	1	75	17	40210	0.0588235	0.0312459	0.0815	vocal learning	biological_process	behavior+++response to stimulus+++multicellular organismal process		XLOC_000841
GO:0061469	1	75	17	40210	0.0588235	0.0312459	0.0815	regulation of type B pancreatic cell proliferation	biological_process	regulation of biological process+++cell proliferation+++cellular process+++biological regulation		XLOC_028066
GO:1901315	1	75	17	40210	0.0588235	0.0312459	0.0815	negative regulation of histone H2A K63-linked ubiquitination	biological_process	metabolic process+++regulation of biological process+++negative regulation of biological process+++cellular process+++cellular component organization or biogenesis+++biological regulation		XLOC_036633
GO:0001885	1	75	18	40210	0.0555556	0.0330536	0.0846	endothelial cell development	biological_process	developmental process+++cellular process		XLOC_009805
GO:0010637	1	75	18	40210	0.0555556	0.0330536	0.0846	negative regulation of mitochondrial fusion	biological_process	developmental process+++regulation of biological process+++negative regulation of biological process+++cellular process+++cellular component organization or biogenesis+++biological regulation		LOC109065358	huwe1,
GO:0051567	1	75	18	40210	0.0555556	0.0330536	0.0846	histone H3-K9 methylation	biological_process	metabolic process+++cellular process+++cellular component organization or biogenesis		LOC109067523	baz2a,
GO:0016567	5	75	961	40210	0.00520291	0.0338156	0.0861	protein ubiquitination	biological_process	metabolic process+++cellular process		birc6,LOC109065358,LOC109091039,LOC109102529,XLOC_000563	birc6, huwe1,
GO:0006685	1	75	19	40210	0.0526316	0.0348579	0.0871	sphingomyelin catabolic process	biological_process	metabolic process+++cellular process		smpd5	smpd5
GO:0060711	1	75	19	40210	0.0526316	0.0348579	0.0871	labyrinthine layer development	biological_process	developmental process+++reproduction+++reproductive process+++multicellular organismal process		birc6	birc6
GO:2000780	1	75	19	40210	0.0526316	0.0348579	0.0871	negative regulation of double-strand break repair	biological_process	metabolic process+++regulation of biological process+++negative regulation of biological process+++response to stimulus+++cellular process+++biological regulation		XLOC_036633
GO:0007093	1	75	20	40210	0.05	0.036659	0.089	mitotic cell cycle checkpoint	biological_process	regulation of biological process+++negative regulation of biological process+++cellular process+++biological regulation		XLOC_042168
GO:0033327	1	75	20	40210	0.05	0.036659	0.089	Leydig cell differentiation	biological_process	developmental process+++reproduction+++reproductive process+++multicellular organismal process+++cellular process		XLOC_010493
GO:0034501	1	75	20	40210	0.05	0.036659	0.089	protein localization to kinetochore	biological_process	localization		XLOC_036173
GO:0060712	1	75	20	40210	0.05	0.036659	0.089	spongiotrophoblast layer development	biological_process	reproduction+++developmental process+++reproductive process+++multicellular organismal process		birc6	birc6
GO:0070933	1	75	20	40210	0.05	0.036659	0.089	histone H4 deacetylation	biological_process	metabolic process+++cellular process+++cellular component organization or biogenesis		LOC109067523	baz2a,
GO:0032204	1	75	21	40210	0.047619	0.0384567	0.0908	regulation of telomere maintenance	biological_process	metabolic process+++regulation of biological process+++cellular process+++cellular component organization or biogenesis+++biological regulation		XLOC_045032
GO:0040036	1	75	21	40210	0.047619	0.0384567	0.0908	regulation of fibroblast growth factor receptor signaling pathway	biological_process	regulation of biological process+++response to stimulus+++signaling+++cellular process+++biological regulation		XLOC_034259
GO:0045603	1	75	21	40210	0.047619	0.0384567	0.0908	positive regulation of endothelial cell differentiation	biological_process	developmental process+++regulation of biological process+++positive regulation of biological process+++multicellular organismal process+++cellular process+++biological regulation		XLOC_009805
GO:0061314	1	75	21	40210	0.047619	0.0384567	0.0908	Notch signaling involved in heart development	biological_process	developmental process+++regulation of biological process+++response to stimulus+++signaling+++multicellular organismal process+++cellular process+++biological regulation		LOC109062734	notch1a
GO:1905605	1	75	21	40210	0.047619	0.0384567	0.0908	positive regulation of maintenance of permeability of blood-brain barrier	biological_process	regulation of biological process+++positive regulation of biological process+++biological regulation		tjp2a	tjp2a	no sufficient papers
GO:1903979	1	75	22	40210	0.0454545	0.0402511	0.0945	negative regulation of microglial cell activation	biological_process	regulation of biological process+++immune system process+++negative regulation of biological process+++response to stimulus+++cellular process+++biological regulation		LOC109075413	grnb
GO:0000338	1	75	23	40210	0.0434783	0.0420422	0.0961	protein deneddylation	biological_process	metabolic process+++cellular process		LOC109069348	cops6	2011 The deubiquitylating enzyme Cops6 regulates different developmental processes during early zebrafish embryogenesis
GO:0006048	1	75	23	40210	0.0434783	0.0420422	0.0961	UDP-N-acetylglucosamine biosynthetic process	biological_process	metabolic process+++cellular process		XLOC_008343
GO:0006983	1	75	23	40210	0.0434783	0.0420422	0.0961	ER overload response	biological_process	regulation of biological process+++response to stimulus+++signaling+++cellular process+++biological regulation		XLOC_033739
GO:0032897	1	75	23	40210	0.0434783	0.0420422	0.0961	negative regulation of viral transcription	biological_process	regulation of biological process+++negative regulation of biological process+++multi-organism process+++biological regulation		LOC109070179	ubp1
GO:0070417	1	75	23	40210	0.0434783	0.0420422	0.0961	cellular response to cold	biological_process	response to stimulus+++cellular process		XLOC_033739
GO:0006511	4	75	705	40210	0.00567376	0.0429286	0.097	ubiquitin-dependent protein catabolic process	biological_process	metabolic process+++cellular process		birc6,LOC109090062,XLOC_025680,XLOC_041755	birc6, ubr4,
GO:0007289	1	75	24	40210	0.0416667	0.0438301	0.097	spermatid nucleus differentiation	biological_process	developmental process+++reproduction+++reproductive process+++multicellular organismal process+++cellular process+++multi-organism process+++cellular component organization or biogenesis		XLOC_010493
GO:0010876	1	75	24	40210	0.0416667	0.0438301	0.097	lipid localization	biological_process	localization		XLOC_009665
GO:0034982	1	75	24	40210	0.0416667	0.0438301	0.097	mitochondrial protein processing	biological_process	metabolic process+++cellular process		XLOC_009665
GO:0042776	1	75	24	40210	0.0416667	0.0438301	0.097	mitochondrial ATP synthesis coupled proton transport	biological_process	metabolic process+++localization+++cellular process		XLOC_009665
GO:0051301	5	75	1028	40210	0.00486381	0.0431245	0.097	cell division	biological_process	cellular process		birc6,XLOC_001733,XLOC_025680,XLOC_032159,XLOC_036173	birc6,
GO:0006606	2	75	180	40210	0.0111111	0.0446923	0.0984	protein import into nucleus	biological_process	localization		XLOC_001733,XLOC_038791
GO:0001675	1	75	25	40210	0.04	0.0456146	0.0989	acrosome assembly	biological_process	developmental process+++reproduction+++reproductive process+++multicellular organismal process+++cellular process+++multi-organism process+++cellular component organization or biogenesis		XLOC_010493
GO:0006999	1	75	25	40210	0.04	0.0456146	0.0989	nuclear pore organization	biological_process	cellular process+++cellular component organization or biogenesis		XLOC_001733
GO:2001020	1	75	25	40210	0.04	0.0456146	0.0989	regulation of response to DNA damage stimulus	biological_process	regulation of biological process+++response to stimulus+++cellular process+++biological regulation		XLOC_017532
GO:0007042	1	75	26	40210	0.0384615	0.0473958	0.0997	lysosomal lumen acidification	biological_process	cellular process+++cellular component organization or biogenesis+++biological regulation		LOC109075413	grnb
GO:0010918	1	75	26	40210	0.0384615	0.0473958	0.0997	positive regulation of mitochondrial membrane potential	biological_process	biological regulation		XLOC_009665
GO:0035020	1	75	26	40210	0.0384615	0.0473958	0.0997	regulation of Rac protein signal transduction	biological_process	regulation of biological process+++response to stimulus+++signaling+++cellular process+++biological regulation		XLOC_002648
GO:0039694	1	75	26	40210	0.0384615	0.0473958	0.0997	viral RNA genome replication	biological_process	multi-organism process		LOC109056706	pi4kab
GO:0050847	1	75	26	40210	0.0384615	0.0473958	0.0997	progesterone receptor signaling pathway	biological_process	regulation of biological process+++response to stimulus+++signaling+++cellular process+++biological regulation		XLOC_036633
GO:0070131	1	75	26	40210	0.0384615	0.0473958	0.0997	positive regulation of mitochondrial translation	biological_process	metabolic process+++regulation of biological process+++positive regulation of biological process+++cellular process+++biological regulation		XLOC_026231
GO:0016574	1	75	27	40210	0.037037	0.0491738	0.101	histone ubiquitination	biological_process	metabolic process+++cellular process+++cellular component organization or biogenesis		LOC109065358	huwe1,
GO:0031642	1	75	27	40210	0.037037	0.0491738	0.101	negative regulation of myelination	biological_process	developmental process+++regulation of biological process+++negative regulation of biological process+++multicellular organismal process+++cellular process+++biological regulation		XLOC_033739
GO:0035773	1	75	27	40210	0.037037	0.0491738	0.101	insulin secretion involved in cellular response to glucose stimulus	biological_process	response to stimulus+++signaling+++localization+++cellular process+++biological regulation		XLOC_030151
GO:0043666	1	75	27	40210	0.037037	0.0491738	0.101	regulation of phosphoprotein phosphatase activity	biological_process	metabolic process+++regulation of biological process+++cellular process+++biological regulation		XLOC_000841
GO:2000001	1	75	27	40210	0.037037	0.0491738	0.101	regulation of DNA damage checkpoint	biological_process	regulation of biological process+++negative regulation of biological process+++response to stimulus+++cellular process+++biological regulation		XLOC_000392
GO:0046621	1	75	28	40210	0.0357143	0.0509484	0.104	negative regulation of organ growth	biological_process	developmental process+++regulation of biological process+++negative regulation of biological process+++multicellular organismal process+++growth+++biological regulation		XLOC_028066
GO:0071559	1	75	29	40210	0.0344828	0.0527199	0.107	response to transforming growth factor beta	biological_process	response to stimulus		XLOC_028066
GO:1902236	1	75	29	40210	0.0344828	0.0527199	0.107	negative regulation of endoplasmic reticulum stress-induced intrinsic apoptotic signaling pathway	biological_process	regulation of biological process+++negative regulation of biological process+++signaling+++response to stimulus+++cellular process+++biological regulation		XLOC_042168
GO:0001701	3	75	457	40210	0.00656455	0.0540644	0.108	in utero embryonic development	biological_process	developmental process+++multicellular organismal process		LOC109059637,LOC109103484,XLOC_023197	chd7, chd7,
GO:0046549	1	75	30	40210	0.0333333	0.054488	0.108	retinal cone cell development	biological_process	developmental process+++multicellular organismal process+++cellular process		XLOC_008189
GO:0060135	1	75	30	40210	0.0333333	0.054488	0.108	maternal process involved in female pregnancy	biological_process	reproduction+++reproductive process+++multicellular organismal process+++multi-organism process		XLOC_028066
GO:0061136	1	75	30	40210	0.0333333	0.054488	0.108	regulation of proteasomal protein catabolic process	biological_process	metabolic process+++regulation of biological process+++cellular process+++biological regulation		XLOC_010493
GO:0001553	1	75	31	40210	0.0322581	0.0562529	0.11	luteinization	biological_process	developmental process+++reproduction+++reproductive process+++rhythmic process+++multicellular organismal process		XLOC_030151
GO:0036499	1	75	31	40210	0.0322581	0.0562529	0.11	PERK-mediated unfolded protein response	biological_process	regulation of biological process+++response to stimulus+++signaling+++cellular process+++biological regulation		XLOC_033739
GO:1904380	1	75	31	40210	0.0322581	0.0562529	0.11	endoplasmic reticulum mannose trimming	biological_process	metabolic process+++cellular process		LOC109102529	rnf103	no sufficient papers
GO:0016578	1	75	33	40210	0.030303	0.0597729	0.116	histone deubiquitination	biological_process	metabolic process+++cellular process+++cellular component organization or biogenesis		XLOC_010853
GO:0046548	1	75	33	40210	0.030303	0.0597729	0.116	retinal rod cell development	biological_process	developmental process+++multicellular organismal process+++cellular process		XLOC_008189

## Sheet: KEGG2
kegg_pathway_term_id	kegg_pathway_term_candidate_gene_num	kegg_pathway_total_candidate_gene_num	kegg_pathway_term_gene_num	kegg_pathway_total_gene_num	kegg_pathway_rich_ratio	kegg_pathway_pvalue	kegg_pathway_qvalue	kegg_pathway_term_name	????	????	kegg_pathway_term_level_1	????	kegg_pathway_term_level_2	term_candidate_gene_list	Gene ID
4710	4	37	114	21369	0.0350877	4.43e-05	0.00336619	Circadian rhythm	????	????	Organismal Systems	????	Environmental adaptation	cry5,XLOC_008189,XLOC_031554,XLOC_043626	109097659
3008	3	37	212	21369	0.0141509	0.00583546	0.179948	Ribosome biogenesis in eukaryotes	????????????	????????????	Genetic Information Processing	??????	Translation	spata5 (spermatogenesis associated 5),tmem223 (transmembrane protein 223),XLOC_013032		445200
4120	4	37	464	21369	0.00862069	0.00822546	0.179948	Ubiquitin mediated proteolysis	??????????	??????????	Genetic Information Processing	??????	Folding, sorting and degradation	birc6 (baculoviral IAP repeat containing 6),LOC109065358 (E3 ubiquitin-protein ligase HUWE1-like),LOC109091039 (E3 ubiquitin-protein ligase HERC2-like),XLOC_036633	57448	109065358	109091039
4137	3	37	253	21369	0.0118577	0.00947094	0.179948	Mitophagy - animal	???? - ??	???? - ??	Cellular Processes	????	Transport and catabolism	XLOC_010525,XLOC_033739,XLOC_042168
970	2	37	127	21369	0.015748	0.0203782	0.221249	Aminoacyl-tRNA biosynthesis	???-tRNA?????	???-tRNA?????	Genetic Information Processing	??????	Translation	LOC109059885 (methionyl-tRNA formyltransferase, mitochondrial-like),XLOC_029116	109059885
4215	2	37	111	21369	0.018018	0.01582	0.221249	Apoptosis - multiple species	????--????	????--????	Cellular Processes	????	Cell growth and death	birc6 (baculoviral IAP repeat containing 6),XLOC_042168
4975	2	37	119	21369	0.0168067	0.0180372	0.221249	Fat digestion and absorption	???????	???????	Organismal Systems	????	Digestive system	mogat3a (monoacylglycerol O-acyltransferase 3a),XLOC_044522	100142647
561	2	37	162	21369	0.0123457	0.031987	0.303876	Glycerolipid metabolism	?????	?????	Metabolism	????	Lipid metabolism	mogat3a,XLOC_044522
4214	2	37	179	21369	0.0111732	0.0383691	0.324006	Apoptosis	????--??	????--??	Cellular Processes	????	Cell growth and death	birc6,XLOC_033739
