# Supplementary material for: Comprehensive multi-omics analysis uncovers potential risks of aged sperm on offspring development after short-term storage
Source: BMC Biol. 2025 Aug 22;23:264. doi: 10.1186/s12915-025-02379-5 (PMC12374335; doi:10.1186/s12915-025-02379-5)
Supplement: Supplementary file 7 — Additional file 7: Common DMR-associated genes and transcriptomic overlap in F0 sperm and F1 offspring. [file 12915_2025_2379_MOESM7_ESM.xlsx]

## Sheet: Common promoter DMGs
Table S1 Common promoter DMR-associated genes in F0 sperm and F1 offspring
67 common Hyper-promoter in "List 1" and "List 2":			66 common hypo-promoter in "List 1" and "List 2":
109047787			109045453
109048282			109045467
109049766			109045840
109052258			109047545
109052299			109047645
109053471			109047693
109053751			109047963
109054085			109048608
109054466			109049052
109056395			109050304
109056685			109050415
109057850			109051538
109062998			109052053
109063389			109053959
109063427			109055156
109063899			109056224
109068097			109058704
109071012			109061210
109073638			109061804
109075056			109062078
109077037			109062389
109079657			109062492
109080347			109063030
109081459			109065037
109082312			109065207
109083389			109066283
109083484			109067105
109083721			109067359
109084441			109074383
109085862			109075294
109086693			109075898
109088208			109077109
109088598			109077463
109088897			109079842
109090438			109080191
109091526			109080363
109093788			109083340
109094532			109084439
109094747			109088205
109094840			109089018
109094935			109089056
109096170			109092076
109098757			109092374
109101361			109096273
109102998			109097305
109103406			109097516
109104930			109098996
109105051			109099377
109106614			109099432
109106802			109099545
109107902			109102631
109111197			109103298
122135483			109104062
122135549			109104124
122136424			109105331
122138545			109107435
122138681			109107485
122138902			109107804
122140478			109110071
122140678			109112763
122140685			122133907
122140963			122140172
122141329			122140949
122143682			122142508
122144820			122145268
122145524			122145696
122147482

## Sheet: Common genebody DMGs
Table S2 Common genebody DMR-associated genes in F0 sperm and F1 offspring
990 common elements in "Hypermethylated DMR-associated genes in SPZ" and "Hypermethylated DMR-associated genes in MBT":	753 common elements"Hypomethylated DMR-associated genes in SPZ" and "Hypomethylated DMR-associated genes in MBT":
109044974	109044973
109045062	109045061
109045340	109045410
109045386	109045433
109045392	109045605
109045502	109045614
109045606	109045648
109045657	109045682
109045681	109045813
109045683	109045958
109045803	109046116
109045816	109046170
109045855	109046187
109045863	109046199
109046020	109046208
109046074	109046327
109046075	109046389
109046140	109046486
109046198	109046541
109046263	109046786
109046270	109046852
109046290	109046902
109046301	109047140
109046484	109047203
109046497	109047242
109046821	109047340
109046926	109047374
109047021	109047434
109047323	109047447
109047328	109047530
109047426	109047575
109047485	109047680
109047545	109047767
109047632	109047807
109047728	109047815
109047778	109047816
109047840	109047839
109047945	109047946
109047973	109047994
109048076	109048000
109048099	109048338
109048164	109048443
109048416	109048478
109048451	109048609
109048530	109048621
109048680	109048654
109048805	109048666
109048817	109048794
109048819	109048927
109048858	109048940
109049214	109048981
109049302	109048992
109049467	109049078
109049531	109049152
109049800	109049272
109049845	109049354
109049907	109049587
109049936	109049668
109049965	109049719
109049985	109049773
109050046	109049881
109050217	109050146
109050218	109050385
109050234	109050433
109050245	109050637
109050614	109050732
109050796	109050907
109050830	109050987
109050837	109051150
109051147	109051173
109051157	109051366
109051180	109051389
109051403	109051539
109051489	109051550
109051547	109051600
109051605	109051680
109051663	109051732
109051695	109051764
109051841	109051804
109051845	109051825
109051868	109051853
109051900	109051927
109051969	109052108
109051994	109052121
109052087	109052122
109052155	109052191
109052235	109052551
109052252	109052556
109052424	109052664
109052737	109052685
109052842	109052738
109052844	109052903
109052926	109052970
109052950	109052990
109052978	109053083
109053078	109053124
109053159	109053228
109053188	109053235
109053212	109053256
109053292	109053267
109053354	109053327
109053453	109053408
109053471	109053414
109053508	109053622
109053518	109053670
109053679	109053959
109053737	109054003
109053754	109054093
109053847	109054114
109053849	109054116
109053856	109054240
109053860	109054253
109053865	109054485
109053914	109054498
109054047	109054523
109054141	109054700
109054197	109054926
109054208	109055192
109054210	109055235
109054353	109055245
109054416	109055470
109054488	109055584
109054554	109055740
109054556	109055813
109054725	109055849
109054730	109055942
109054737	109055960
109054847	109056060
109054958	109056098
109055094	109056224
109055120	109056278
109055307	109056288
109055366	109056298
109055435	109056328
109055436	109056564
109055496	109056731
109055633	109056883
109055641	109056942
109055822	109056986
109055835	109057019
109055883	109057078
109055918	109057318
109055961	109057329
109055979	109057367
109056150	109057376
109056252	109057481
109056379	109057510
109056497	109057647
109056509	109057701
109056534	109057873
109056629	109058153
109056663	109058224
109056862	109058322
109056863	109058496
109056877	109058520
109056930	109058568
109056978	109058679
109057081	109058682
109057125	109058685
109057130	109058839
109057155	109058922
109057168	109058940
109057192	109059197
109057240	109059262
109057261	109059312
109057387	109059448
109057496	109059790
109057532	109059873
109057582	109059977
109057643	109060011
109057878	109060110
109057944	109060343
109058014	109060434
109058039	109060486
109058057	109060816
109058143	109060824
109058194	109060958
109058218	109061094
109058228	109061118
109058236	109061327
109058268	109061405
109058302	109061502
109058307	109061504
109058323	109061560
109058634	109061582
109058754	109061627
109058803	109061734
109059065	109061777
109059102	109061784
109059189	109061840
109059203	109061935
109059230	109061987
109059251	109061998
109059291	109062058
109059302	109062073
109059404	109062142
109059446	109062217
109059479	109062257
109059653	109062297
109059766	109062314
109059819	109062346
109059854	109062531
109059906	109062785
109059926	109062919
109059937	109062937
109059980	109062990
109059990	109063030
109060015	109063162
109060020	109063364
109060092	109063368
109060154	109063379
109060209	109063899
109060228	109064136
109060242	109064265
109060391	109064318
109060420	109064530
109060460	109064587
109060540	109064708
109060773	109064798
109060889	109064830
109060900	109064831
109060933	109064852
109060942	109064996
109061000	109065055
109061020	109065171
109061054	109065174
109061086	109065248
109061124	109065336
109061155	109065484
109061218	109065494
109061248	109065542
109061264	109065704
109061303	109065737
109061348	109065748
109061372	109065903
109061377	109065922
109061411	109065929
109061460	109066020
109061486	109066159
109061653	109066303
109061692	109066309
109061753	109066360
109061757	109066431
109061811	109066495
109061813	109066497
109061857	109066706
109061899	109066850
109062068	109066953
109062209	109067105
109062300	109067476
109062351	109067504
109062490	109067523
109062573	109067703
109062694	109067753
109062704	109067921
109062747	109068097
109062805	109068532
109062925	109068543
109062982	109068573
109062998	109068735
109063045	109068810
109063144	109068812
109063158	109068901
109063326	109068909
109063432	109068983
109063437	109069002
109063449	109069349
109063759	109069403
109063762	109069441
109063916	109069485
109064038	109069500
109064124	109069575
109064184	109069824
109064248	109069888
109064274	109070007
109064314	109070054
109064506	109070297
109064576	109070443
109064628	109070444
109064655	109070511
109064769	109070595
109064792	109070602
109064801	109070726
109064866	109070743
109064880	109070789
109064912	109070911
109064919	109070983
109065022	109071160
109065034	109071181
109065113	109071183
109065243	109071191
109065325	109071418
109065370	109071450
109065449	109071508
109065451	109071881
109065488	109071913
109065508	109071938
109065522	109071981
109065617	109072349
109065803	109072560
109065880	109072629
109065888	109072633
109065898	109072669
109065995	109072722
109066075	109072723
109066102	109072847
109066254	109072874
109066454	109072910
109066833	109073008
109066929	109073012
109066930	109073042
109066993	109073188
109067362	109073216
109067381	109073239
109067561	109073245
109067571	109073389
109067735	109073396
109068131	109073411
109068174	109073547
109068389	109073714
109068547	109073811
109068649	109073874
109068745	109074158
109068969	109074183
109068971	109074215
109068981	109074315
109068999	109074386
109069039	109074430
109069047	109074523
109069053	109074571
109069163	109074618
109069345	109074873
109069496	109074977
109069502	109075294
109069555	109075356
109069592	109075560
109069615	109075741
109069708	109075898
109069727	109076273
109069749	109076329
109070018	109076428
109070180	109076535
109070206	109076602
109070301	109076668
109070308	109076706
109070399	109076777
109070412	109076976
109070467	109077159
109070516	109077556
109070575	109078012
109070585	109078036
109070621	109078072
109070645	109078114
109070715	109078212
109070872	109078249
109070932	109078443
109070969	109078504
109071062	109078636
109071117	109078749
109071157	109078802
109071201	109079137
109071202	109079297
109071293	109079301
109071687	109079400
109071888	109079455
109071892	109079838
109071952	109079842
109072005	109079874
109072020	109079943
109072067	109080064
109072073	109080135
109072188	109080143
109072209	109080167
109072264	109080371
109072272	109080429
109072285	109080453
109072286	109080469
109072405	109080584
109072588	109080611
109072596	109080684
109072602	109080899
109072771	109080900
109072866	109080956
109072940	109081152
109072941	109081171
109072970	109081467
109072985	109081522
109073233	109081534
109073249	109081850
109073292	109082077
109073314	109082246
109073333	109082278
109073533	109082430
109073619	109082589
109073729	109082624
109073771	109082965
109073834	109083332
109073893	109083437
109073896	109083439
109073999	109083464
109074108	109083500
109074134	109083504
109074146	109083511
109074177	109083559
109074201	109083723
109074308	109083791
109074351	109083911
109074372	109083987
109074470	109083993
109074673	109084103
109074803	109084217
109075005	109084303
109075247	109084537
109075271	109084566
109075406	109084768
109075531	109084894
109075545	109084950
109075711	109084974
109075752	109085174
109075783	109085370
109075887	109085447
109075903	109085514
109075953	109085536
109075966	109085621
109075991	109085731
109076186	109085809
109076256	109086139
109076272	109086338
109076345	109086437
109076364	109086728
109076421	109086856
109076519	109087128
109076601	109087279
109076937	109087424
109077128	109087731
109077134	109087827
109077236	109087857
109077339	109087953
109077382	109088034
109077431	109088153
109077475	109088291
109077520	109088331
109077599	109088442
109077623	109088479
109077911	109088529
109078017	109088554
109078020	109088761
109078077	109088782
109078104	109089180
109078138	109089494
109078218	109089650
109078245	109089746
109078507	109089842
109078527	109090037
109078681	109090333
109078784	109090387
109078806	109090413
109078812	109090548
109078920	109090654
109078957	109090764
109079128	109090778
109079129	109090915
109079135	109091023
109079283	109091028
109079375	109091276
109079410	109091394
109079587	109091613
109079632	109091624
109079665	109091650
109079713	109091680
109079731	109091702
109079870	109091950
109079876	109091979
109079938	109091997
109080107	109092019
109080120	109092046
109080147	109092056
109080226	109092179
109080239	109092202
109080251	109092433
109080301	109092436
109080388	109092457
109080397	109092473
109080402	109092519
109080458	109092806
109080526	109092858
109080669	109092891
109080805	109092925
109080918	109092976
109080985	109093158
109081411	109093257
109081580	109093669
109081687	109093878
109081712	109094091
109081729	109094244
109081765	109094256
109081900	109094275
109081925	109094430
109082025	109094505
109082111	109094554
109082159	109094564
109082192	109094591
109082322	109094600
109082342	109094692
109082378	109094779
109082455	109094802
109082611	109094914
109082696	109094929
109082837	109094963
109082968	109095064
109082981	109095067
109083239	109095153
109083399	109095324
109083416	109095697
109083721	109095698
109083751	109095765
109083784	109095873
109083801	109096055
109083914	109096222
109083965	109096276
109083973	109096304
109084092	109096312
109084188	109096352
109084348	109096355
109084360	109096381
109084418	109096443
109084421	109096447
109084551	109096474
109084553	109096520
109084564	109096549
109084588	109096584
109084605	109096856
109084630	109096886
109084702	109097267
109084798	109097399
109084859	109097469
109084902	109097535
109084906	109097575
109085197	109097685
109085513	109097715
109085531	109097729
109085538	109097828
109085543	109097946
109085629	109098264
109085763	109098340
109085782	109098546
109085784	109098710
109085858	109098746
109085862	109098856
109085877	109098881
109086078	109098955
109086116	109098989
109086445	109099098
109086483	109099211
109086597	109099286
109086688	109099295
109086782	109099453
109086861	109099567
109087037	109099629
109087162	109099699
109087166	109099811
109087229	109099816
109087287	109099871
109087440	109099872
109087628	109099950
109087749	109100058
109087775	109100061
109087793	109100144
109087871	109100220
109087891	109100342
109088062	109100470
109088090	109100916
109088154	109101063
109088243	109101064
109088270	109101266
109088276	109101276
109088307	109101416
109088345	109101431
109088347	109101657
109088368	109101891
109088406	109101916
109088440	109101954
109088642	109102000
109088646	109102015
109088697	109102348
109088719	109102585
109088756	109102683
109088857	109102700
109088860	109102761
109088979	109102888
109088986	109102937
109088989	109103077
109089109	109103307
109089114	109103530
109089413	109103625
109089728	109103635
109089883	109103656
109089907	109103934
109090010	109103952
109090219	109104016
109090335	109104106
109090371	109104139
109090468	109104190
109090557	109104367
109090593	109104400
109090709	109104447
109090901	109104686
109090935	109104745
109091114	109104926
109091154	109105037
109091194	109105188
109091227	109105478
109091456	109105608
109091526	109106060
109091604	109106110
109091652	109106147
109091676	109106323
109091801	109106333
109091803	109106373
109091886	109106652
109091988	109106883
109092082	109106915
109092280	109106918
109092547	109106978
109092577	109107057
109092621	109107066
109092657	109107435
109092684	109107524
109092761	109107572
109092793	109107631
109092857	109107668
109092920	109107882
109093036	109107973
109093044	109108021
109093053	109108137
109093073	109108143
109093089	109108278
109093126	109108302
109093308	109108344
109093318	109108396
109093377	109108432
109093379	109108516
109093418	109108676
109093482	109108692
109093591	109108838
109093720	109108893
109093853	109108949
109093856	109108962
109094023	109108991
109094070	109108993
109094294	109109115
109094322	109109126
109094467	109109145
109094532	109109209
109094553	109109330
109094571	109109548
109094588	109109594
109094668	109109612
109094698	109109638
109094756	109109686
109094783	109109777
109094837	109110051
109094886	109110116
109094934	109110480
109094940	109110545
109095226	109110563
109095330	109110629
109095381	109110634
109095434	109110856
109095442	109110989
109095453	109111091
109095469	109111109
109095653	109111117
109095656	109111132
109095779	109111143
109095798	109111211
109095923	109111343
109096122	109111523
109096245	109111703
109096423	109111822
109096473	109111934
109096664	109111954
109096772	109111981
109096882	109112072
109096893	109112079
109097031	109112099
109097214	109112132
109097246	109112163
109097479	109112264
109097592	109112265
109097654	109112552
109097716	109112557
109097953	109112652
109098004	109112813
109098069	109112840
109098071	109112868
109098073	109112889
109098133	109112896
109098242	109112977
109098304	109112997
109098308	109113000
109098370	109113095
109098381	109113276
109098382	109113286
109098463	109113515
109098517	109113531
109098609	109113624
109098733	109113678
109098739	109113709
109098772	122133921
109098792	122134150
109098818	122134236
109098819	122135898
109098834	122136040
109098840	122136542
109099121	122136623
109099162	122136711
109099171	122137029
109099302	122137155
109099317	122137331
109099335	122137491
109099406	122137615
109099482	122138141
109099544	122138241
109099765	122138359
109099786	122138836
109099814	122139375
109099860	122139814
109099865	122140043
109099905	122140318
109099934	122140611
109099984	122141373
109100035	122141456
109100129	122141458
109100304	122142034
109100368	122142827
109100522	122143617
109100537	122143861
109100627	122144591
109100707	122145069
109100854	122145291
109101141	122145429
109101166	122145451
109101176	122145671
109101205	122145965
109101228	122146324
109101241	122146588
109101242	122146596
109101270	122147244
109101275	122147495
109101305	122147649
109101387	122147926
109101420	122148994
109101630
109101658
109101681
109101760
109101841
109101962
109102004
109102016
109102023
109102080
109102138
109102313
109102320
109102334
109102506
109102580
109102647
109102651
109102805
109102816
109102839
109102894
109102935
109102979
109103027
109103188
109103346
109103371
109103406
109103454
109103545
109103575
109103587
109103597
109103660
109103813
109103847
109103872
109104057
109104245
109104259
109104261
109104278
109104372
109104390
109104446
109104470
109104556
109104562
109104574
109104583
109104680
109104746
109104842
109104899
109104931
109105035
109105083
109105151
109105197
109105234
109105314
109105337
109105390
109105411
109105459
109105484
109105509
109105599
109105806
109105971
109106292
109106344
109106383
109106390
109106522
109106596
109106662
109106979
109107032
109107043
109107098
109107165
109107346
109107444
109107589
109107648
109107845
109107953
109107955
109107978
109107987
109108042
109108070
109108154
109108241
109108377
109108447
109108459
109108460
109108471
109108613
109108670
109108711
109108749
109108769
109108771
109108810
109108845
109109001
109109084
109109125
109109157
109109230
109109291
109109324
109109415
109109438
109109500
109109515
109109563
109109635
109109930
109110193
109110213
109110331
109110344
109110345
109110422
109110475
109110478
109110486
109110493
109110517
109110590
109110864
109110981
109110986
109111021
109111101
109111131
109111140
109111150
109111256
109111498
109111642
109111825
109111929
109111984
109112091
109112094
109112134
109112177
109112278
109112384
109112607
109112642
109112771
109112885
109112917
109112921
109112925
109112928
109112979
109113249
109113288
109113629
109113685
109113686
109113765
109113797
109113831
122133952
122134069
122134098
122134099
122134138
122134142
122134445
122134484
122134548
122134709
122134841
122134909
122134965
122135135
122135305
122135317
122135528
122135638
122135992
122136124
122136305
122136556
122136629
122136723
122136980
122137066
122137123
122137680
122137993
122138545
122138647
122138847
122139394
122139488
122139574
122139617
122139885
122140767
122140950
122141088
122141564
122141565
122141566
122141677
122142829
122143682
122143736
122144752
122144783
122144859
122145326
122145352
122145523
122145764
122145793
122145821
122145872
122145878
122146054
122146075
122146995
122147420
122147425
122147482
122148743

## Sheet: Common gene_WGBS&RNA-seq-gene
Table S3 Common genes in DMR-associated and RNA expression in F1 offspring derived from aged sperm
Gene body+promoter region (10 genes)
Gene ID	Gene symbol	Gene-WGBS-(gene body)-SPZ(log2Ratio(MBT_14D/MBT_0D)	Gene-WGBS-(gene body)-MBT(log2Ratio(MBT_14D/MBT_0D)	DEG-MBT(Folder change: Control:MBT_0D; Case: MBT_14D)
109058165	itgb1	-	Up (0.192)	Up (0.3189)
109062734	notch1	-	Down (-0.162)	Down (-0.3341)
109065358	huwe1	-	Down (-0.205)	Down (-0.4006)
109067523	baz2a	-1.221	Down (-0.672)	Down (-0.2405)
109069348	cops6	0.276	Down (-0.189)	Up (5.1704)
109070478	birc6	-	Down (-0.206)	Down (-0.6863)
109082336	nbeal1	-	Up (0.17)	Up (21.6999)
109091978	tjp2a	-	Down (-0.238)	Down (-2.2070)
109094925	flnb	-	Down (-0.274)	Down (-0.3580)
109103484	chd7	-0.154	Up (0.414	Down (-0.7219)

## Sheet: WGBS-SPZ&MBT,RNA-seq
Table S4 Common genes in DMR-associated in sperm and embryos, and RNA expression in embryos derived from aged sperm
Promoter region (0 genes)					Gene body region (2 genes)
							Gene-WGBS-(gene body)-SPZ	Gene-WGBS-(gene body)-MBT	DEG-MBTMBT_0D; Case: MBT_14D)
							(log2Ratio(MBT_14D/MBT_0D)	(log2Ratio(MBT_14D/MBT_0D)	(Folder change: Control:
					109103484	chd7	-0.154	0.414	-0.721909
					109067523	baz2a	-1.221	-0.672	-0.24054
